# Supplementary material for: m7GRegpred: substrate prediction of N7-methylguanosine (m7G) writers and readers based on sequencing features
Source: Front Genet. 2024 Aug 28;15:1469011. doi: 10.3389/fgene.2024.1469011 (PMC11387174; doi:10.3389/fgene.2024.1469011)
Supplement: Supplementary file 1 [file DataSheet3.XLSX]

## Sheet: Table S3
Supplementary Table S3. The AUROC values on independent test with different combinations of single or multiple features.
Feature combination	METTL1	WDR4	QKI5	QKI6	QKI7
OH	0.669	0.597	0.691	0.709	0.66
NAC	0.737	0.735	0.754	0.696	0.697
ANF	0.639	0.602	0.666	0.693	0.637
EIIP	0.737	0.735	0.754	0.696	0.697
CP	0.684	0.629	0.73	0.721	0.683
PKC	0.669	0.687	0.659	0.689	0.672
OH NAC	0.767	0.714	0.764	0.724	0.707
OH ANF	0.658	0.615	0.697	0.713	0.664
OH EIIP	0.673	0.611	0.693	0.712	0.663
OH CP	0.672	0.616	0.725	0.729	0.682
OH PKC	0.69	0.712	0.727	0.713	0.705
NAC ANF	0.713	0.738	0.759	0.711	0.696
NAC EIIP	0.737	0.735	0.754	0.696	0.697
NAC CP	0.77	0.722	0.732	0.715	0.707
NAC PKC	0.741	0.715	0.738	0.684	0.692
ANF EIIP	0.713	0.738	0.759	0.711	0.696
ANF CP	0.675	0.648	0.732	0.724	0.685
ANF PKC	0.672	0.761	0.718	0.693	0.688
EIIP CP	0.688	0.652	0.731	0.724	0.685
EIIP PKC	0.674	0.763	0.709	0.695	0.688
CP PKC	0.696	0.739	0.746	0.712	0.708
OH NAC ANF	0.765	0.721	0.767	0.725	0.705
OH NAC EIIP	0.765	0.722	0.765	0.725	0.706
OH NAC CP	0.76	0.727	0.771	0.724	0.703
OH NAC PKC	0.749	0.725	0.766	0.717	0.717
OH ANF EIIP	0.658	0.676	0.697	0.715	0.662
OH ANF CP	0.672	0.62	0.724	0.731	0.682
OH ANF PKC	0.69	0.727	0.729	0.714	0.707
OH EIIP CP	0.677	0.619	0.724	0.73	0.682
OH EIIP PKC	0.695	0.725	0.729	0.714	0.708
OH CP PKC	0.697	0.71	0.739	0.718	0.71
NAC ANF EIIP	0.725	0.74	0.769	0.707	0.703
NAC ANF CP	0.772	0.73	0.754	0.715	0.707
NAC ANF PKC	0.741	0.73	0.754	0.692	0.701
NAC EIIP CP	0.774	0.769	0.779	0.732	0.718
NAC EIIP PKC	0.74	0.726	0.75	0.691	0.699
NAC CP PKC	0.756	0.734	0.749	0.709	0.717
ANF EIIP CP	0.678	0.655	0.732	0.728	0.687
ANF EIIP PKC	0.676	0.763	0.724	0.694	0.698
ANF CP PKC	0.691	0.742	0.748	0.713	0.711
EIIP CP PKC	0.694	0.735	0.747	0.713	0.714
OH NAC ANF EIIP	0.765	0.726	0.768	0.726	0.706
OH NAC ANF CP	0.761	0.731	0.773	0.725	0.704
OH NAC ANF PKC	0.75	0.728	0.769	0.719	0.717
OH NAC EIIP CP	0.762	0.733	0.772	0.724	0.704
OH NAC EIIP PKC	0.75	0.73	0.768	0.719	0.718
OH NAC CP PKC	0.751	0.735	0.775	0.719	0.717
OH ANF EIIP CP	0.676	0.627	0.723	0.732	0.682
OH ANF EIIP PKC	0.698	0.725	0.731	0.715	0.71
OH ANF CP PKC	0.697	0.717	0.741	0.719	0.709
OH EIIP CP PKC	0.698	0.713	0.741	0.719	0.71
NAC ANF EIIP CP	0.769	0.737	0.754	0.716	0.706
NAC ANF EIIP PKC	0.742	0.725	0.759	0.696	0.707
NAC ANF CP PKC	0.759	0.739	0.763	0.712	0.718
NAC EIIP CP PKC	0.759	0.738	0.739	0.712	0.718
ANF EIIP CP PKC	0.691	0.74	0.749	0.714	0.714
OH NAC ANF EIIP CP	0.76	0.734	0.772	0.725	0.703
OH NAC ANF EIIP PKC	0.748	0.74	0.769	0.721	0.718
OH NAC ANF CP PKC	0.749	0.735	0.776	0.72	0.718
OH NAC EIIP CP PKC	0.749	0.734	0.774	0.72	0.719
OH ANF EIIP CP PKC	0.699	0.717	0.742	0.719	0.71
NAC ANF EIIP CP PKC	0.761	0.738	0.764	0.713	0.719
OH NAC ANF EIIP CP PKC	0.746	0.738	0.775	0.721	0.72
