# Supplementary material for: m7GRegpred: substrate prediction of N7-methylguanosine (m7G) writers and readers based on sequencing features
Source: Front Genet. 2024 Aug 28;15:1469011. doi: 10.3389/fgene.2024.1469011 (PMC11387174; doi:10.3389/fgene.2024.1469011)
Supplement: Supplementary file 4 [file DataSheet2.XLSX]

## Sheet: METTL1
Supplementary Table S2. The positive and negative datasets for each m7G regulator.
METTL1
Gene	Chr	Position	Sequence	Status
RNF167	chr17	4945156	ACCUAUCCUUUUGAGGGGCUUUGGGGUGGAGCUGGGGCAAGCAGAGGGACUGGGUCUUCAC	Positive
SLC2A4RG	chr20	63743161	GGGGCUGACCCUGAACCCUCCCCCCCGCCAGGUCGGGGAGGGGUCCCACCACUCAAAGUGC	Positive
UBE2R2	chr9	33817569	UGAGGAGAAGGGCCCGGCCCGGCCUGCGUCGUGUGUGAGGAGGACCCCGGGCGGGCCCACG	Positive
ALKBH5	chr17	18184235	GCCCGCCCCGGAGGACCCUAGAGCAGCGUCGUGGGGGCCAUGGCGGCCGCCAGCGGCUACA	Positive
QTRT1	chr19	10713299	GACCUGGCAUUGGGAGAGGGAGGGAGGAAGGAAGGGAGGGAGGGGCUGGAAGAUACUGAAG	Positive
PIP5K1A	chr1	151249383	UCUGUUAGGGGUGGGAGGGAAUAUUUGAGGGAGGGCUGGGUCUUAGGGAAAGGAAUGGGGA	Positive
RNF26	chr11	119334629	CCCCUUUUGGGUGCAAAGCGCCGCUAGCGGGAAGACGGGGGCCGGGCGGGGACAGGGGCAC	Positive
SH3BGRL3	chr1	26281432	CCUGGCACUGGCUGAUGGGCACCUCUGUUGGUUCCAUCAGCCAGAGCUCUGCCAAAGGCCC	Positive
ANP32A	chr15	68779916	GGGAAGAGUGUACUGGGGGUUGCGGGGGGAGGGAUGGCGGGUGGGGGUGGAAUAAAAUACU	Positive
DSE	chr6	116279309	AGCAGCCGUGGCUGAGAGGGAGAGCGCUGAGGUGGUGAAGGAAGGCCUGGCGGAGAAGGAG	Positive
CCDC34	chr11	27363214	GGAAAGCGCGUCCCCGCCGCGGCUCCGCCAGUUUGAACUUGGCGGGCCAGAUGUGGGCGGC	Positive
NRAS	chr1	114716756	GAUUACGUAGCGGGCGGGGCCGGAAGUGCCGCUCCUUGGUGGGGGCUGUUCAUGGCGGUUC	Positive
TMEM9	chr1	201135748	GGGGACCCCGAGCAAACACAGUCCUGGAGCGUGUGGAAGGUGCCCAGCAGCGGUGGAAGCU	Positive
PLEC	chr8	143916334	CCGCUGGCUCCCGCACCGGCUCGCGCACCGGCUCCCGGGCCGGCUCCCGCCGCGGCAGCUU	Positive
CBS	chr21	32612384	AGCGAGUGCCGUUUCCCCCGCUCACCGCGGGCUAGGGAGCGUGGGAUUCCGGACUGUGAGC	Positive
ERF	chr19	42248284	UCUUUUUUUUAAAAAUGGUGGGGGUGGGUGGGUGCCCAGGGCUAGGGGCUAUUCCCUGUCU	Positive
ERF	chr19	42248292	CUUUAAUUUCUUUUUUUUAAAAAUGGUGGGGGUGGGUGGGUGCCCAGGGCUAGGGGCUAUU	Positive
ERF	chr19	42248293	ACUUUAAUUUCUUUUUUUUAAAAAUGGUGGGGGUGGGUGGGUGCCCAGGGCUAGGGGCUAU	Positive
PRPF19	chr11	60891076	UGGGGGGGGGGGUGGGGGGAAUCUAUGGGGGGAGGGGGCUCUGUGGGGUGGGACAUUCACA	Positive
LUZP6	chr7	135928495	AAUUGAAUGUACCUCAAAUUUUUAGGGGAGGGUGGGUUAGGGACUGAUACUCAGAUUGUGG	Positive
PRPF19	chr11	60891077	UUGGGGGGGGGGGUGGGGGGAAUCUAUGGGGGGAGGGGGCUCUGUGGGGUGGGACAUUCAC	Positive
CCNI	chr4	77066318	GCCUUUGGAAAACCAGAGAUUGUCUUUCCUGUUGGAAAAGGCAAUCACUAGGGAAGCACAG	Positive
NAXE	chr1	156591941	GGGGACCGCAGCGGCUGAACUCGGGUGGCCGCUGGGACUCAGAGGUCAUGGCGAGCACGGU	Positive
ARF1	chr1	228098540	UGCCAGUCGCCAGCCCAGCUGUUCCCCUCGGGAACAUGAGGUGGUGGUGGCGCAGCAGACU	Positive
RPS27A	chr2	55232854	AAUGCAGAUUUUCGUGAAAACCCUUACGGGGAAGACCAUCACCCUCGAGGUACGGGCCGGG	Positive
PCBP1	chr2	70088049	GGCCAGCAGGCCCCCGGUCACCCUGAGGCUGGUGGUGCCGGCCACCCAGUGCGGCUCCCUG	Positive
HSPE1	chr2	197501185	GGAGGCAUUAUGCUUCCAGAAAAAUCUCAAGGAAAAGUAUUGCAAGCAACAGUAGUCGCUG	Positive
RPL15	chr3	23917239	CCUUUGAUCGUCUUCCUCUUCAGCCAUCCAGGUCCGGGGACCCUGCGUCCUCGGAGAUAGG	Positive
RPL15	chr3	23919652	UAAGAAAGUUAAAGUGCAAUAAUGUUUGAAGACAAUAAGUGGUGGUGUAUCUUGUUUCUAA	Positive
CTNNB1	chr3	41224684	GGUAAAGGCAAUCCUGAGGAAGAGGAUGUGGAUACCUCCCAAGUCCUGUAUGAGUGGGAAC	Positive
TARS1	chr5	33441096	UCAUCGCUUCGUCGUUCGCCAAUGUUUGAGGAGAAGGCCAGCAGUCCUUCAGGGAAGAUGG	Positive
PAIP2	chr5	139364708	GACCAAAUCCAAGACCAGUUUAAUGACCUUGUUAUCAGUGAUGGCUCUUCUCUGGAAGAUC	Positive
NPM1	chr5	171387969	CCGCCACCCGAUGGAAGAUUCGAUGGACAUGGACAUGAGCCCCCUGAGGCCCCAGAACUAU	Positive
NPM1	chr5	171387970	CGCCACCCGAUGGAAGAUUCGAUGGACAUGGACAUGAGCCCCCUGAGGCCCCAGAACUAUC	Positive
CCT6A	chr7	56063903	UAUAGUUGGUCUAUCUCUGCAGUCCUUGAAGGUGAAGUUGUGUGUUACUAGGCUGUGUUUU	Positive
GNB2	chr7	100678984	GGCCCCCACUGUGGAGAUAAGAAGGGGAUGGAAUGGGGGAAGAGGAGGAGCAGGAGGCCCU	Positive
CALU	chr7	128769849	GACUGUUGGCUAAUUUUGUCAAGCACAGCUGUGGUGGGAAGAGUUAGGGCCAGUGUCUUGA	Positive
MTDH	chr8	97706681	CUCUGAUUGGAAUGCACCAGCAGAAGAGUGGGGCAAUUGGGUAGACGAAGAAAGAGCUUCA	Positive
PTPA	chr9	129148759	AGCACAGCACAGGGGCUCAGCCUGGGAUCCGGUGAUGGUCUGGGCAGAGGCUGGGUCAGGA	Positive
PTPA	chr9	129148760	GCACAGCACAGGGGCUCAGCCUGGGAUCCGGUGAUGGUCUGGGCAGAGGCUGGGUCAGGAG	Positive
SLC3A2	chr11	62881299	GGCACUGCUGCUGCUCUUCUGGCUCGGCUGGCUCGGCAUGCUUGCUGGUGCCGUGGUCAUA	Positive
KRT7	chr12	52241579	GGACGGCAUCAUCGCUGAGGUCAAGGCGCAGUAUGAGGAGAUGGCCAAAUGCAGCCGGGCU	Positive
PCBP2	chr12	53459385	UGGCUCUCUCAUUGGAAAAGGUGGAUGCAAGAUCAAGGAAAUACGAGAGGUUAGUGACUUU	Positive
ARL6IP4	chr12	122981758	GUACAAGGACAAGAGGAGGAAGAAGAAGAAGAAGAGGAAGAAGCUGAAGAAGAAGGGCAAG	Positive
COX4I1	chr16	85799733	GUCGCGGGACACCGGGUGUAGAGGGCGGUCGCGGCGGGCAGUGGCGGCAGGUGAGACAGGA	Positive
RPL13	chr16	89561736	CCUCUUCCCCAGGAAGCCCUCGGCCCCCAAGAAGGGAGACAGUUCUGUGAGUACACGGCUC	Positive
EIF4A1	chr17	7577133	UUAAGCCGUGGAUUCAAGGACCAGAUCUAUGACAUAUUCCAAAAGCUCAACAGCAACACCC	Positive
ALDH3A2	chr17	19676416	GCUCAUGCCUGUAAUCCCAGCACUUUGGGAGGCCGAGGUGGGAGGAUUGCUUGAGUCCAGG	Positive
CLTC	chr17	59682970	CGUCUUGCUCAGAUGUGUGGACUUCAUAUUGUUGUACAUGCAGAUGAAUUAGAAGAACUUA	Positive
BIRC5	chr17	78214362	UUGCCCCCUGCCUGGCAGCCCUUUCUCAAGGACCACCGCAUCUCUACAUUCAAGAACUGGC	Positive
RPS15	chr19	1440139	GCGCAAGGCCAAGAAGGAGGCGCCGCCCAUGGAGAAGCCGGAAGUGGUGAAGACGCACCUG	Positive
PSMD8	chr19	38383662	GGACGCCCACUGUGGGGCCCCAGCAGCACUGUGGCCUGCAGGAGGGCAUGGCCCCAGGUAG	Positive
PPP2R1A	chr19	52213008	GGAGGCGUGCGUGAACAUCGCCCAGCUUCUGCCCCAGGAGGAUCUGGAGGCCCUGGUGAUG	Positive
TRIM28	chr19	58548539	GGCACUAACUCAACAGGCCCUGCACCCAUGGCCCCUCCAAGAGCCCCAGGGCCCCUGAGCA	Positive
ADRM1	chr20	62306661	GCUGCAGUGUUUUCCAGGUGAGGGUGGCCUGCAGAGCCUGCUGGGAAACAUGAGCCACAGC	Positive
RBM3	chrX	48578016	CAGGAGAAUCGCUUGAACCCGGGAGGCGGAGGUUGCAGUGAGCUAAGAUCGCGCCACUGUA	Positive
EMD	chrX	154379538	GGAUACCGAGCUGACCACCUUGCUGCGCCGGUACAACAUCCCGCACGGGCCUGUAGUAGGU	Positive
DDOST	chr1	20652951	UUUAUCUCAGGAGUAUAGCAUCGUGAUCCAGCAGCUCUCAAAUGGCAAAUGGGUCCCCUUU	Positive
ECE1	chr1	21219082	AACACCAAGCACCCUGAAUCGAGACUGCAGGAGCCCUGCGGGGUGAGACUGUGUCAGAGAU	Positive
DHCR24	chr1	54851647	GGGAUCUCAGGAGGGCAGCCACGGAGUGGGGAGGCCCCAGAUGCGCUGUGCCAAAGCCAGG	Positive
S100A6	chr1	153534831	UGAGUAUGGAUUUCACAUUCUAACACAUUAGAAGCUGCAGGAUGCUGAAAUUGCAAGGCUG	Positive
CCT3	chr1	156310672	GCUUCAAUUGCAGGCCAAGCACACCCAGGAGAACUGUGAGACCUGGGGUGUAAAUGGUGAG	Positive
MRPL55	chr1	228106822	CAGCUCCAGUCGAGGAAGGAGUACGAGCAGGAGCUCAGUGAUGACUUGCAUGUGGAGCGCU	Positive
SRSF7	chr2	38749654	GAGGGUUGAACUAUCGACAGGCAUGCCUCGGAGAUCACGUUUUGAUAGACCACCUGCCCGA	Positive
ATP5MC3	chr2	175179241	CCUUUAUUUUCUGUUUUCCAGGGCUCUACGGUAUUUAAUGGGGCCCAGAAUGGUGUGUCUC	Positive
HSPD1	chr2	197486959	UGUUCCUCACCAAUAACUUCAGAGAAGUCAGUUGGAGAAAAUGAAGAAAAAGGCUGGCUGA	Positive
IMPDH2	chr3	49025246	UCAACAGUGCUGGCCUGUGGGCGGCCCCAAGCAACAGCAGUGUACAAGGUGUCAGAGUAUG	Positive
IFRD2	chr3	50288604	CUACGCUGCCUUCAAGGAAGUGCUGGGUUCGGGCAUGCACCACCACCUCCAGGUGCGGGGA	Positive
RPN1	chr3	128650681	GCUGAUCAAUGAGGACGUGAAGCGCACAGUGGACCUAAGCAGCCACCUGGCUAAGGUGACG	Positive
NHP2	chr5	178149700	CUGCCCCUACCCCUAUGAGGGGCUCCGGUAGCACCUGGGCACCUGCCGCUGGAAGCUAUUG	Positive
RACK1	chr5	181237720	GUCUUAAGGUUGCUUUUGCCCUGUUCCCCAGGAUUUAGAGGGAAAGAUCAUUGUAGAUGAA	Positive
EEF1A1	chr6	73518253	UGCAAAUCUUUUUUCCAAGGUGAUUAUCCUGAACCAUCCAGGCCAAAUAAGCGCCGGCUAU	Positive
FIS1	chr7	101239772	AGACGCGGGAGCCCACGGAGAACGCUCCAGGAGGGCCUGUCCAUCCUCGCUGUCCUUUCCC	Positive
CHCHD3	chr7	133035135	AAAGGCGGCUGCCCCUGCUCCUGAGGAGGAGAUGGAUGAAUGUGAGCAGGCGCUGGCUGCU	Positive
CHCHD3	chr7	133035140	GAGAAAAAGGCGGCUGCCCCUGCUCCUGAGGAGGAGAUGGAUGAAUGUGAGCAGGCGCUGG	Positive
PABPC1	chr8	100721763	CCCUCGCUCCCCGCCGGCAGCCGGCAGCCAGCGGCAGUGGAUCGACCCCGUUCUGCGGCCG	Positive
RPL8	chr8	144792245	GAGGAUGCCGGUGCGGGCGCCCGCGGAGAGGGUAGGGAGUGGUGGGCGCGGCGGCCUCGGG	Positive
TPM2	chr9	35682155	CACCUGCUGCUUCCCCUCACAGAGACCUUGGCCAGUGCCAAGGAGGAGAACGUCGAGAUUC	Positive
UBQLN1	chr9	83678563	GAACUUGCCAGGAAUCCAGCAAUGAUGCAGGAGAUGAUGAGGAACCAGGACCGAGCUUUGA	Positive
HSPA5	chr9	125241200	CUUGUGACCCCGGGCCCCUGCCGCCUGCAAGUCGGAAAUUGCGCUGUGCUCCUGUGCUACG	Positive
HSPA5	chr9	125241204	GCGCCUUGUGACCCCGGGCCCCUGCCGCCUGCAAGUCGGAAAUUGCGCUGUGCUCCUGUGC	Positive
RPL12	chr9	127451399	UGGCUUGUCCGCGCGAUUUCCGGCCUCUCGGCUUUCGGCUCGGAGGAGGCCAAGGUGCAAC	Positive
BEST1	chr11	61964889	ACUAACUGUCUUCCCCAUUGUUUUGCAGUUGUGUGACUUCAUUGAGACACAUUACCUGAAU	Positive
BEST1	chr11	61965102	AUUAACCUAUUCUCAUUCAGAAACCAGACUGUGAUGACUGGGAGAGCGGGCUGAAUGCAAU	Positive
BEST1	chr11	61965113	GGUAGAGAUGCAUUAACCUAUUCUCAUUCAGAAACCAGACUGUGAUGACUGGGAGAGCGGG	Positive
FAU	chr11	65120794	UAACCUUCCCUUCUCCAGGUGGCCAAACAGGAGAAGAAGAAGAAGAAGACAGGUCGGGCUA	Positive
CFL1	chr11	65855259	CCCUUGGGGGUUGCAGGCUGCCCCCUUCCUGCCAGACCGGAGGGGCUGGGGGGAUCCCAGC	Positive
TUBA1B	chr12	49128554	UUUGAUGGAGCCCUGAAUGUUGACCUGACAGAAUUCCAGACCAACCUGGUGCCCUACCCCC	Positive
TUBA1B	chr12	49128558	GAGAUUUGAUGGAGCCCUGAAUGUUGACCUGACAGAAUUCCAGACCAACCUGGUGCCCUAC	Positive
TUBA1A	chr12	49185747	CACUCUGAUUGUGCCUUCAUGGUAGACAAUGAGGCCAUCUAUGACAUCUGUCGUAGAAACC	Positive
CS	chr12	56272689	UAGCUUCUCUGCCAAGCCCUCAAUAAGCCAGCAAACCAGGACUCUGCCCCUUCUGUUUCCA	Positive
ATP5F1B	chr12	56645339	AUCUUUUGUCUGUUAGUCAGGGACUAUGCGGCGCAAACAUCUCCUUCGCCAAAAGCAGGCG	Positive
TPT1	chr13	45338749	AAGUUCUUUAUUGGUGAAAACAUGAAUCCAGAUGGCAUGGUUGCUCUAUUGGACUACCGUG	Positive
HSP90AA1	chr14	102084974	UUGAAGGUGGAGAAGGAACGUGAUAAAGAAGUAAGCGAUGAUGAGGCUGAAGAAAAGGAAG	Positive
CKB	chr14	103520549	AAGACCUUCCUGGUGUGGGUCAACGAGGAGGACCACCUGCGGGUCAUCUCCAUGCAGAAGG	Positive
RPS2	chr16	1963174	UGAAGAUUAUGCCAGUGCAGAAGCAGACCCGUGCCGGCCAGCGCACCAGGUUCAAGGUACC	Positive
RPS2	chr16	1963179	GGUUUUGAAGAUUAUGCCAGUGCAGAAGCAGACCCGUGCCGGCCAGCGCACCAGGUUCAAG	Positive
RPS2	chr16	1963182	UGAGGUUUUGAAGAUUAUGCCAGUGCAGAAGCAGACCCGUGCCGGCCAGCGCACCAGGUUC	Positive
HCFC1R1	chr16	3022860	CCCAGCUGGGGACAUAAUGGAGCUCUGAGUGCUGGUGGACAGUGCCCCUCCCACCUUCCUU	Positive
GABARAP	chr17	7240868	UUUCUCUACAUUGCCUACAGUGACGAAAGUGUCUACGGUCUGUGAAGCUGCUGCCCCUGAG	Positive
NT5C3B	chr17	41825609	CGCUACAUGGACUCCUAUGACAUCGUGCUGGAGAAGGACGAGACUCUGGAUGUGGUCAACG	Positive
SRSF2	chr17	76734980	GUUGGCAAACUUCAUUUUAUGUGCCAUUUUGUUGCUGUUAUUCAAAUUUCUUGUAAUUUAG	Positive
SRSF2	chr17	76735150	ACUUCUUUCUUUUCAAACCUAGAUGUAUCGGCAAGCAGUGUAAACGGAGGACUUGGGGAAA	Positive
SRSF2	chr17	76735151	AACUUCUUUCUUUUCAAACCUAGAUGUAUCGGCAAGCAGUGUAAACGGAGGACUUGGGGAA	Positive
P4HB	chr17	81843958	UGCCGAGACCCCUCGGGGGCUGCACACCCAGCAGCAGCGCACGCCUCCGAAGCCUGCGGCC	Positive
POLR2E	chr19	1088438	GGUGCCGGGUCUUCACCCAGACCACGCUGGGUCCCCUCUGUUGGGGGUUUGGGGUCCGGGU	Positive
EEF2	chr19	3985444	ACGUCAGCGUUCUCUUCCGCCGUCGUCGCCGCCAUCCUCGGCGCGACUCGCUUCUUUCGGU	Positive
DNMT1	chr19	10149939	GACUGAUGGGAAGAAGAGUUACUAUAAGAAGGUGUGCAUUGAUGCGGAAACCCUGGAAGUG	Positive
SNRPD2	chr19	45687564	GUCAUCGUGGUCCUGCGGAACCCGCUCAUCGCCGGCAAGUAGGGGCCGCCUGUCUGUUGAC	Positive
UBE2M	chr19	58556740	UGAUCCCCCCAAGGUGAAGUGUGAGACAAUGGUCUAUCACCCCAACAUUGACCUCGAGGGC	Positive
SNRPB	chr20	2467706	UGCUGCAGCAUAUUGAUUACAGGAUGAGGUGCAUCCUGCAGGACGGCCGGAUCUUCAUUGG	Positive
SNRPB	chr20	2467738	CUCCUUGCAGACGGUGGGCAAGAGCAGCAAGAUGCUGCAGCAUAUUGAUUACAGGAUGAGG	Positive
PCNA	chr20	5119861	UCGCCCGCUCGCUCUGAGGCUCCUGAAGCCGAAACCAGCUAGACUUUCCUCCUUCCCGCCU	Positive
ATP5F1E	chr20	59032305	CUUCCUGCGGCUGAACCGCCCGGCUGAGCCGACAUUGCCGGCGUCUUGGCGAUUCGGCCCG	Positive
APP	chr21	25897651	UAAUACAGGUUCUGGGUUGACAAAUAUCAAGACGGAGGAGAUCUCUGAAGUGAAGAUGGAU	Positive
G6PD	chrX	154532001	CCUACAAGUGGGUGAACCCCCACAAGCUCUGAGCCCUGGGCACCCACCUCCACCCCCGCCA	Positive
PRDX6	chr1	173485450	UGAUAGGAAUCGGGAGCUUGCCAUCCUGUUGGGCAUGCUGGAUCCAGCAGAGAAGGAUGAA	Positive
SRP9	chr1	225789454	GUUGGGACAGAAAGUACUUUAUGUAACUAAGUGGGCUGUUCAGAAGCUUAGAGGUCAUUUU	Positive
ARF1	chr1	228098308	GUUCAGUGCUGAGAGGGGAUGUAGGCCCAUGGGCACCUGGCCUCCAGGAGUCGCUGUGUUG	Positive
RPS27A	chr2	55235488	CGUCGAGAGUGCCCUUCUGAUGAAUGUGGUGCUGGGGUGUUUAUGGCAAGUCACUUUGACA	Positive
RPL10A	chr6	35470681	GGCUGUCAACUUCUUGGUGUCAUUGCUCAAGAAAAACUGGCAGAAUGUCCGGGCCUUAUAU	Positive
HSP90AB1	chr6	44252165	GGUCUCAGUUACCAAGGAGGGUCUGGAGCUGCCUGAGGAUGAGGAGGAGAAGAAGAAGAUG	Positive
CCT6A	chr7	56051858	UUUUCCUCCGCUGGAGCAGCUAUGGCGGCGGUGAAGACCCUGAACCCCAAGGCCGAGGUGG	Positive
RAD23B	chr9	107330231	UUCAUGUUAAAUACUUGGGGUGGGAGGGGAGAAAGGGAACCUUUUCUUAAAAUGAAAAUAA	Positive
TUBB4B	chr9	137242015	UUCGGGCAGAUCUUCCGGCCGGACAACUUCGUUUUCGGUGAGCCGUGGCUGGGGACUGGGC	Positive
SCD	chr10	100362940	CAGAACCAGAGGGCAUGCUGAAUGCCCCCUGCUUACUUGGUGAGGGUGCCCCGCCUGAGUC	Positive
RPS3	chr11	75404811	GAUACUGCCCACCACCCCCAUCUCAGAACAGAAGGGUGGGAAGCCAGAGCCGCCUGCCAUG	Positive
GAPDH	chr12	6536945	CAUAGGCGAGAUCCCUCCAAAAUCAAGUGGGGCGAUGCUGGCGCUGAGUACGUCGUGGAGU	Positive
GAPDH	chr12	6538124	CUUCUAGGUAUGACAACGAAUUUGGCUACAGCAACAGGGUGGUGGACCUCAUGGCCCACAU	Positive
GAPDH	chr12	6538147	GGCUACAGCAACAGGGUGGUGGACCUCAUGGCCCACAUGGCCUCCAAGGAGUAAGACCCCU	Positive
GAPDH	chr12	6538167	GGACCUCAUGGCCCACAUGGCCUCCAAGGAGUAAGACCCCUGGACCACCAGCCCCAGCAAG	Positive
GAPDH	chr12	6538187	CCUCCAAGGAGUAAGACCCCUGGACCACCAGCCCCAGCAAGAGCACAAGAGGAAGAGAGAG	Positive
TUBA1C	chr12	49273116	CUUUGUUCACUGGUACGUGGGUGAGGGGAUGGAGGAAGGCGAGUUUUCAGAGGCCCGUGAG	Positive
TRAP1	chr16	3662956	CCAUGAGCUCCUCCGUCUCCUUCUCUGAUAGGCACUCGGCGGCUGCGGAAGAGCAGGCGAC	Positive
BOLA2	chr16	29810895	CAGGAGGAAGAGCCAGGAGGGCCAGAGGCAGAGAAGAGAUGGAGUCUUAGGGGCCAGGGUG	Positive
EIF5A	chr17	7312235	UCCCCUGUUGCCUAUAGCCCUUUACCCUGAGCACCACCCCAACAGACUGGGGACCAGCCCC	Positive
EIF4A1	chr17	7578164	ACAUGCUGAAGAGUUGUCUUUCUUGACGUAGGCCAGAGGCAUUGAUGUGCAGCAGGUUUCU	Positive
EIF4A1	chr17	7578530	CACCCAGCCCCAGCCAGGGCUCAAUCUCUGGGGGCUGAGGAGCAGCAGGAGGGGGGAGGGA	Positive
RPS15	chr19	1440111	GGAAGCAGCACUCCCUGCUGAAGCGCCUGCGCAAGGCCAAGAAGGAGGCGCCGCCCAUGGA	Positive
ILF3	chr19	10654458	GCGGGCUGUGGCAGGAGGGCGGCGGCGGCGGCUGCGGUCGAAGAAGGGGACGCCGACAAGG	Positive
FTL	chr19	48965519	UCCUUCUUGCCAACCAACCAUGAGCUCCCAGAUUCGUCAGAAUUAUUCCACCGACGUGGAG	Positive
UBE2C	chr20	45812712	CCAACGCCGCCCGGAUGGCUUCCCAAAACCGCGACCCAGCCGCCACUAGCGUCGCCGCCGC	Positive
GNAS	chr20	58891762	CUGCCUCGGGAACAGUAAGACCGAGGACCAGCGCAACGAGGAGAAGGCGCAGCGUGAGGCC	Positive
ADSL	chr22	40360460	ACACGAAAAGUGGAUAUUGAAGUACUGUCUGUGCUGGCUAGCUUGGGGGCAUCAGUGCACA	Positive
GNB1	chr1	1786527	UUGUGUUCAACAGUUAAUCAAAACCAGAGAGUCUAGGGCAGCCUCUCUGAUGUUGUCAAUG	Positive
PDIA6	chr2	10789866	UUAAUAGAUUAGAGGAUUUCCUACAAUCAAGAUAUUUCAGAAAGGCGAGUCUCCUGUGGAU	Positive
H1-10	chr3	129315423	CGCGGCCGGCUCCCGGCGCGCGGACAAGAAGCCCGCCAGGGGCCAGAAGCCGGAGCAGCGC	Positive
GRSF1	chr4	70826207	AAGGAGGUGCCAGAAAAGCUUCCAGAGGCUGCUGAUUUUGGAACUACGUCUUCUCUGCAUU	Positive
RPS23	chr5	82276477	CCAAACAGCCAAAUUCUGCCAUUAGGAAGUGUGUAAGGGUCCAGCUGAUCAAGAAUGGCAA	Positive
DSE	chr6	116279054	CUUCCAACAGCUGGAGCACAAGUUUGGGCGGAUGCGUCGACACUACCUGGAGCGGAGGAAC	Positive
CHCHD2	chr7	56104348	CCCCGGCAGCCAGGUCUGAUGGCCCAGAUGGCAACCACUGCAGCUGGCGUGGCUGUGGGCU	Positive
CHCHD3	chr7	133035128	GCUGCCCCUGCUCCUGAGGAGGAGAUGGAUGAAUGUGAGCAGGCGCUGGCUGCUGAGCCCA	Positive
EIF3H	chr8	116726130	AUAAUCAAACAUUAUCAAGAAGAAGGACAAGGAACUGAAGUUGUUCAAGGAGUGCUUUUGG	Positive
RPL8	chr8	144791499	UGUGCUGACGGCCUGAUGCUGCUUCCCCUUGCAGCCCAGCUCAACAUUGGCAAUGUGCUCC	Positive
RPS6	chr9	19376652	AUUGAAAUGAUUGAGUCCUUUGAAUUUUUAGGUAAGAAACCUAGGACCAAAGCACCCAAGA	Positive
RPS6	chr9	19378918	AAAUGUGUCAUUCAUUGUAUGCUCUUGCAGGGUUAUGUGGUCCGAAUCAGUGGUGGGAACG	Positive
RPS6	chr9	19378922	UAGUAAAUGUGUCAUUCAUUGUAUGCUCUUGCAGGGUUAUGUGGUCCGAAUCAGUGGUGGG	Positive
HNRNPK	chr9	83970167	CCAGAUACAGAAUGCACAGUAUUUGCUGCAGAACAGGUCAGUUUAAGUUUAGCUUUGUGUU	Positive
PSAP	chr10	71816883	AAUUCCCACUGUAAUAGCAUAGGGAUUUUGGAAGCAGCUGCUGGUGGCUUGGGACAUCAGU	Positive
BEST1	chr11	61964887	UAACUGUCUUCCCCAUUGUUUUGCAGUUGUGUGACUUCAUUGAGACACAUUACCUGAAUGA	Positive
TUBA1B	chr12	49129648	UGGCAAUGCCUGCUGGGAGCUCUACUGCCUGGAACACGGCAUCCAGCCCGAUGGCCAGAUG	Positive
TUBA1A	chr12	49185606	UUUGAUGGAGCCCUGAAUGUUGACCUGACAGAAUUCCAGACCAACCUGGUGCCCUAUCCCC	Positive
CS	chr12	56272777	CCCCCUCACUAUCUCUAGAGUGAGAAUCUGGCUCCUGUUUCCAUGGGUCAAAGCCGGUUGC	Positive
RPL4	chr15	66501061	AAUGUAAGCAAGCUGAACAUUUUGAAGCUUGCUCCUGGUGGGCAUGUGGGACGUUUCUGCA	Positive
RPL4	chr15	66501065	GCUUAAUGUAAGCAAGCUGAACAUUUUGAAGCUUGCUCCUGGUGGGCAUGUGGGACGUUUC	Positive
RPS2	chr16	1963188	CAAGGAUGAGGUUUUGAAGAUUAUGCCAGUGCAGAAGCAGACCCGUGCCGGCCAGCGCACC	Positive
RPS2	chr16	1963200	GGGGGCCUCUCUCAAGGAUGAGGUUUUGAAGAUUAUGCCAGUGCAGAAGCAGACCCGUGCC	Positive
SLC7A5	chr16	87831375	GGGACCCCCUCACCAUCCAGUGGGCCCGGAGAAACCUGAUGAACAGUUUGGGGACUCAGGA	Positive
GEMIN4	chr17	746346	ACCCGGAAGUCACGGUGAAGAAAAUGUGCAGCCUGGCUGUGGUCAAUCUCGGCACCCACAA	Positive
GABARAP	chr17	7240870	UCUUUCUCUACAUUGCCUACAGUGACGAAAGUGUCUACGGUCUGUGAAGCUGCUGCCCCUG	Positive
SRSF2	chr17	76734950	GUUGCUGUUAUUCAAAUUUCUUGUAAUUUAGUGAGGUGAACGACUUCAGAUUUCAUUAUUG	Positive
MYDGF	chr19	4657878	GGGACUCUUAAGUUUUCUACCUGGGCUGACGUUGCCUUGUCCGGAGGGGCUUGCAGGGUGG	Positive
PRDX2	chr19	12800228	ACAUCCCCCUGCUUGCUGACGUGACCAGACGCUUGUCUGAGGAUUACGGCGUGCUGAAAAC	Positive
ATP5F1E	chr20	59032326	CUUCCGCUUCUGUGGUCUGAUCUUCCUGCGGCUGAACCGCCCGGCUGAGCCGACAUUGCCG	Positive
SNU13	chr22	41675051	ACGUGUUUGUGCGCUCCAAGCAGGCCCUGGGGAGAGCCUGUGGGGUCUCCAGGCCUGUCAU	Positive
MORF4L2	chrX	103678508	AAUCACUAGGAGUUCUUGGAAGGGAAAGAAGGAAGAUUGUGUAAGUCAAAGGAAUUGUUUC	Positive
FLNA	chrX	154360508	CCCGCUUCACCAUCGACACCAAGGGCGCCGGCACAGGUGGCCUGGGCCUGACGGUGGAGGG	Positive
SRP9	chr1	225790146	UCUGUAGUUUCUCAGAAGGGCUAUGGAUUAGUUUGAACUGUCAAAUCCUUGCAUACUUCUG	Positive
PCBP1	chr2	70088058	GCCCCCGGUCACCCUGAGGCUGGUGGUGCCGGCCACCCAGUGCGGCUCCCUGAUUGGGAAA	Positive
SEC61A1	chr3	128071134	CCCGGCAGAGGGGCACACUCUGGAGACCUUGCUGGCAGUGCUAGCCAGGAAACAGAGUGAC	Positive
HSP90AB1	chr6	44252195	GCCUGAGGAUGAGGAGGAGAAGAAGAAGAUGGAAGAGAGCAAGGCAAAGUUUGAGAACCUC	Positive
PGAM1	chr10	97432610	UCUGCCCCUCCCACCUGCACAUGUCACACUGACCACAUCUGUAGACAUCUUGAGUUGUAGC	Positive
SLC3A2	chr11	62885555	CUGAUGCUCUUCACCCUGCCAGGGACCCCUGUUUUCAGCUACGGGGAUGAGAUUGGCCUGG	Positive
GAPDH	chr12	6537201	UGGGUGUGAACCAUGAGAAGUAUGACAACAGCCUCAAGAUCAUCAGGUGAGGAAGGCAGGG	Positive
TXNRD1	chr12	104348597	CUUGGAUAGGAGUUGGUGAAUAGAAGGCAGGCAGCAUCACACUGGGGUCACUGACAGACUU	Positive
COX6A1	chr12	120438205	CGCCCACAGCUGGGGCGGCCUAUGUCGAGUGGCGCCCAUGGCGAAGAGGGCUCAGGUACUG	Positive
RPLP1	chr15	69453712	UGUAAAUGUUGAGCCUUUUUGGCCUGGCUUGUUUGCAAAGGUAAGGUGAUGGUGGCAAAGU	Positive
SRRM2	chr16	2768204	CGUCGUCGUCCUCCUCCUCCUCUGGCUCCAGUUCUAGUGACUCAGAGGGCUCUAGCCUUCC	Positive
NFATC2IP	chr16	28964434	UGAGGUACUCUUUUGAAGGAUGAAGGUGGUGGAUUCUCAGCCCUGGGGGUCUUCCUCACCU	Positive
RPL13A	chr19	49490550	CCCGAGGCCCCUACCACUUCCGGGCCCCCAGCCGCAUCUUCUGGCGGACCGUGCGAGGUGA	Positive
GNAS	chr20	58909542	CCCCACCAGCAUGUUUGACGUGGGUGGCCAGCGCGAUGAACGCCGCAAGUGGAUCCAGUGC	Positive
ENO1	chr1	8865483	UUCCAAACCUGUUGUCACCAUCUCUUCCCAGGCCUGGAGCUGCUGAAGACUGCUAUUGGGA	Positive
BCLAF1	chr6	136261294	GAUGAAGAAGAGACCAUGGAAAAUAAUGAAGAAAAGAAGGACAGACGCAAGGAAGAAAAGG	Positive
CHCHD2	chr7	56101768	UUUAGUAUAAAAAUAGAAUUGAUAGUGAGGGUAUAAAGUGUAACCAUCAGUUAAACCUCUC	Positive
TUBA1B	chr12	49128563	UCCCUGAGAUUUGAUGGAGCCCUGAAUGUUGACCUGACAGAAUUCCAGACCAACCUGGUGC	Positive
TUBA1A	chr12	49185756	ACCCUGGAGCACUCUGAUUGUGCCUUCAUGGUAGACAAUGAGGCCAUCUAUGACAUCUGUC	Positive
TSC22D1	chr13	44434574	UGGCUGCUGCGUGUGAACUGAACAGACGGAGAAGAUGUGCUAGGGAGAAUCUGCCUCCACA	Positive
RPS2	chr16	1963190	CUCAAGGAUGAGGUUUUGAAGAUUAUGCCAGUGCAGAAGCAGACCCGUGCCGGCCAGCGCA	Positive
PINK1	chr1	20648586	AGAGCAUCGGCCUGCAGUUGCCCUUCAGCAGCUGGUACGUGGAUCGGGGCGGAAACGGCUG	Positive
RPS8	chr1	44776059	UGCAGGCAUCUCUCGGGACAACUGGCACAAGCGCCGCAAAACCGGGGGCAAGAGAAAGCCC	Positive
DHX9	chr1	182858229	GAAGCUUACUCCGGACUUACAAAGAAGAAGGAAGGAGAGACAGUGAGUCUUUAGAUUUAAU	Positive
RPS27A	chr2	55235496	GUGCCCUUCUGAUGAAUGUGGUGCUGGGGUGUUUAUGGCAAGUCACUUUGACAGACAUUAU	Positive
HSPE1	chr2	197500412	AGUCUCUUUGCGGCGCUACACUAGAGCAGAGUACGAGUCUGAGGCGGAGGGAGUAAUGGUG	Positive
SEPTIN2	chr2	241352344	GAACAUUCAGAUUUACCAUAAUGUUCCUUAGUGGUAGAGGUGUGUGCCUAGUGAUGUAGAA	Positive
MRFAP1	chr4	6642508	UGAUGCGUUUUAGAGGACUUGGCAUAAAAUGAAAGAUUGGCAAAGGCCCUUGAGGGGCUUG	Positive
HMGA1	chr6	34245391	UACUCCACUGCCCUGGCAGCAGCAGGUGUGGCCAAUGGAGGGGGGUGCUGGCCCCCAGGAU	Positive
HSP90AB1	chr6	44252199	GAGGAUGAGGAGGAGAAGAAGAAGAUGGAAGAGAGCAAGGCAAAGUUUGAGAACCUCUGCA	Positive
TUBA1C	chr12	49273120	GUUCACUGGUACGUGGGUGAGGGGAUGGAGGAAGGCGAGUUUUCAGAGGCCCGUGAGGACA	Positive
ITM2B	chr13	48233403	ACGUUCAACUCCGCUCUGGCCCAGAAGGAGGCCAAGAAGGACGAGCCCAAGAGCGGCGAGG	Positive
NME1	chr17	51160064	UUUGCCGGCCUGGUGAAAUACAUGCACUCAGGGCCGGUAGUUGCCAUGGUGAGUGUGCCUG	Positive
NME1-NME2	chr17	51168332	GGGCUGGUGAAGUACAUGAACUCAGGGCCGGUUGUGGCCAUGGUGAGUGCUCGUGGGGAAU	Positive
FTL	chr19	48965474	CAUCUCCUGCUUCUGGGACCUGCCAGCACCGUUUUUGUGGUUAGCUCCUUCUUGCCAACCA	Positive
RPL13A	chr19	49491879	CCUGCCCUUCCUCCAUUGUUGCCCUGGAAUGUACGGGACCCAGGGGCAGCAGCAGUCCAGG	Positive
GNAS	chr20	58909407	UCUGGAAUCUUUGAGACCAAGUUCCAGGUGGACAAAGUCAACUUCCAGUAAGCCAACUGUU	Positive
ADRM1	chr20	62303769	UCACUUCUGCUGGAAGGACAGGACGUCCGGGAACGUGGAAGACGUGAGUGUCCCUGAGCCG	Positive
CBS	chr21	33554041	UCUUCUACUGGUCCUUUUGCUCUGGAACCUGAUGCAACAGGAACUAGUAAGGGUAUUGAAU	Positive
TMSB4X	chrX	12977047	GAAAGAACUUGCAUGUUGGUGAAGGAAGAAGUGGGGUGGAAGAAGUGGGGUGGGACGACAG	Positive
ENO1	chr1	8861430	UCCCCAUCUCUUUACCUUUCUCCUUCCCAAGAAUUGAAGAGGAGCUGGGCAGCAAGGCUAA	Positive
H1-10	chr3	129315377	AAGCCGGAGCAGCGCUCGCACAAGAAGGGCGCUGGCGCCAAGAAGGACAAAGGCGGCAAGG	Positive
RPL37	chr5	40835215	GCGUGAUAUAGCGGAAGUGCCUUCUCUUCCGGUCUUUCUGGUCUCGGCCGCAGAAGCGAGA	Positive
CHCHD3	chr7	133035138	GAAAAAGGCGGCUGCCCCUGCUCCUGAGGAGGAGAUGGAUGAAUGUGAGCAGGCGCUGGCU	Positive
CHCHD3	chr7	133035143	GAGGAGAAAAAGGCGGCUGCCCCUGCUCCUGAGGAGGAGAUGGAUGAAUGUGAGCAGGCGC	Positive
EIF4G2	chr11	10797842	UGGCUAACCUGGUUAGAAACUGCUGAAGAAGAAGAAUCAGAGGAAGAAGCUGACUAAAGAA	Positive
BEST1	chr11	61964862	GUUGUGUGACUUCAUUGAGACACAUUACCUGAAUGAGCAGGUGAAAGCCAUCAAAGAAUUG	Positive
BEST1	chr11	61964885	ACUGUCUUCCCCAUUGUUUUGCAGUUGUGUGACUUCAUUGAGACACAUUACCUGAAUGAGC	Positive
GNS	chr12	64716809	AUUUGGUUUUUCCUCCCCAGAUACAGGUUUGACCCCCGUCUCAUGUUCAGCAAUCGCGGCA	Positive
PFN1	chr17	4945940	GUGUCCACGGUGGUUUGAUCAACAAGAAAUGUUAUGAAAUGGCCUCCCACCUUCGGCGUUC	Positive
PFN1	chr17	4945958	UGCUGAUGGGCAAAGAAGGUGUCCACGGUGGUUUGAUCAACAAGAAAUGUUAUGAAAUGGC	Positive
RNF167	chr17	4945156	ACCUAUCCUUUUGAGGGGCUUUGGGGUGGAGCUGGGGCAAGCAGAGGGACUGGGUCUUCAC	Negative
SLC2A4RG	chr20	63743161	GGGGCUGACCCUGAACCCUCCCCCCCGCCAGGUCGGGGAGGGGUCCCACCACUCAAAGUGC	Negative
UBE2R2	chr9	33817569	UGAGGAGAAGGGCCCGGCCCGGCCUGCGUCGUGUGUGAGGAGGACCCCGGGCGGGCCCACG	Negative
ALKBH5	chr17	18184235	GCCCGCCCCGGAGGACCCUAGAGCAGCGUCGUGGGGGCCAUGGCGGCCGCCAGCGGCUACA	Negative
QTRT1	chr19	10713299	GACCUGGCAUUGGGAGAGGGAGGGAGGAAGGAAGGGAGGGAGGGGCUGGAAGAUACUGAAG	Negative
PIP5K1A	chr1	151249383	UCUGUUAGGGGUGGGAGGGAAUAUUUGAGGGAGGGCUGGGUCUUAGGGAAAGGAAUGGGGA	Negative
RNF26	chr11	119334629	CCCCUUUUGGGUGCAAAGCGCCGCUAGCGGGAAGACGGGGGCCGGGCGGGGACAGGGGCAC	Negative
SH3BGRL3	chr1	26281432	CCUGGCACUGGCUGAUGGGCACCUCUGUUGGUUCCAUCAGCCAGAGCUCUGCCAAAGGCCC	Negative
ANP32A	chr15	68779916	GGGAAGAGUGUACUGGGGGUUGCGGGGGGAGGGAUGGCGGGUGGGGGUGGAAUAAAAUACU	Negative
DSE	chr6	116279309	AGCAGCCGUGGCUGAGAGGGAGAGCGCUGAGGUGGUGAAGGAAGGCCUGGCGGAGAAGGAG	Negative
CCDC34	chr11	27363214	GGAAAGCGCGUCCCCGCCGCGGCUCCGCCAGUUUGAACUUGGCGGGCCAGAUGUGGGCGGC	Negative
NRAS	chr1	114716756	GAUUACGUAGCGGGCGGGGCCGGAAGUGCCGCUCCUUGGUGGGGGCUGUUCAUGGCGGUUC	Negative
TMEM9	chr1	201135748	GGGGACCCCGAGCAAACACAGUCCUGGAGCGUGUGGAAGGUGCCCAGCAGCGGUGGAAGCU	Negative
PLEC	chr8	143916334	CCGCUGGCUCCCGCACCGGCUCGCGCACCGGCUCCCGGGCCGGCUCCCGCCGCGGCAGCUU	Negative
CBS	chr21	32612384	AGCGAGUGCCGUUUCCCCCGCUCACCGCGGGCUAGGGAGCGUGGGAUUCCGGACUGUGAGC	Negative
ERF	chr19	42248284	UCUUUUUUUUAAAAAUGGUGGGGGUGGGUGGGUGCCCAGGGCUAGGGGCUAUUCCCUGUCU	Negative
ERF	chr19	42248292	CUUUAAUUUCUUUUUUUUAAAAAUGGUGGGGGUGGGUGGGUGCCCAGGGCUAGGGGCUAUU	Negative
ERF	chr19	42248293	ACUUUAAUUUCUUUUUUUUAAAAAUGGUGGGGGUGGGUGGGUGCCCAGGGCUAGGGGCUAU	Negative
PRPF19	chr11	60891076	UGGGGGGGGGGGUGGGGGGAAUCUAUGGGGGGAGGGGGCUCUGUGGGGUGGGACAUUCACA	Negative
LUZP6	chr7	135928495	AAUUGAAUGUACCUCAAAUUUUUAGGGGAGGGUGGGUUAGGGACUGAUACUCAGAUUGUGG	Negative
PRPF19	chr11	60891077	UUGGGGGGGGGGGUGGGGGGAAUCUAUGGGGGGAGGGGGCUCUGUGGGGUGGGACAUUCAC	Negative
CCNI	chr4	77066318	GCCUUUGGAAAACCAGAGAUUGUCUUUCCUGUUGGAAAAGGCAAUCACUAGGGAAGCACAG	Negative
NAXE	chr1	156591941	GGGGACCGCAGCGGCUGAACUCGGGUGGCCGCUGGGACUCAGAGGUCAUGGCGAGCACGGU	Negative
ARF1	chr1	228098540	UGCCAGUCGCCAGCCCAGCUGUUCCCCUCGGGAACAUGAGGUGGUGGUGGCGCAGCAGACU	Negative
RPS27A	chr2	55232854	AAUGCAGAUUUUCGUGAAAACCCUUACGGGGAAGACCAUCACCCUCGAGGUACGGGCCGGG	Negative
PCBP1	chr2	70088049	GGCCAGCAGGCCCCCGGUCACCCUGAGGCUGGUGGUGCCGGCCACCCAGUGCGGCUCCCUG	Negative
HSPE1	chr2	197501185	GGAGGCAUUAUGCUUCCAGAAAAAUCUCAAGGAAAAGUAUUGCAAGCAACAGUAGUCGCUG	Negative
RPL15	chr3	23917239	CCUUUGAUCGUCUUCCUCUUCAGCCAUCCAGGUCCGGGGACCCUGCGUCCUCGGAGAUAGG	Negative
RPL15	chr3	23919652	UAAGAAAGUUAAAGUGCAAUAAUGUUUGAAGACAAUAAGUGGUGGUGUAUCUUGUUUCUAA	Negative
CTNNB1	chr3	41224684	GGUAAAGGCAAUCCUGAGGAAGAGGAUGUGGAUACCUCCCAAGUCCUGUAUGAGUGGGAAC	Negative
TARS1	chr5	33441096	UCAUCGCUUCGUCGUUCGCCAAUGUUUGAGGAGAAGGCCAGCAGUCCUUCAGGGAAGAUGG	Negative
PAIP2	chr5	139364708	GACCAAAUCCAAGACCAGUUUAAUGACCUUGUUAUCAGUGAUGGCUCUUCUCUGGAAGAUC	Negative
NPM1	chr5	171387969	CCGCCACCCGAUGGAAGAUUCGAUGGACAUGGACAUGAGCCCCCUGAGGCCCCAGAACUAU	Negative
NPM1	chr5	171387970	CGCCACCCGAUGGAAGAUUCGAUGGACAUGGACAUGAGCCCCCUGAGGCCCCAGAACUAUC	Negative
CCT6A	chr7	56063903	UAUAGUUGGUCUAUCUCUGCAGUCCUUGAAGGUGAAGUUGUGUGUUACUAGGCUGUGUUUU	Negative
GNB2	chr7	100678984	GGCCCCCACUGUGGAGAUAAGAAGGGGAUGGAAUGGGGGAAGAGGAGGAGCAGGAGGCCCU	Negative
CALU	chr7	128769849	GACUGUUGGCUAAUUUUGUCAAGCACAGCUGUGGUGGGAAGAGUUAGGGCCAGUGUCUUGA	Negative
MTDH	chr8	97706681	CUCUGAUUGGAAUGCACCAGCAGAAGAGUGGGGCAAUUGGGUAGACGAAGAAAGAGCUUCA	Negative
PTPA	chr9	129148759	AGCACAGCACAGGGGCUCAGCCUGGGAUCCGGUGAUGGUCUGGGCAGAGGCUGGGUCAGGA	Negative
PTPA	chr9	129148760	GCACAGCACAGGGGCUCAGCCUGGGAUCCGGUGAUGGUCUGGGCAGAGGCUGGGUCAGGAG	Negative
SLC3A2	chr11	62881299	GGCACUGCUGCUGCUCUUCUGGCUCGGCUGGCUCGGCAUGCUUGCUGGUGCCGUGGUCAUA	Negative
KRT7	chr12	52241579	GGACGGCAUCAUCGCUGAGGUCAAGGCGCAGUAUGAGGAGAUGGCCAAAUGCAGCCGGGCU	Negative
PCBP2	chr12	53459385	UGGCUCUCUCAUUGGAAAAGGUGGAUGCAAGAUCAAGGAAAUACGAGAGGUUAGUGACUUU	Negative
ARL6IP4	chr12	122981758	GUACAAGGACAAGAGGAGGAAGAAGAAGAAGAAGAGGAAGAAGCUGAAGAAGAAGGGCAAG	Negative
COX4I1	chr16	85799733	GUCGCGGGACACCGGGUGUAGAGGGCGGUCGCGGCGGGCAGUGGCGGCAGGUGAGACAGGA	Negative
RPL13	chr16	89561736	CCUCUUCCCCAGGAAGCCCUCGGCCCCCAAGAAGGGAGACAGUUCUGUGAGUACACGGCUC	Negative
EIF4A1	chr17	7577133	UUAAGCCGUGGAUUCAAGGACCAGAUCUAUGACAUAUUCCAAAAGCUCAACAGCAACACCC	Negative
ALDH3A2	chr17	19676416	GCUCAUGCCUGUAAUCCCAGCACUUUGGGAGGCCGAGGUGGGAGGAUUGCUUGAGUCCAGG	Negative
CLTC	chr17	59682970	CGUCUUGCUCAGAUGUGUGGACUUCAUAUUGUUGUACAUGCAGAUGAAUUAGAAGAACUUA	Negative
BIRC5	chr17	78214362	UUGCCCCCUGCCUGGCAGCCCUUUCUCAAGGACCACCGCAUCUCUACAUUCAAGAACUGGC	Negative
RPS15	chr19	1440139	GCGCAAGGCCAAGAAGGAGGCGCCGCCCAUGGAGAAGCCGGAAGUGGUGAAGACGCACCUG	Negative
PSMD8	chr19	38383662	GGACGCCCACUGUGGGGCCCCAGCAGCACUGUGGCCUGCAGGAGGGCAUGGCCCCAGGUAG	Negative
PPP2R1A	chr19	52213008	GGAGGCGUGCGUGAACAUCGCCCAGCUUCUGCCCCAGGAGGAUCUGGAGGCCCUGGUGAUG	Negative
TRIM28	chr19	58548539	GGCACUAACUCAACAGGCCCUGCACCCAUGGCCCCUCCAAGAGCCCCAGGGCCCCUGAGCA	Negative
ADRM1	chr20	62306661	GCUGCAGUGUUUUCCAGGUGAGGGUGGCCUGCAGAGCCUGCUGGGAAACAUGAGCCACAGC	Negative
RBM3	chrX	48578016	CAGGAGAAUCGCUUGAACCCGGGAGGCGGAGGUUGCAGUGAGCUAAGAUCGCGCCACUGUA	Negative
EMD	chrX	154379538	GGAUACCGAGCUGACCACCUUGCUGCGCCGGUACAACAUCCCGCACGGGCCUGUAGUAGGU	Negative
DDOST	chr1	20652951	UUUAUCUCAGGAGUAUAGCAUCGUGAUCCAGCAGCUCUCAAAUGGCAAAUGGGUCCCCUUU	Negative
ECE1	chr1	21219082	AACACCAAGCACCCUGAAUCGAGACUGCAGGAGCCCUGCGGGGUGAGACUGUGUCAGAGAU	Negative
DHCR24	chr1	54851647	GGGAUCUCAGGAGGGCAGCCACGGAGUGGGGAGGCCCCAGAUGCGCUGUGCCAAAGCCAGG	Negative
S100A6	chr1	153534831	UGAGUAUGGAUUUCACAUUCUAACACAUUAGAAGCUGCAGGAUGCUGAAAUUGCAAGGCUG	Negative
CCT3	chr1	156310672	GCUUCAAUUGCAGGCCAAGCACACCCAGGAGAACUGUGAGACCUGGGGUGUAAAUGGUGAG	Negative
MRPL55	chr1	228106822	CAGCUCCAGUCGAGGAAGGAGUACGAGCAGGAGCUCAGUGAUGACUUGCAUGUGGAGCGCU	Negative
SRSF7	chr2	38749654	GAGGGUUGAACUAUCGACAGGCAUGCCUCGGAGAUCACGUUUUGAUAGACCACCUGCCCGA	Negative
ATP5MC3	chr2	175179241	CCUUUAUUUUCUGUUUUCCAGGGCUCUACGGUAUUUAAUGGGGCCCAGAAUGGUGUGUCUC	Negative
HSPD1	chr2	197486959	UGUUCCUCACCAAUAACUUCAGAGAAGUCAGUUGGAGAAAAUGAAGAAAAAGGCUGGCUGA	Negative
IMPDH2	chr3	49025246	UCAACAGUGCUGGCCUGUGGGCGGCCCCAAGCAACAGCAGUGUACAAGGUGUCAGAGUAUG	Negative
IFRD2	chr3	50288604	CUACGCUGCCUUCAAGGAAGUGCUGGGUUCGGGCAUGCACCACCACCUCCAGGUGCGGGGA	Negative
RPN1	chr3	128650681	GCUGAUCAAUGAGGACGUGAAGCGCACAGUGGACCUAAGCAGCCACCUGGCUAAGGUGACG	Negative
NHP2	chr5	178149700	CUGCCCCUACCCCUAUGAGGGGCUCCGGUAGCACCUGGGCACCUGCCGCUGGAAGCUAUUG	Negative
RACK1	chr5	181237720	GUCUUAAGGUUGCUUUUGCCCUGUUCCCCAGGAUUUAGAGGGAAAGAUCAUUGUAGAUGAA	Negative
EEF1A1	chr6	73518253	UGCAAAUCUUUUUUCCAAGGUGAUUAUCCUGAACCAUCCAGGCCAAAUAAGCGCCGGCUAU	Negative
FIS1	chr7	101239772	AGACGCGGGAGCCCACGGAGAACGCUCCAGGAGGGCCUGUCCAUCCUCGCUGUCCUUUCCC	Negative
CHCHD3	chr7	133035135	AAAGGCGGCUGCCCCUGCUCCUGAGGAGGAGAUGGAUGAAUGUGAGCAGGCGCUGGCUGCU	Negative
CHCHD3	chr7	133035140	GAGAAAAAGGCGGCUGCCCCUGCUCCUGAGGAGGAGAUGGAUGAAUGUGAGCAGGCGCUGG	Negative
PABPC1	chr8	100721763	CCCUCGCUCCCCGCCGGCAGCCGGCAGCCAGCGGCAGUGGAUCGACCCCGUUCUGCGGCCG	Negative
RPL8	chr8	144792245	GAGGAUGCCGGUGCGGGCGCCCGCGGAGAGGGUAGGGAGUGGUGGGCGCGGCGGCCUCGGG	Negative
TPM2	chr9	35682155	CACCUGCUGCUUCCCCUCACAGAGACCUUGGCCAGUGCCAAGGAGGAGAACGUCGAGAUUC	Negative
UBQLN1	chr9	83678563	GAACUUGCCAGGAAUCCAGCAAUGAUGCAGGAGAUGAUGAGGAACCAGGACCGAGCUUUGA	Negative
HSPA5	chr9	125241200	CUUGUGACCCCGGGCCCCUGCCGCCUGCAAGUCGGAAAUUGCGCUGUGCUCCUGUGCUACG	Negative
HSPA5	chr9	125241204	GCGCCUUGUGACCCCGGGCCCCUGCCGCCUGCAAGUCGGAAAUUGCGCUGUGCUCCUGUGC	Negative
RPL12	chr9	127451399	UGGCUUGUCCGCGCGAUUUCCGGCCUCUCGGCUUUCGGCUCGGAGGAGGCCAAGGUGCAAC	Negative
BEST1	chr11	61964889	ACUAACUGUCUUCCCCAUUGUUUUGCAGUUGUGUGACUUCAUUGAGACACAUUACCUGAAU	Negative
BEST1	chr11	61965102	AUUAACCUAUUCUCAUUCAGAAACCAGACUGUGAUGACUGGGAGAGCGGGCUGAAUGCAAU	Negative
BEST1	chr11	61965113	GGUAGAGAUGCAUUAACCUAUUCUCAUUCAGAAACCAGACUGUGAUGACUGGGAGAGCGGG	Negative
FAU	chr11	65120794	UAACCUUCCCUUCUCCAGGUGGCCAAACAGGAGAAGAAGAAGAAGAAGACAGGUCGGGCUA	Negative
CFL1	chr11	65855259	CCCUUGGGGGUUGCAGGCUGCCCCCUUCCUGCCAGACCGGAGGGGCUGGGGGGAUCCCAGC	Negative
TUBA1B	chr12	49128554	UUUGAUGGAGCCCUGAAUGUUGACCUGACAGAAUUCCAGACCAACCUGGUGCCCUACCCCC	Negative
TUBA1B	chr12	49128558	GAGAUUUGAUGGAGCCCUGAAUGUUGACCUGACAGAAUUCCAGACCAACCUGGUGCCCUAC	Negative
TUBA1A	chr12	49185747	CACUCUGAUUGUGCCUUCAUGGUAGACAAUGAGGCCAUCUAUGACAUCUGUCGUAGAAACC	Negative
CS	chr12	56272689	UAGCUUCUCUGCCAAGCCCUCAAUAAGCCAGCAAACCAGGACUCUGCCCCUUCUGUUUCCA	Negative
ATP5F1B	chr12	56645339	AUCUUUUGUCUGUUAGUCAGGGACUAUGCGGCGCAAACAUCUCCUUCGCCAAAAGCAGGCG	Negative
TPT1	chr13	45338749	AAGUUCUUUAUUGGUGAAAACAUGAAUCCAGAUGGCAUGGUUGCUCUAUUGGACUACCGUG	Negative
HSP90AA1	chr14	102084974	UUGAAGGUGGAGAAGGAACGUGAUAAAGAAGUAAGCGAUGAUGAGGCUGAAGAAAAGGAAG	Negative
CKB	chr14	103520549	AAGACCUUCCUGGUGUGGGUCAACGAGGAGGACCACCUGCGGGUCAUCUCCAUGCAGAAGG	Negative
RPS2	chr16	1963174	UGAAGAUUAUGCCAGUGCAGAAGCAGACCCGUGCCGGCCAGCGCACCAGGUUCAAGGUACC	Negative
RPS2	chr16	1963179	GGUUUUGAAGAUUAUGCCAGUGCAGAAGCAGACCCGUGCCGGCCAGCGCACCAGGUUCAAG	Negative
RPS2	chr16	1963182	UGAGGUUUUGAAGAUUAUGCCAGUGCAGAAGCAGACCCGUGCCGGCCAGCGCACCAGGUUC	Negative
HCFC1R1	chr16	3022860	CCCAGCUGGGGACAUAAUGGAGCUCUGAGUGCUGGUGGACAGUGCCCCUCCCACCUUCCUU	Negative
GABARAP	chr17	7240868	UUUCUCUACAUUGCCUACAGUGACGAAAGUGUCUACGGUCUGUGAAGCUGCUGCCCCUGAG	Negative
NT5C3B	chr17	41825609	CGCUACAUGGACUCCUAUGACAUCGUGCUGGAGAAGGACGAGACUCUGGAUGUGGUCAACG	Negative
SRSF2	chr17	76734980	GUUGGCAAACUUCAUUUUAUGUGCCAUUUUGUUGCUGUUAUUCAAAUUUCUUGUAAUUUAG	Negative
SRSF2	chr17	76735150	ACUUCUUUCUUUUCAAACCUAGAUGUAUCGGCAAGCAGUGUAAACGGAGGACUUGGGGAAA	Negative
SRSF2	chr17	76735151	AACUUCUUUCUUUUCAAACCUAGAUGUAUCGGCAAGCAGUGUAAACGGAGGACUUGGGGAA	Negative
P4HB	chr17	81843958	UGCCGAGACCCCUCGGGGGCUGCACACCCAGCAGCAGCGCACGCCUCCGAAGCCUGCGGCC	Negative
POLR2E	chr19	1088438	GGUGCCGGGUCUUCACCCAGACCACGCUGGGUCCCCUCUGUUGGGGGUUUGGGGUCCGGGU	Negative
EEF2	chr19	3985444	ACGUCAGCGUUCUCUUCCGCCGUCGUCGCCGCCAUCCUCGGCGCGACUCGCUUCUUUCGGU	Negative
DNMT1	chr19	10149939	GACUGAUGGGAAGAAGAGUUACUAUAAGAAGGUGUGCAUUGAUGCGGAAACCCUGGAAGUG	Negative
SNRPD2	chr19	45687564	GUCAUCGUGGUCCUGCGGAACCCGCUCAUCGCCGGCAAGUAGGGGCCGCCUGUCUGUUGAC	Negative
UBE2M	chr19	58556740	UGAUCCCCCCAAGGUGAAGUGUGAGACAAUGGUCUAUCACCCCAACAUUGACCUCGAGGGC	Negative
SNRPB	chr20	2467706	UGCUGCAGCAUAUUGAUUACAGGAUGAGGUGCAUCCUGCAGGACGGCCGGAUCUUCAUUGG	Negative
SNRPB	chr20	2467738	CUCCUUGCAGACGGUGGGCAAGAGCAGCAAGAUGCUGCAGCAUAUUGAUUACAGGAUGAGG	Negative
PCNA	chr20	5119861	UCGCCCGCUCGCUCUGAGGCUCCUGAAGCCGAAACCAGCUAGACUUUCCUCCUUCCCGCCU	Negative
ATP5F1E	chr20	59032305	CUUCCUGCGGCUGAACCGCCCGGCUGAGCCGACAUUGCCGGCGUCUUGGCGAUUCGGCCCG	Negative
APP	chr21	25897651	UAAUACAGGUUCUGGGUUGACAAAUAUCAAGACGGAGGAGAUCUCUGAAGUGAAGAUGGAU	Negative
G6PD	chrX	154532001	CCUACAAGUGGGUGAACCCCCACAAGCUCUGAGCCCUGGGCACCCACCUCCACCCCCGCCA	Negative
PRDX6	chr1	173485450	UGAUAGGAAUCGGGAGCUUGCCAUCCUGUUGGGCAUGCUGGAUCCAGCAGAGAAGGAUGAA	Negative
SRP9	chr1	225789454	GUUGGGACAGAAAGUACUUUAUGUAACUAAGUGGGCUGUUCAGAAGCUUAGAGGUCAUUUU	Negative
ARF1	chr1	228098308	GUUCAGUGCUGAGAGGGGAUGUAGGCCCAUGGGCACCUGGCCUCCAGGAGUCGCUGUGUUG	Negative
RPS27A	chr2	55235488	CGUCGAGAGUGCCCUUCUGAUGAAUGUGGUGCUGGGGUGUUUAUGGCAAGUCACUUUGACA	Negative
RPL10A	chr6	35470681	GGCUGUCAACUUCUUGGUGUCAUUGCUCAAGAAAAACUGGCAGAAUGUCCGGGCCUUAUAU	Negative
HSP90AB1	chr6	44252165	GGUCUCAGUUACCAAGGAGGGUCUGGAGCUGCCUGAGGAUGAGGAGGAGAAGAAGAAGAUG	Negative
CCT6A	chr7	56051858	UUUUCCUCCGCUGGAGCAGCUAUGGCGGCGGUGAAGACCCUGAACCCCAAGGCCGAGGUGG	Negative
RAD23B	chr9	107330231	UUCAUGUUAAAUACUUGGGGUGGGAGGGGAGAAAGGGAACCUUUUCUUAAAAUGAAAAUAA	Negative
TUBB4B	chr9	137242015	UUCGGGCAGAUCUUCCGGCCGGACAACUUCGUUUUCGGUGAGCCGUGGCUGGGGACUGGGC	Negative
SCD	chr10	100362940	CAGAACCAGAGGGCAUGCUGAAUGCCCCCUGCUUACUUGGUGAGGGUGCCCCGCCUGAGUC	Negative
RPS3	chr11	75404811	GAUACUGCCCACCACCCCCAUCUCAGAACAGAAGGGUGGGAAGCCAGAGCCGCCUGCCAUG	Negative
GAPDH	chr12	6536945	CAUAGGCGAGAUCCCUCCAAAAUCAAGUGGGGCGAUGCUGGCGCUGAGUACGUCGUGGAGU	Negative
GAPDH	chr12	6538124	CUUCUAGGUAUGACAACGAAUUUGGCUACAGCAACAGGGUGGUGGACCUCAUGGCCCACAU	Negative
GAPDH	chr12	6538147	GGCUACAGCAACAGGGUGGUGGACCUCAUGGCCCACAUGGCCUCCAAGGAGUAAGACCCCU	Negative
GAPDH	chr12	6538167	GGACCUCAUGGCCCACAUGGCCUCCAAGGAGUAAGACCCCUGGACCACCAGCCCCAGCAAG	Negative
GAPDH	chr12	6538187	CCUCCAAGGAGUAAGACCCCUGGACCACCAGCCCCAGCAAGAGCACAAGAGGAAGAGAGAG	Negative
TUBA1C	chr12	49273116	CUUUGUUCACUGGUACGUGGGUGAGGGGAUGGAGGAAGGCGAGUUUUCAGAGGCCCGUGAG	Negative
TRAP1	chr16	3662956	CCAUGAGCUCCUCCGUCUCCUUCUCUGAUAGGCACUCGGCGGCUGCGGAAGAGCAGGCGAC	Negative
BOLA2	chr16	29810895	CAGGAGGAAGAGCCAGGAGGGCCAGAGGCAGAGAAGAGAUGGAGUCUUAGGGGCCAGGGUG	Negative
EIF5A	chr17	7312235	UCCCCUGUUGCCUAUAGCCCUUUACCCUGAGCACCACCCCAACAGACUGGGGACCAGCCCC	Negative
EIF4A1	chr17	7578164	ACAUGCUGAAGAGUUGUCUUUCUUGACGUAGGCCAGAGGCAUUGAUGUGCAGCAGGUUUCU	Negative
EIF4A1	chr17	7578530	CACCCAGCCCCAGCCAGGGCUCAAUCUCUGGGGGCUGAGGAGCAGCAGGAGGGGGGAGGGA	Negative
RPS15	chr19	1440111	GGAAGCAGCACUCCCUGCUGAAGCGCCUGCGCAAGGCCAAGAAGGAGGCGCCGCCCAUGGA	Negative
ILF3	chr19	10654458	GCGGGCUGUGGCAGGAGGGCGGCGGCGGCGGCUGCGGUCGAAGAAGGGGACGCCGACAAGG	Negative
FTL	chr19	48965519	UCCUUCUUGCCAACCAACCAUGAGCUCCCAGAUUCGUCAGAAUUAUUCCACCGACGUGGAG	Negative
UBE2C	chr20	45812712	CCAACGCCGCCCGGAUGGCUUCCCAAAACCGCGACCCAGCCGCCACUAGCGUCGCCGCCGC	Negative
GNAS	chr20	58891762	CUGCCUCGGGAACAGUAAGACCGAGGACCAGCGCAACGAGGAGAAGGCGCAGCGUGAGGCC	Negative
ADSL	chr22	40360460	ACACGAAAAGUGGAUAUUGAAGUACUGUCUGUGCUGGCUAGCUUGGGGGCAUCAGUGCACA	Negative
GNB1	chr1	1786527	UUGUGUUCAACAGUUAAUCAAAACCAGAGAGUCUAGGGCAGCCUCUCUGAUGUUGUCAAUG	Negative
PDIA6	chr2	10789866	UUAAUAGAUUAGAGGAUUUCCUACAAUCAAGAUAUUUCAGAAAGGCGAGUCUCCUGUGGAU	Negative
H1-10	chr3	129315423	CGCGGCCGGCUCCCGGCGCGCGGACAAGAAGCCCGCCAGGGGCCAGAAGCCGGAGCAGCGC	Negative
GRSF1	chr4	70826207	AAGGAGGUGCCAGAAAAGCUUCCAGAGGCUGCUGAUUUUGGAACUACGUCUUCUCUGCAUU	Negative
RPS23	chr5	82276477	CCAAACAGCCAAAUUCUGCCAUUAGGAAGUGUGUAAGGGUCCAGCUGAUCAAGAAUGGCAA	Negative
DSE	chr6	116279054	CUUCCAACAGCUGGAGCACAAGUUUGGGCGGAUGCGUCGACACUACCUGGAGCGGAGGAAC	Negative
CHCHD2	chr7	56104348	CCCCGGCAGCCAGGUCUGAUGGCCCAGAUGGCAACCACUGCAGCUGGCGUGGCUGUGGGCU	Negative
CHCHD3	chr7	133035128	GCUGCCCCUGCUCCUGAGGAGGAGAUGGAUGAAUGUGAGCAGGCGCUGGCUGCUGAGCCCA	Negative
EIF3H	chr8	116726130	AUAAUCAAACAUUAUCAAGAAGAAGGACAAGGAACUGAAGUUGUUCAAGGAGUGCUUUUGG	Negative
RPL8	chr8	144791499	UGUGCUGACGGCCUGAUGCUGCUUCCCCUUGCAGCCCAGCUCAACAUUGGCAAUGUGCUCC	Negative
RPS6	chr9	19376652	AUUGAAAUGAUUGAGUCCUUUGAAUUUUUAGGUAAGAAACCUAGGACCAAAGCACCCAAGA	Negative
RPS6	chr9	19378918	AAAUGUGUCAUUCAUUGUAUGCUCUUGCAGGGUUAUGUGGUCCGAAUCAGUGGUGGGAACG	Negative
RPS6	chr9	19378922	UAGUAAAUGUGUCAUUCAUUGUAUGCUCUUGCAGGGUUAUGUGGUCCGAAUCAGUGGUGGG	Negative
HNRNPK	chr9	83970167	CCAGAUACAGAAUGCACAGUAUUUGCUGCAGAACAGGUCAGUUUAAGUUUAGCUUUGUGUU	Negative
PSAP	chr10	71816883	AAUUCCCACUGUAAUAGCAUAGGGAUUUUGGAAGCAGCUGCUGGUGGCUUGGGACAUCAGU	Negative
BEST1	chr11	61964887	UAACUGUCUUCCCCAUUGUUUUGCAGUUGUGUGACUUCAUUGAGACACAUUACCUGAAUGA	Negative
TUBA1B	chr12	49129648	UGGCAAUGCCUGCUGGGAGCUCUACUGCCUGGAACACGGCAUCCAGCCCGAUGGCCAGAUG	Negative
TUBA1A	chr12	49185606	UUUGAUGGAGCCCUGAAUGUUGACCUGACAGAAUUCCAGACCAACCUGGUGCCCUAUCCCC	Negative
CS	chr12	56272777	CCCCCUCACUAUCUCUAGAGUGAGAAUCUGGCUCCUGUUUCCAUGGGUCAAAGCCGGUUGC	Negative
RPL4	chr15	66501061	AAUGUAAGCAAGCUGAACAUUUUGAAGCUUGCUCCUGGUGGGCAUGUGGGACGUUUCUGCA	Negative
RPL4	chr15	66501065	GCUUAAUGUAAGCAAGCUGAACAUUUUGAAGCUUGCUCCUGGUGGGCAUGUGGGACGUUUC	Negative
RPS2	chr16	1963188	CAAGGAUGAGGUUUUGAAGAUUAUGCCAGUGCAGAAGCAGACCCGUGCCGGCCAGCGCACC	Negative
RPS2	chr16	1963200	GGGGGCCUCUCUCAAGGAUGAGGUUUUGAAGAUUAUGCCAGUGCAGAAGCAGACCCGUGCC	Negative
SLC7A5	chr16	87831375	GGGACCCCCUCACCAUCCAGUGGGCCCGGAGAAACCUGAUGAACAGUUUGGGGACUCAGGA	Negative
GEMIN4	chr17	746346	ACCCGGAAGUCACGGUGAAGAAAAUGUGCAGCCUGGCUGUGGUCAAUCUCGGCACCCACAA	Negative
GABARAP	chr17	7240870	UCUUUCUCUACAUUGCCUACAGUGACGAAAGUGUCUACGGUCUGUGAAGCUGCUGCCCCUG	Negative
SRSF2	chr17	76734950	GUUGCUGUUAUUCAAAUUUCUUGUAAUUUAGUGAGGUGAACGACUUCAGAUUUCAUUAUUG	Negative
MYDGF	chr19	4657878	GGGACUCUUAAGUUUUCUACCUGGGCUGACGUUGCCUUGUCCGGAGGGGCUUGCAGGGUGG	Negative
PRDX2	chr19	12800228	ACAUCCCCCUGCUUGCUGACGUGACCAGACGCUUGUCUGAGGAUUACGGCGUGCUGAAAAC	Negative
ATP5F1E	chr20	59032326	CUUCCGCUUCUGUGGUCUGAUCUUCCUGCGGCUGAACCGCCCGGCUGAGCCGACAUUGCCG	Negative
SNU13	chr22	41675051	ACGUGUUUGUGCGCUCCAAGCAGGCCCUGGGGAGAGCCUGUGGGGUCUCCAGGCCUGUCAU	Negative
MORF4L2	chrX	103678508	AAUCACUAGGAGUUCUUGGAAGGGAAAGAAGGAAGAUUGUGUAAGUCAAAGGAAUUGUUUC	Negative
FLNA	chrX	154360508	CCCGCUUCACCAUCGACACCAAGGGCGCCGGCACAGGUGGCCUGGGCCUGACGGUGGAGGG	Negative
SRP9	chr1	225790146	UCUGUAGUUUCUCAGAAGGGCUAUGGAUUAGUUUGAACUGUCAAAUCCUUGCAUACUUCUG	Negative
PCBP1	chr2	70088058	GCCCCCGGUCACCCUGAGGCUGGUGGUGCCGGCCACCCAGUGCGGCUCCCUGAUUGGGAAA	Negative
SEC61A1	chr3	128071134	CCCGGCAGAGGGGCACACUCUGGAGACCUUGCUGGCAGUGCUAGCCAGGAAACAGAGUGAC	Negative
HSP90AB1	chr6	44252195	GCCUGAGGAUGAGGAGGAGAAGAAGAAGAUGGAAGAGAGCAAGGCAAAGUUUGAGAACCUC	Negative
PGAM1	chr10	97432610	UCUGCCCCUCCCACCUGCACAUGUCACACUGACCACAUCUGUAGACAUCUUGAGUUGUAGC	Negative
SLC3A2	chr11	62885555	CUGAUGCUCUUCACCCUGCCAGGGACCCCUGUUUUCAGCUACGGGGAUGAGAUUGGCCUGG	Negative
GAPDH	chr12	6537201	UGGGUGUGAACCAUGAGAAGUAUGACAACAGCCUCAAGAUCAUCAGGUGAGGAAGGCAGGG	Negative
TXNRD1	chr12	104348597	CUUGGAUAGGAGUUGGUGAAUAGAAGGCAGGCAGCAUCACACUGGGGUCACUGACAGACUU	Negative
COX6A1	chr12	120438205	CGCCCACAGCUGGGGCGGCCUAUGUCGAGUGGCGCCCAUGGCGAAGAGGGCUCAGGUACUG	Negative
RPLP1	chr15	69453712	UGUAAAUGUUGAGCCUUUUUGGCCUGGCUUGUUUGCAAAGGUAAGGUGAUGGUGGCAAAGU	Negative
SRRM2	chr16	2768204	CGUCGUCGUCCUCCUCCUCCUCUGGCUCCAGUUCUAGUGACUCAGAGGGCUCUAGCCUUCC	Negative
NFATC2IP	chr16	28964434	UGAGGUACUCUUUUGAAGGAUGAAGGUGGUGGAUUCUCAGCCCUGGGGGUCUUCCUCACCU	Negative
RPL13A	chr19	49490550	CCCGAGGCCCCUACCACUUCCGGGCCCCCAGCCGCAUCUUCUGGCGGACCGUGCGAGGUGA	Negative
GNAS	chr20	58909542	CCCCACCAGCAUGUUUGACGUGGGUGGCCAGCGCGAUGAACGCCGCAAGUGGAUCCAGUGC	Negative
ENO1	chr1	8865483	UUCCAAACCUGUUGUCACCAUCUCUUCCCAGGCCUGGAGCUGCUGAAGACUGCUAUUGGGA	Negative
BCLAF1	chr6	136261294	GAUGAAGAAGAGACCAUGGAAAAUAAUGAAGAAAAGAAGGACAGACGCAAGGAAGAAAAGG	Negative
CHCHD2	chr7	56101768	UUUAGUAUAAAAAUAGAAUUGAUAGUGAGGGUAUAAAGUGUAACCAUCAGUUAAACCUCUC	Negative
TUBA1B	chr12	49128563	UCCCUGAGAUUUGAUGGAGCCCUGAAUGUUGACCUGACAGAAUUCCAGACCAACCUGGUGC	Negative
TUBA1A	chr12	49185756	ACCCUGGAGCACUCUGAUUGUGCCUUCAUGGUAGACAAUGAGGCCAUCUAUGACAUCUGUC	Negative
TSC22D1	chr13	44434574	UGGCUGCUGCGUGUGAACUGAACAGACGGAGAAGAUGUGCUAGGGAGAAUCUGCCUCCACA	Negative
RPS2	chr16	1963190	CUCAAGGAUGAGGUUUUGAAGAUUAUGCCAGUGCAGAAGCAGACCCGUGCCGGCCAGCGCA	Negative
PINK1	chr1	20648586	AGAGCAUCGGCCUGCAGUUGCCCUUCAGCAGCUGGUACGUGGAUCGGGGCGGAAACGGCUG	Negative
RPS8	chr1	44776059	UGCAGGCAUCUCUCGGGACAACUGGCACAAGCGCCGCAAAACCGGGGGCAAGAGAAAGCCC	Negative
DHX9	chr1	182858229	GAAGCUUACUCCGGACUUACAAAGAAGAAGGAAGGAGAGACAGUGAGUCUUUAGAUUUAAU	Negative
RPS27A	chr2	55235496	GUGCCCUUCUGAUGAAUGUGGUGCUGGGGUGUUUAUGGCAAGUCACUUUGACAGACAUUAU	Negative
HSPE1	chr2	197500412	AGUCUCUUUGCGGCGCUACACUAGAGCAGAGUACGAGUCUGAGGCGGAGGGAGUAAUGGUG	Negative
SEPTIN2	chr2	241352344	GAACAUUCAGAUUUACCAUAAUGUUCCUUAGUGGUAGAGGUGUGUGCCUAGUGAUGUAGAA	Negative
MRFAP1	chr4	6642508	UGAUGCGUUUUAGAGGACUUGGCAUAAAAUGAAAGAUUGGCAAAGGCCCUUGAGGGGCUUG	Negative
HMGA1	chr6	34245391	UACUCCACUGCCCUGGCAGCAGCAGGUGUGGCCAAUGGAGGGGGGUGCUGGCCCCCAGGAU	Negative
HSP90AB1	chr6	44252199	GAGGAUGAGGAGGAGAAGAAGAAGAUGGAAGAGAGCAAGGCAAAGUUUGAGAACCUCUGCA	Negative
TUBA1C	chr12	49273120	GUUCACUGGUACGUGGGUGAGGGGAUGGAGGAAGGCGAGUUUUCAGAGGCCCGUGAGGACA	Negative
ITM2B	chr13	48233403	ACGUUCAACUCCGCUCUGGCCCAGAAGGAGGCCAAGAAGGACGAGCCCAAGAGCGGCGAGG	Negative
NME1	chr17	51160064	UUUGCCGGCCUGGUGAAAUACAUGCACUCAGGGCCGGUAGUUGCCAUGGUGAGUGUGCCUG	Negative
NME1-NME2	chr17	51168332	GGGCUGGUGAAGUACAUGAACUCAGGGCCGGUUGUGGCCAUGGUGAGUGCUCGUGGGGAAU	Negative
FTL	chr19	48965474	CAUCUCCUGCUUCUGGGACCUGCCAGCACCGUUUUUGUGGUUAGCUCCUUCUUGCCAACCA	Negative
RPL13A	chr19	49491879	CCUGCCCUUCCUCCAUUGUUGCCCUGGAAUGUACGGGACCCAGGGGCAGCAGCAGUCCAGG	Negative
GNAS	chr20	58909407	UCUGGAAUCUUUGAGACCAAGUUCCAGGUGGACAAAGUCAACUUCCAGUAAGCCAACUGUU	Negative
ADRM1	chr20	62303769	UCACUUCUGCUGGAAGGACAGGACGUCCGGGAACGUGGAAGACGUGAGUGUCCCUGAGCCG	Negative
CBS	chr21	33554041	UCUUCUACUGGUCCUUUUGCUCUGGAACCUGAUGCAACAGGAACUAGUAAGGGUAUUGAAU	Negative
TMSB4X	chrX	12977047	GAAAGAACUUGCAUGUUGGUGAAGGAAGAAGUGGGGUGGAAGAAGUGGGGUGGGACGACAG	Negative
ENO1	chr1	8861430	UCCCCAUCUCUUUACCUUUCUCCUUCCCAAGAAUUGAAGAGGAGCUGGGCAGCAAGGCUAA	Negative
H1-10	chr3	129315377	AAGCCGGAGCAGCGCUCGCACAAGAAGGGCGCUGGCGCCAAGAAGGACAAAGGCGGCAAGG	Negative
RPL37	chr5	40835215	GCGUGAUAUAGCGGAAGUGCCUUCUCUUCCGGUCUUUCUGGUCUCGGCCGCAGAAGCGAGA	Negative
CHCHD3	chr7	133035138	GAAAAAGGCGGCUGCCCCUGCUCCUGAGGAGGAGAUGGAUGAAUGUGAGCAGGCGCUGGCU	Negative
CHCHD3	chr7	133035143	GAGGAGAAAAAGGCGGCUGCCCCUGCUCCUGAGGAGGAGAUGGAUGAAUGUGAGCAGGCGC	Negative
EIF4G2	chr11	10797842	UGGCUAACCUGGUUAGAAACUGCUGAAGAAGAAGAAUCAGAGGAAGAAGCUGACUAAAGAA	Negative
BEST1	chr11	61964862	GUUGUGUGACUUCAUUGAGACACAUUACCUGAAUGAGCAGGUGAAAGCCAUCAAAGAAUUG	Negative
BEST1	chr11	61964885	ACUGUCUUCCCCAUUGUUUUGCAGUUGUGUGACUUCAUUGAGACACAUUACCUGAAUGAGC	Negative
GNS	chr12	64716809	AUUUGGUUUUUCCUCCCCAGAUACAGGUUUGACCCCCGUCUCAUGUUCAGCAAUCGCGGCA	Negative
PFN1	chr17	4945940	GUGUCCACGGUGGUUUGAUCAACAAGAAAUGUUAUGAAAUGGCCUCCCACCUUCGGCGUUC	Negative
PFN1	chr17	4945958	UGCUGAUGGGCAAAGAAGGUGUCCACGGUGGUUUGAUCAACAAGAAAUGUUAUGAAAUGGC	Negative

## Sheet: WDR4
WDR4
Gene	Chr	Position	Sequence	Status
POLR3D	chr8	22247253	AACCUUCACCCCAAAUAUCAUCAGUCGGAAGAUCAAGGAAGAGUAAGUAGCUAGGCCUUCU	Positive
RNF167	chr17	4945156	ACCUAUCCUUUUGAGGGGCUUUGGGGUGGAGCUGGGGCAAGCAGAGGGACUGGGUCUUCAC	Positive
CAPNS1	chr19	36141063	UUGAAGGGCGGCGGCGGCGGCGGCGGGGGAGGCGGGGGCCUGGGUGGGGGCCUGGGAAAUG	Positive
NUP205	chr7	135607308	CGCCAUUCUAAACAUCUUGGAGAAAGGAACGGAAGGGAGAACAGGCCCAGUGGCGGUGCGA	Positive
UBE2R2	chr9	33817569	UGAGGAGAAGGGCCCGGCCCGGCCUGCGUCGUGUGUGAGGAGGACCCCGGGCGGGCCCACG	Positive
UBN1	chr16	4861085	GAAGGCCUGCCAGCACCCCUGGAGAAGCGCGUUAAGGAGCUGGCUCAGGUAUGGUGGCACA	Positive
PPIG	chr2	169637121	ACCACCAGGAAGAUCAAGAAGUAAAGAUAGGAGGAGAAGGAGGAGAGACUCACGGAGCUCA	Positive
CAPNS1	chr19	36141061	UCUUGAAGGGCGGCGGCGGCGGCGGCGGGGGAGGCGGGGGCCUGGGUGGGGGCCUGGGAAA	Positive
ZNF444	chr19	56160706	UAGGAAUUCUCCUCCCUCAGGAGAUUGGGGGUUGGGGGAGGCAGCGGGUGAUGGCUCUGAA	Positive
ATG4B	chr2	241672263	AAGAUGAAGACUUUGAAAUCCUGUCCCUUUGAAAAUCCUGGGGUCGGGGGUGGCACCUGUG	Positive
PTTG1	chr5	160424252	CUUUGGCUGUUCUAGAUGACUGAGAAGACUGUUAAAGCAAAAAGCUCUGUUCCUGCCUCAG	Positive
TNFAIP1	chr17	28344447	UGAGACUCCCCGCGUCCCCGACAACUCCUUGUUGGAGGCCACAAGCCGUAGCCGCAGCCAG	Positive
ALKBH5	chr17	18208508	UCAUUGGGGGGUUUUUGUUUUUUGUUUUUUGUUUUUUUUGAUUCUAUAUAUUUUUCCUUGG	Positive
DCTN2	chr12	57547193	UACCCUUCUGCUGUGCUACUGCUGUCGCGAGACUUCCUGCUCAUCUGCCGCUCCCUUUGCC	Positive
FANCL	chr2	58222028	UUCUUCUUUUAAACAGGAAGUUGCCUUAAAGAAUAGACAAGAGCUGUAUGCACUACCUCCU	Positive
PIF1	chr15	64816348	GCUUCUCUGGCUCUGAUCCAGGAGUCCCCAGAUGAUGAUGAGGCAGCCUCAGACCAGGAGA	Positive
GDI2	chr10	5813433	CCUCGCUCCCUCCCCUCCUCUCCCCGCCCAGUUCUUCUCUUCCCGUCUGAGGUGGCGGUCG	Positive
MKI67	chr10	128107388	CCAGACACCAGUAUGCACUGACAAGCCCACGACUCACGAGAAAACUACCAAAAUAGCCUGC	Positive
CD164	chr6	109382286	GUCCGCGGACAAGAACACGACCCAGCACCCGAACGUGACGACUUUAGCGCCCAUCUCCAAC	Positive
APP	chr21	25880945	CCCUGUUCAUUGUAAGCACUUUUACGGGGCGGGUGGGGAGGGGUGCUCUGCUGGUCUUCAA	Positive
ANP32A	chr15	68783048	UCCGUUCCCCAUUUCGAUUGCACAGAGGAGGAGUAUGAUGAAGAUGCUCAGGUAGUGGAAG	Positive
AURKA	chr20	56370656	UCAACCUGAGCCUCCCUCCGUUUUCAGGAGGACCACUCUCUGUGGCACCCUGGACUACCUG	Positive
APP	chr21	25880947	AUCCCUGUUCAUUGUAAGCACUUUUACGGGGCGGGUGGGGAGGGGUGCUCUGCUGGUCUUC	Positive
BCAT2	chr19	48799707	CCUGGCCGACCCAGCCUUCAUCCGGGCCUGGGUGGGCGGGGUCGGCAACUACAAGUUAGGU	Positive
APP	chr21	25880944	CCUGUUCAUUGUAAGCACUUUUACGGGGCGGGUGGGGAGGGGUGCUCUGCUGGUCUUCAAU	Positive
APP	chr21	25880949	GAAUCCCUGUUCAUUGUAAGCACUUUUACGGGGCGGGUGGGGAGGGGUGCUCUGCUGGUCU	Positive
APP	chr21	25880943	CUGUUCAUUGUAAGCACUUUUACGGGGCGGGUGGGGAGGGGUGCUCUGCUGGUCUUCAAUU	Positive
PSMC3	chr11	47425241	GCUUCUCCUCCCCUCCUGAUCUCAGAUCAUGAAGAGUGAAGUGUUGAGAGUCACCCAUGAG	Positive
TAF7	chr5	141319726	UCCACAGUUGAUGGUGAUCUCUAUCCUCCUGUGGAGGAGCCAGUUGCUAGCACUGAUCCUA	Positive
HDAC1	chr1	32332220	CAAGAGAGUCAAAACAGAGGAUGAAAAAGAGAAAGACCCAGAGGAGAAGAAAGGUGGGUUU	Positive
LMNA	chr1	156139588	CAGGCUCACUGCCAGGCCAGCCUCCGAGAGGGAGAGAGAGAGAGAGAGGACAGCUUGAGCC	Positive
ARF1	chr1	228098086	CUCUCAUGUGGCAAACGUGCGGCUCGUGGUGUGAGUGCCAGAAGCUGCCUCCGUGGUUUGG	Positive
RPS27A	chr2	55232854	AAUGCAGAUUUUCGUGAAAACCCUUACGGGGAAGACCAUCACCCUCGAGGUACGGGCCGGG	Positive
PCBP1	chr2	70088049	GGCCAGCAGGCCCCCGGUCACCCUGAGGCUGGUGGUGCCGGCCACCCAGUGCGGCUCCCUG	Positive
CTNNB1	chr3	41239164	AUCCUAGCUAUCGUUCUUUUCACUCUGGUGGAUAUGGCCAGGAUGCCUUGGGUAUGGACCC	Positive
GNL3	chr3	52694037	AAUCCAGCACUAUUUUUCUUUGUCACACAGGAAAACAGCUCAGGCAUGUUUGCUGCAGAAG	Positive
TARS1	chr5	33441096	UCAUCGCUUCGUCGUUCGCCAAUGUUUGAGGAGAAGGCCAGCAGUCCUUCAGGGAAGAUGG	Positive
PCBD2	chr5	134927086	GAAUAGUAAUGAGGAUGUAAGUCCGUGGGCGACUAUGAGAAUGACUGCGCCGGUGAAGCUU	Positive
NPM1	chr5	171387969	CCGCCACCCGAUGGAAGAUUCGAUGGACAUGGACAUGAGCCCCCUGAGGCCCCAGAACUAU	Positive
NPM1	chr5	171387970	CGCCACCCGAUGGAAGAUUCGAUGGACAUGGACAUGAGCCCCCUGAGGCCCCAGAACUAUC	Positive
SRSF3	chr6	36596886	UACUAUGGACCACUCCGAAGUGUGUGGGUUGCUAGAAACCCACCCGGCUUUGCUUUUGUUG	Positive
EIF3B	chr7	2379496	AAGAAAUCAUUCCCCUCGGGAAUCAGGAGUGACCUGGAGCACUGUGGUGAGCGUCUGCAGG	Positive
GNB2	chr7	100678984	GGCCCCCACUGUGGAGAUAAGAAGGGGAUGGAAUGGGGGAAGAGGAGGAGCAGGAGGCCCU	Positive
SLC4A2	chr7	151071708	UACACCCCUAGGAGAGAAGACGCAGGACCUGAUAGGGGUGUCGGAGCUGAUUAUGUCCACA	Positive
SLC4A2	chr7	151071720	AGAGAAGACGCAGGACCUGAUAGGGGUGUCGGAGCUGAUUAUGUCCACAGCGCUCCAGGGC	Positive
MYC	chr8	127736508	CGAGCAAGGACGCGACUCUCCCGACGCGGGGAGGCUAUUCUGCCCAUUUGGGGACACUUCC	Positive
CERCAM	chr9	128429020	UGGGAGAUGGAGAUCUCUGGGAGGGUGGUGGACGCUGUGGAUGGCUGGUGAGCCUGCCUGG	Positive
LDHA	chr11	18400984	UUCCUAAUGUUGUAAAAUACAGCCCGAACUGCAAGUUGCUUAUUGUUUCAAAUCCAGGUGA	Positive
LDHA	chr11	18400991	UGUUGUAAAAUACAGCCCGAACUGCAAGUUGCUUAUUGUUUCAAAUCCAGGUGAGGCUUUU	Positive
LDHA	chr11	18400998	AAAUACAGCCCGAACUGCAAGUUGCUUAUUGUUUCAAAUCCAGGUGAGGCUUUUGACUGCA	Positive
PA2G4	chr12	56113457	GGCUGUCCAGUCAGGCCCCUCCCAUUUUAGGAGCUGGAGCCUUCAUUUAUGAAGAGAUUCU	Positive
PSMD7	chr16	74305673	GAGCAAAAAGGAUAGGAAAGAGGACAAGGAGAAAGAUAAAGAUAAGGAAAAGAGUGAUGUA	Positive
RPL13	chr16	89561736	CCUCUUCCCCAGGAAGCCCUCGGCCCCCAAGAAGGGAGACAGUUCUGUGAGUACACGGCUC	Positive
CALR	chr19	12940408	GAUCCUGAUGCUUCAAAACCGGAAGACUGGGAUGAGCGGGCCAAGAUCGAUGAUCCCACAG	Positive
COLGALT1	chr19	17578083	GGGCUGCUUCCUGAGCCACUACAACAUCUGGAAGGAGGUGUGUCCUGAGUGAUGGGCGGGG	Positive
SRSF6	chr20	43461227	CCAAAUUGGAUGAAAAAGAUGAGGCUCUAAGGAAAUGGUGGCAUGAAGACCCUCUCCCUUC	Positive
LGALS1	chr22	37679708	CUCAACCUGGAGGCCAUCAACUACAUGGCAGCUGACGGUGACUUCAAGAUCAAAUGUGUGG	Positive
EMD	chrX	154379538	GGAUACCGAGCUGACCACCUUGCUGCGCCGGUACAACAUCCCGCACGGGCCUGUAGUAGGU	Positive
RPL10	chrX	154399802	UCACUUUGCUGCUUUUCUUCUCCCUACCUAGCCCUGGAGGCUGCCCGAAUUUGUGCCAAUA	Positive
DKC1	chrX	154766298	GUAGCCUGGAUUCGACGGAUACUUCGGGUGGAGAAGACAGGGCACAGUGGUACGCUGGAUC	Positive
HP1BP3	chr1	20744992	UGCACCUAAAGUCUCAGCUGCCCAGCGGGGGAAAGCUAGGCCCUUGCCUAAGAAAGCACCU	Positive
EBNA1BP2	chr1	43164746	AGAAGUUUGGUUUUGGUGGAAAGAAGAAAGGCUCAAAGUGGAACACUCGGGAGAGCUAUGA	Positive
DHCR24	chr1	54851647	GGGAUCUCAGGAGGGCAGCCACGGAGUGGGGAGGCCCCAGAUGCGCUGUGCCAAAGCCAGG	Positive
UBE2Q1	chr1	154552173	CCAGGCUUGUUGCUUCUUAGAGUUGACCAGGACAGCGCUUUGCACAACGAUCUCCAGAUCC	Positive
UBE2Q1	chr1	154552174	CCCAGGCUUGUUGCUUCUUAGAGUUGACCAGGACAGCGCUUUGCACAACGAUCUCCAGAUC	Positive
CCT3	chr1	156312202	CCGUCCAUUAGAGCCUGUGGGGCCCGGAUAGUCAGCCGACCAGAGGAACUGAGAGAAGAUG	Positive
COPA	chr1	160311928	AUGGCAAUAUGCUACACUAUGUCAAGGACCGAUUCUUACGACAGCUGGAUUUCAACAGCUC	Positive
HNRNPU	chr1	244864211	CGACGCCUUUCUGACAAGGGUCUCAAGGCCGAGCUCAUGGAGCGACUCCAGGCUGCGCUGG	Positive
HNRNPU	chr1	244864494	UCGCGCCAGGCGAGUCUCCGCGUCUCCCUCGCGAACUCGGUGAAAGGAAUUGGCGCCGUUC	Positive
HNRNPU	chr1	244864503	CGUGCUCGCUCGCGCCAGGCGAGUCUCCGCGUCUCCCUCGCGAACUCGGUGAAAGGAAUUG	Positive
SRSF7	chr2	38749654	GAGGGUUGAACUAUCGACAGGCAUGCCUCGGAGAUCACGUUUUGAUAGACCACCUGCCCGA	Positive
SMARCC1	chr3	47701354	GAAGCGCAGAAGUCAGAAAGAGGAAGAUGAGCAAGAAGAUCUAACCAAGGAUAUGGAAGAC	Positive
IMPDH2	chr3	49029336	GUGUCCUGUGUUGGCCAUGGCCGACUACCUGAUUAGUGGGGGCACGUCCUACGUGCCAGAC	Positive
HMGB2	chr4	173332194	UCGUGCCAAGGGCAAAAGUGAAGCAGGAAAGAAGGGCCCUGGCAGGCCAACAGGCUCAAAG	Positive
HMGB2	chr4	173332220	ACAAUAUUUCAGGAUAUUGCUGCAUAUCGUGCCAAGGGCAAAAGUGAAGCAGGAAAGAAGG	Positive
HMGB2	chr4	173333507	UCGCGGAAUUCUCCAAGAAGUGUUCGGAGAGAUGGAAGGUGAGGCAGGAGAGGGACGGAGC	Positive
NSUN2	chr5	6632648	CCCGAGGGCGAGUGGGGCCAGUUCAUGGACGCUCUCAGGGAGCCGCUCCCGGCCACUUUAA	Positive
SKP1	chr5	134176929	CGCUGCGACGCUGUAGUGGCUUCGUCUUCGGUUUUUCUCUUCCUUCGCUAACGCCUCCCGG	Positive
GLO1	chr6	38703019	AGAACCGCAGCCCCCGUCCGGCGGCCUCACGGACGAGGCCGCCCUCAGUUGCUGCUCCGAC	Positive
CHCHD3	chr7	133034955	GCACUUUGAUAAGGACGGCUGGUCCCUGUGGUACUCAGAGUAUCGCUUCCCUGAAGAACUC	Positive
YWHAZ	chr8	100952037	CCCCGUGUCUGCGGAGCGGCUGUAGCCUGUGAGCAGCGAGAUCCAGGGACAGAGUCUCAGC	Positive
B4GALT1	chr9	33135377	GAGUUUAACAUGCCUGUGGACCUGGAGCUCGUGGCAAAGCAGAACCCAAAUGUGAAGAUGG	Positive
RPP25L	chr9	34610737	UCUGGGGUGCUUGUGCCUUUUCUGAGAAGCGUUGUGACUGCUCAACAUCCCCAUCAAGGUU	Positive
SSRP1	chr11	57326472	CCUUAAGACACCUUUGGUUUUCAGGACUCUGAAGAAGAAGAACUAGCCAGUACUCCCCCCA	Positive
UBC	chr12	124911920	GGGAUGCAAAUCUUCGUGAAGACCCUGACUGGUAAGACCAUCACCCUCGAGGUGGAGCCCA	Positive
SUPT16H	chr14	21363134	UUUUCCAUUCACCAGAAUGAAAUGACUGCAGAAGAGAAGCGAAGAGCACAUCAGAAAGAAC	Positive
HSP90AA1	chr14	102084974	UUGAAGGUGGAGAAGGAACGUGAUAAAGAAGUAAGCGAUGAUGAGGCUGAAGAAAAGGAAG	Positive
RPL4	chr15	66500338	UGCACAAGAUGAUUAAUACAGAUCUUAGCAGAAUCUUGAAAAGCCCAGAGAUCCAAAGAGC	Positive
SLC7A5	chr16	87869348	GGCCGAGGAGAAGGAAGAGGCGCGGGAGAAGAUGCUGGCCGCCAAGAGCGCGGACGGCUCG	Positive
GABARAP	chr17	7240868	UUUCUCUACAUUGCCUACAGUGACGAAAGUGUCUACGGUCUGUGAAGCUGCUGCCCCUGAG	Positive
RPL23	chr17	38853106	UAUCCUGUUUCCCUUCCCUUUAUAUCCACAGGACGUGGUGGGUCCUCUGGUGCGAAAUUCC	Positive
H3-3B	chr17	75779129	CAGACUGCUCGUAAGUCCACCGGUGGGAAAGCCCCCCGCAAACAGCUGGCCACGAAAGCCG	Positive
SRSF2	chr17	76735150	ACUUCUUUCUUUUCAAACCUAGAUGUAUCGGCAAGCAGUGUAAACGGAGGACUUGGGGAAA	Positive
SRSF2	chr17	76735151	AACUUCUUUCUUUUCAAACCUAGAUGUAUCGGCAAGCAGUGUAAACGGAGGACUUGGGGAA	Positive
MKNK2	chr19	2041199	GCUCCCCUGUGUUCUAUGUCCCCAGAACAUGCUGUUUGAGAGCAUCCAGGAGGGCAAGUAC	Positive
COPE	chr19	18907074	UCGUGGCCGAGCUGGACCGAGAGAUGAGCAGGAGCGUGGACGUGACCAACACCACCUUCCU	Positive
SLC1A5	chr19	46777368	ACGCUGCCGCUGAUGAUGAAGUGCGUGGAGGAGAAUAAUGGCGUGGCCAAGCACAUCAGCC	Positive
UBE2M	chr19	58556740	UGAUCCCCCCAAGGUGAAGUGUGAGACAAUGGUCUAUCACCCCAACAUUGACCUCGAGGGC	Positive
SNRPB	chr20	2462699	CCUAUGGGUCCCCCAAUGGGGAUCCCCCCUGGAAGAGGGACUCCAAUGGGCAUGCCCCCUC	Positive
SNRPB	chr20	2467738	CUCCUUGCAGACGGUGGGCAAGAGCAGCAAGAUGCUGCAGCAUAUUGAUUACAGGAUGAGG	Positive
PSMA7	chr20	62143336	GCGGGCCGUGAGUGUGCGCUUUUGAGAGUCGCGGCGGAAGGAGCCCGGCCGCCGCCCGCCG	Positive
THAP7	chr22	20999865	CAGCAGCAUGGCCUGAGGGGCUGCUGGACUGACCGAGGGGCUGCCCAGCAAGACUGCAGCC	Positive
NDUFB11	chrX	47144532	CCGUCCGCUGUGGCGGGAAAGCGGCCCCCAGAACCGACCACACCGUGGCAAGAGGACCCAG	Positive
MORF4L2	chrX	103677025	ACAGUGGUUGGAAUAAAAACAGGGUUGAAUGAGUUCCAGAAAGCAGGGUUCUCAACCUCGU	Positive
MORF4L2	chrX	103686687	CCAGAGAAACCUGGCUUUACUAUGGCGGUUGGAGGAACGGCAGUGAUCACACGUCGGCUGC	Positive
UTP11	chr1	38018577	UAUAGAAAUGAAGAGGGUUGCAGAAGCUAAGGUAAUUCACUCUUUGUUCUGAUUGGUUUUA	Positive
PHGDH	chr1	119712106	CUGCCGGAAGAUCUUGCAAGAUGGAGGGCUGCAGGUGGUGGAAAAGCAGAACCUUAGCAAA	Positive
MAT2A	chr2	85539369	UUCCUUUUCACCUCAGAGUCGGUCGGGGAAGGCCACCCAGGUGAGGGGACGGCCUGAAGCG	Positive
DNAJC21	chr5	34937475	AGAAAACAAAAAGAUUCGGGACAAAGCAAGGAAAGAGAAGAAUGAGCUUGUCCGUCAGCUG	Positive
TGFBI	chr5	136053068	AAGGCGAUCAUCUCCAAUAAAGACAUCCUAGCCACCAACGGGGUGAUCCACUACAUUGAUG	Positive
HSP90AB1	chr6	44253512	ACUUCAGGUAUUGAUGAAGAUGAAGUGGCAGCAGAGGAACCCAAUGCUGCAGUUCCUGAUG	Positive
CALU	chr7	128769340	UCCUCCUCCUCUCUGAGGGACUGGAGGGAAGCCGUGCUUCUGAGGAACAACUCUAAUUAGU	Positive
ANP32B	chr9	98015717	UGCUGUAGCGUGGAUAGCUGUGAUUGGUGAGUCAACCGUCUGUGGCUACCAGUUACACUGA	Positive
PHPT1	chr9	136849539	GUCCACUCGGCUCCCCGCUCCGGGGCUCCGGCUGCAGAGAGCAAGGAGAUCGUGCGCGGCU	Positive
RPS24	chr10	78037287	AAGAAAGUCAGGGGGACUGCAAAGGCCAAUGUUGGUGCUGGCAAAAAGGUAUAGUUCAUUA	Positive
LDHA	chr11	18396893	GCUGAUUUAUAAUCUUCUAAAGGAAGAACAGACCCCCCAGAAUAAGAUUACAGUUGUUGGG	Positive
TPI1	chr12	6867646	GGCGGAAGCAGAGUCUGGGGGAGCUCAUCGGCACUCUGAACGCGGCCAAGGUGCCGGCCGA	Positive
TPI1	chr12	6870551	CUUUACUGUUUAUAUCUUCACCCUGUAAUGGUUGGGACCAGGCCAAUCCCUUCUCCACUUA	Positive
TUBA1C	chr12	49272732	CAUCUCUGCUGAGAAAGCCUACCACGAACAGCUUACUGUAGCAGAGAUCACCAAUGCUUGC	Positive
TUBA1C	chr12	49272768	UGUAGCAGAGAUCACCAAUGCUUGCUUUGAGCCAGCCAACCAGAUGGUGAAAUGUGACCCU	Positive
PAPOLA	chr14	96520176	ACUGACUGCGUACUUACACAGAAACUAAUUGAGACAUUGAAACCCUUUGGGGUUUUUGAAG	Positive
BOLA2	chr16	29810895	CAGGAGGAAGAGCCAGGAGGGCCAGAGGCAGAGAAGAGAUGGAGUCUUAGGGGCCAGGGUG	Positive
EIF4A1	chr17	7578530	CACCCAGCCCCAGCCAGGGCUCAAUCUCUGGGGGCUGAGGAGCAGCAGGAGGGGGGAGGGA	Positive
SLC9A3R1	chr17	74768833	UUCUUCCCUGACUUUAGGGAAGGUGAAUGUGUUCCCGUCCUCCCGCAGUCAGAAAGGAGAC	Positive
SLC16A3	chr17	82236149	CUUCCCCAAGGCCGUCAGUGUCUUCUUCAAGGAGCUCAUACAGGAGUUUGGGAUCGGCUAC	Positive
ILF3	chr19	10654458	GCGGGCUGUGGCAGGAGGGCGGCGGCGGCGGCUGCGGUCGAAGAAGGGGACGCCGACAAGG	Positive
FAM32A	chr19	16185723	GGAGGAGAAGCGGCGCGGCCUGGACAAGCGGACCCCGGCCCAGGCGGCCUUCGAGAAAAUG	Positive
UBE2C	chr20	45812712	CCAACGCCGCCCGGAUGGCUUCCCAAAACCGCGACCCAGCCGCCACUAGCGUCGCCGCCGC	Positive
ATF4	chr22	39522294	GGCUCUCCAAAUAGGAGCCUCCCAUCUCCAGGUGUUCUCUGUGGGUCUGCCCGUCCCAAAC	Positive
ATF4	chr22	39522295	GCUCUCCAAAUAGGAGCCUCCCAUCUCCAGGUGUUCUCUGUGGGUCUGCCCGUCCCAAACC	Positive
NONO	chrX	71300161	UAGCCAGAAUUCUACCCUGGAAAAGUGUUAGGGAUUCCUUCCAAUAGUUAGAUCUACCCUG	Positive
OGT	chrX	71563471	GACAGAUUCAAAUAACAAUUAAUGGAUUCAGUAUUAGCAAUGGACUGGCAACUACUCAGGU	Positive
RPL10	chrX	154399841	GCUGCCCGAAUUUGUGCCAAUAAGUACAUGGUAAAAAGUUGUGGCAAAGAUGGCUUCCAUA	Positive
HNRNPD	chr4	82373755	CGAGGUAGAGCGGGCGCGCGGCAGCGGCGGGGAUUACUUUGCUGCUAGUUUCGGUUCGCGG	Positive
CHCHD3	chr7	133034958	GGAGCACUUUGAUAAGGACGGCUGGUCCCUGUGGUACUCAGAGUAUCGCUUCCCUGAAGAA	Positive
RPS6	chr9	19376652	AUUGAAAUGAUUGAGUCCUUUGAAUUUUUAGGUAAGAAACCUAGGACCAAAGCACCCAAGA	Positive
HSPA8	chr11	123060168	CUGGAACUAUUGCUGGUCUCAAUGUACUUAGAAUUAUUAAUGAGCCAACUGCUGCUGCUAU	Positive
TUBA1B	chr12	49129648	UGGCAAUGCCUGCUGGGAGCUCUACUGCCUGGAACACGGCAUCCAGCCCGAUGGCCAGAUG	Positive
UBC	chr12	124913177	CCUCCUGAUCAGCAGAGGUUGAUCUUUGCCGGAAAACAGCUGGAAGAUGGUCGUACCCUGU	Positive
CIB1	chr15	90232264	GGAGCAGCGGAGCGUGGAGUCGUCACUUCGGGCACAAGUGCCCUUCGAGCAGAUUCUCAGC	Positive
GABARAP	chr17	7240870	UCUUUCUCUACAUUGCCUACAGUGACGAAAGUGUCUACGGUCUGUGAAGCUGCUGCCCCUG	Positive
MIEN1	chr17	39729363	UUGCCCUUUGGGUACAAAGAAGGAAUAGAAGAUUCCGUGGCCUUGGGGGCAGGAGAGAGAC	Positive
TOP2A	chr17	40411230	AACUUCUAUUGCAGGUGAAAAAUCACAUGUGGAUUUUUGUAAAUGCCUUAAUUGAAAACCC	Positive
RPL11	chr1	23692676	UUCGCAUCCGCAAACUCUGUCUCAACAUCUGUGUUGGGGAGAGUGGAGACAGACUGACGCG	Positive
ATP6V0B	chr1	43976348	GGCUCCUCCAUCAUUGGUGGAGGAGUGAAGGCCCCCAGGAUCAAGACCAAGAACCUGGUCA	Positive
RPS8	chr1	44778129	GAGGAGCAGUUCCAGCAGGGCAAGCUUCUUGGUGAGAAGGCUGUUGUGUUGGAGGUGGGGA	Positive
SRSF11	chr1	70250459	ACAAGCAAGAAGAAGAAGAGUAAAGAUAAGGAAAAGGACCGGGAAAGAAAAUCAGAGAGUG	Positive
PHGDH	chr1	119712116	AUCUUGCAAGAUGGAGGGCUGCAGGUGGUGGAAAAGCAGAACCUUAGCAAAGAGGAGCUGA	Positive
TIMM17A	chr1	201969588	UUCUUUCCUAGGAUUUCUUUAACAGAACGAGUUGUGGUUCGAGAAGGAUUUCAGAAGAUCA	Positive
PCBP1	chr2	70088058	GCCCCCGGUCACCCUGAGGCUGGUGGUGCCGGCCACCCAGUGCGGCUCCCUGAUUGGGAAA	Positive
NPM1	chr5	171405368	AAAACACCAAAAGGACCUAGUUCUGUAGAAGACAUUAAAGCAAAAAUGCAAGCAAGUAUAG	Positive
ATP6V0E1	chr5	173020283	UCUGGCCCAACUCAACCCUCUCUUUGGACCGCAAUUGAAAAAUGAAACCAUCUGGUAUCUG	Positive
EIF3B	chr7	2369675	UGUGUGUGAAAGUAGAUAGGACUCCGAAAGGCACCCAGGUAUGUAGAUUCCCACAGGAACU	Positive
MCM4	chr8	47974770	GUAGACAUGAGGAAGAUUGGCAGUAGCCGGGGAAUGGUUUCUGCAUACCCUCGACAGCUAG	Positive
COL5A1	chr9	134731622	UACGACCCCACCAGCUCCCCGUCGGAGAUCGGGCCGGGAAUGCCGGCGAACCAGGAUACCA	Positive
TFAM	chr10	58395063	ACAAUAAAGAAACAACGAAAAUAUGGUGCUGAGGAGUGUUAAAAGUAGAAGAUUGAGAUGU	Positive
HNRNPH3	chr10	68338616	GACCAUAUGAUAGACCAAUAGGAGGAAGAGGGGGUUAUUAUGGAGCUGGGCGUGGAAGUAU	Positive
LDHA	chr11	18400988	UAAUGUUGUAAAAUACAGCCCGAACUGCAAGUUGCUUAUUGUUUCAAAUCCAGGUGAGGCU	Positive
SLC3A2	chr11	62885555	CUGAUGCUCUUCACCCUGCCAGGGACCCCUGUUUUCAGCUACGGGGAUGAGAUUGGCCUGG	Positive
RPS3	chr11	75404187	CUGUUAACUACUACGUUGACACUGCUGUGCGCCACGUGUUGCUCAGACAGGGUGAGCAGCU	Positive
TUBA1C	chr12	49272739	GCUGAGAAAGCCUACCACGAACAGCUUACUGUAGCAGAGAUCACCAAUGCUUGCUUUGAGC	Positive
MYL6	chr12	56160088	GAGGAUUAUGUCGAAGGACUUCGGGUGUUUGACAAGGAAGGAAAUGGCACCGUCAUGGGUG	Positive
DYNLL1	chr12	120498288	CUGCAGCCUAAAUUCCAAAUACCAGAGACUGAAAUUUUCAGCCUUGCUAAGGGAACAUCUC	Positive
SRRM2	chr16	2768204	CGUCGUCGUCCUCCUCCUCCUCUGGCUCCAGUUCUAGUGACUCAGAGGGCUCUAGCCUUCC	Positive
EIF5A	chr17	7311110	UCAUAAUAUGGAUGUCCCCAACAUCAAAAGGAAUGACUUCCAGGUAUGUAGAUGGUCUGGA	Positive
RPL13A	chr19	49490550	CCCGAGGCCCCUACCACUUCCGGGCCCCCAGCCGCAUCUUCUGGCGGACCGUGCGAGGUGA	Positive
RPS5	chr19	58394733	AUUAAGAAGAAGGACGAGCUGGAGCGUGUGGCCAAGUCCAACCGCUGAUUUUCCCAGCUGC	Positive
RPL10	chrX	154399840	GGCUGCCCGAAUUUGUGCCAAUAAGUACAUGGUAAAAAGUUGUGGCAAAGAUGGCUUCCAU	Positive
DKC1	chrX	154776847	AAGAAGAAGAAGAAGAAGAAAGCAAAAGAGGUAGAAUUGGUUUCUGAGUAGUGAAGGCCAC	Positive
ENO1	chr1	8865483	UUCCAAACCUGUUGUCACCAUCUCUUCCCAGGCCUGGAGCUGCUGAAGACUGCUAUUGGGA	Positive
RPL37	chr5	40834607	UUUCAGAACUAUUUAUUCCUUUAAUGUGCAGACGAAGGGAACGUCAUCGUUUGGAAAGCGU	Positive
CHCHD3	chr7	133034956	AGCACUUUGAUAAGGACGGCUGGUCCCUGUGGUACUCAGAGUAUCGCUUCCCUGAAGAACU	Positive
COPB1	chr11	14494431	UUUAAAAAAAUUUUUGAUUCAGAAAAAGGAGAUGUAAAGUCAAAGACUGAAGCUUUGAAGA	Positive
TSC22D1	chr13	44434574	UGGCUGCUGCGUGUGAACUGAACAGACGGAGAAGAUGUGCUAGGGAGAAUCUGCCUCCACA	Positive
SF3A1	chr22	30346509	GUUGUUUUUUCUUCCUCCAGAAACGGGCCUGAAUUUGAAGCUAGGAUCCGACAGAACGAGA	Positive
NUDC	chr1	26941562	GCCGAGCGGCGGGAGAAGGCGGAGCGGGCGGCCAGACUGGCCAAGGAAGCCAAGUCAGAGA	Positive
RCC1	chr1	28509508	AUCCGCCCACCUCAGCCUCCUAAAGUGCUGGGAUUACAGCUGUGAGCCACCCUGCCCGGCC	Positive
TMSB10	chr2	84906104	GAAAACGGAGACGCAGGAGAAGAACACCCUGCCGACCAAAGAGAGUGAGUGUGCCUCGGUC	Positive
HMGA1	chr6	34245391	UACUCCACUGCCCUGGCAGCAGCAGGUGUGGCCAAUGGAGGGGGGUGCUGGCCCCCAGGAU	Positive
CD44	chr11	35176670	UCUCGGACGGAGGCCGCUGACCUCUGCAAGGCUUUCAAUAGCACCUUGCCCACAAUGGCCC	Positive
TPI1	chr12	6867626	GGGAAACUGGAAGAUGAACGGGCGGAAGCAGAGUCUGGGGGAGCUCAUCGGCACUCUGAAC	Positive
NME1	chr17	51160064	UUUGCCGGCCUGGUGAAAUACAUGCACUCAGGGCCGGUAGUUGCCAUGGUGAGUGUGCCUG	Positive
NME1-NME2	chr17	51168332	GGGCUGGUGAAGUACAUGAACUCAGGGCCGGUUGUGGCCAUGGUGAGUGCUCGUGGGGAAU	Positive
PTBP1	chr19	804903	CAAGAACAACCAGUUCCAGGCCCUGCUGCAGUAUGCGGACCCCGUGAGCGCCCAGCACGCC	Positive
RPL13A	chr19	49491879	CCUGCCCUUCCUCCAUUGUUGCCCUGGAAUGUACGGGACCCAGGGGCAGCAGCAGUCCAGG	Positive
ADRM1	chr20	62303769	UCACUUCUGCUGGAAGGACAGGACGUCCGGGAACGUGGAAGACGUGAGUGUCCCUGAGCCG	Positive
MKI67	chr10	128103960	CAGCAGUUGAGAGGCUCACGCAAACAUCAGGGCAAAGCACACACACACACAAAGAACCAGC	Negative
NFIX	chr19	13090428	ACCCUGCCCACCACCUGGAUGCAGGGACCAGGGGAGUAGUCAGGGUUGGGGGGCAUCUUGG	Negative
ASB7	chr15	100602854	CUCCCUGCCUCCCUGCACCUCUGCCCCAAGGCUGCCCGGCGGCCGGGAUCGCCACCUCCUG	Negative
NEO1	chr15	73283138	AAAAGUAAGAAGCCCCAGAUGCACCCCUUAGAUUUUUGGCAUCUUAUCUUUUGCUUCCAUG	Negative
TMEM30A	chr6	75254301	GGGAUACAUUGUUGGGGGAGAGGGGUUUCUGCCACUCUUUCCAGAUUGAGUCUGUGCUGUU	Negative
CHMP4B	chr20	33848604	AACACCAACACCGAGGUGCUCAAGAACAUGGGCUAUGCCGCCAAGGCCAUGAAGGCGGCCC	Negative
BORA	chr13	72748472	CUCUAUAAGGCUUUAGUGUUGUCAGUUUUGGCAUGCUGAAGUUAAAACUCAGGGAAGGAUU	Negative
KAT2A	chr17	42115804	GGGUUAUGGGACCCACCUGAUGAACCACCUGAAGGAGUAUCACAUCAAGCACAACAUUCUC	Negative
JARID2	chr6	15452175	GAAGAUUUUCUUACCUUUCUCUGCCUUCGAGGUAAGACUUUGCAACCAUCGGCGGAGGUCU	Negative
SGO2	chr2	200569805	CAACCUUUAUCAACUCAGGAUAAUUCGGAAGUGUUAUUUCUUAAAGAAAAUAAUCAAAAUG	Negative
RRAS2	chr11	14282141	CUCAUGGCCUCACACAUUCAGUUUUCUCUGGCAAGGAUACUUCUUCACACCCCCACCCUCC	Negative
SLC24A1	chr15	65654534	ACCUCUGCCCCAAACACACGCUGCAAUUUUGUCUCCUCCUUUUCUGUUCAAAUUGUGAGGU	Negative
EHD4	chr15	41972364	GCAAGGUGCUGCCGCUGGAGGAGGCGUACCGCUUCCACGAGUUCCACUCGCCUGCGCUGGA	Negative
RIC8A	chr11	210003	GGACUCCAUCAAGGGGGAGGUGGACGAGGUGAGCACUGACCUUAACCCAUGGAUGGGUCUC	Negative
ZFP64	chr20	52111117	CGCGGAACCCGGCGAUGUGGCUGCCGCCGUGCCCCGCUCCGCGUCUCUCUCCCUGCCGCUU	Negative
CLK1	chr2	200861770	AUGGAGGAGCAGCAGCAGUCAUAAAAGAAGGAAGAGAUCACAUAGCAGUGCCCAGGAGAAC	Negative
CUL4B	chrX	120525023	GCUCAGCUGACAAGCAAAUGCAGCUAUUUUGUUUACCCUCUCUUCAUACCGGACCAUCAAC	Negative
PRUNE1	chr1	151034120	GCUGCCCCCGACGCCCAUGAACAGCUUGGUGGAUGAGUGCCCUCUAGAUCAGGGGCUGCCU	Negative
APC	chr5	112775749	UCUUCCUUUAACUGAAAAUGUAAGUAACUUGGCAGUACAACUUAUUUGAAACUUUAAUAAC	Negative
C16orf58	chr16	31493773	CACUCUCUCACCCCAGCUUCAGCCUUGGAUGUUUCUUCUUCCUCACUGCCCUCCACAUCUA	Negative
RAB2A	chr8	60621629	UCUACAUCUUAGCGACUCCAAGAAGAAUGAGUAUCCACAUUUAGAUGGCACAUUAUGAGGA	Negative
MUC16	chr19	8876650	CUCUCUCUUCCCCCUGCCCUAGCCGGGGUGGUCAGCGAGGAGCCAUUCACACUGAACUUCA	Negative
TRPC1	chr3	142724652	CUCUCCAUCCUCUUCCUCGCCGAACGAGGUGAUGGCGCUGAAGGAUGUGCGGGAGGUGAAG	Negative
DNTTIP2	chr1	93877796	AGUAGUACUGGAUCUGAUGCCCGAACUACUGCUGAAUCACAGACCACUGGGAAGCAAAGUU	Negative
REST	chr4	56930652	AAGUAAGAAAAGCAGUAAGCCUCCUCAGAAGGAACCUGUUGAGAAGGGAUCUGCUCAGAUG	Negative
CENPK	chr5	65560455	UAUGAGGUGAACACCCUUACCAUCAUGCUAGUCAAAAAAUAAAACUUUGAUAAUUACCUCA	Negative
NRBP1	chr2	27434574	AGACGAUGAAUGAAAAGGUAUAGAAGGAGAGCAGACAAAGUUUGAGGCUGGUUUUUGGGGG	Negative
GRIPAP1	chrX	48975971	CGGCCCUCAGCCCUGGUCCAGCCUUCACCUGGCCCUCCCUCUCCAUUCUGUGCUGCGGCUU	Negative
HIPK1	chr1	113963449	CCACCCUCAAGUAGCCACCAUCACACCGCAGUAUGCGGUGCCCUUUACUCUGAGCUGCGCA	Negative
GTF3C5	chr9	133043931	UUCUACCGACCAGAGACCCAGCACCGGUAAGGCCCCCCUCCAUGCAGCCUCGGUUCUCUAU	Negative
REST	chr4	56930628	GAAGAAAACUCUGAAAAAUAAAUCAAGUAAGAAAAGCAGUAAGCCUCCUCAGAAGGAACCU	Negative
KMT2C	chr7	152159318	AGGGGUAAUGCUUUGCCAGAAAGGGCUGUGGCCUUACUAAUGAGUUCUGCUCUUUCCUCAA	Negative
DNAH1	chr3	52395377	ACCACACCCCUCAUCUUUGUGCUGUCACCCGGCACAGACCCUGCUGCCGACCUCUACAAGU	Negative
MAP2K2	chr19	4094516	GUCUUGUCUCCUCCACCGCCUCCCGGUCCUGCCUCUUGGAACCCCCAGCCUCAUCAAGAAC	Negative
PSME4	chr2	53866243	UCCUGGUUGUCCAGAGAGGUUAAAACGUAUGUGGGUUGUCUACUUUACAGAUGACUGUAAA	Negative
SMC1A	chrX	53380426	GCCCAGCCAGGCAGGGCCAUUGCAUUUGGGGACAGGUGGAAAGGCAGGCAGAGGCAGCCAG	Negative
TRPC4AP	chr20	35003527	GCGGCUGCCCCUGUACCUGCGGCUGCUGCAGCGGAUGGAGCACAGCAAGAAGUACCCCGGC	Negative
DFFA	chr1	10461589	UGAGCGGGAGCUCGCCCUGCGCCUGCAGCAGACGCAGAGCUUGCAUUCUCUCCGGAGCAUC	Negative
LIMCH1	chr4	41646710	UCCCAUGAAAUACCUGCGGCAACAGUCACUGCCUCCACCCAAAUUCACUGCCACUGUUGAA	Negative
EED	chr11	86245350	CCAGACCUCUCUGGAGACGAGAAUGUAAGUGCAGCUUCUGGCAGUUACGAGACUGCGGAGU	Negative
PTTG1	chr5	160424239	UAACCCAUAUUUUCUUUGGCUGUUCUAGAUGACUGAGAAGACUGUUAAAGCAAAAAGCUCU	Negative
C2CD3	chr11	74137103	AUUAAGCUACUCAGGAGGCUGAGGUAAGAGGAUCACUUGAGCCUAGGAGUUCGAGUCCAGC	Negative
HMMR	chr5	163474283	UUUCCCUAUGUCUCUGAACACCUUUAAAUUGUGUAUAUCCUUUGAUCUACCAAUUCUAUCU	Negative
SPECC1L	chr22	24334574	UCAUCAAGUCCUUUGACAGUGCAUCUCAAGGUAAUUAAUUUCUCCUACAUUGUGCCUACUG	Negative
CSTF2T	chr10	51699027	AAUCCACAACUGGCUUAUGCACUGUUGCAGGCACAAGUAGUGAUGAGAAUCAUGGAUCCAG	Negative
VEGFA	chr6	43784774	UUGGGUCCGGAGGGCGAGACUCCGGCGGAAGCAUUCCCGGGCGGGUGACCCAGCACGGUCC	Negative
TMEM11	chr17	21198474	GUACCAAGUGGAGUACGACGCCUAUAAACUGUCGCGCCUGCCUCUGCACACACUCACCUCC	Negative
FAM193B	chr5	177536745	CUGACCCCUUUCUCCUCCCUCUGCCCACAGGUGAGGCUUUCCCCGUCUCGGAGCACCACCA	Negative
CDC5L	chr6	44392906	AAGAGGCUGAAUAAACUUUGAGUAUUUUCUGUCUUUAAACUUUUAAUUAUGGAUGUGAGUA	Negative
RIC1	chr9	5773859	GCCUCCUCUCUCCCCUCCUAAUCUAUCGUCGUCUUUACCAUAUCAAUGUUCAGUAGAAGUU	Negative
NFATC3	chr16	68191748	GAAGAUCGAGAGCCUAACUUUGCAACCAUUGGUCUGCAGGACAUCACUUUAGAUGAUGGUA	Negative
KLHL11	chr17	41852098	GUGGGAGGAUCACCAGAGCCUGGGAAGGUUGAGGCUGAAAUGAGCUGUGAUCAUGCCACUC	Negative
GOLGA4	chr3	37251435	AUUCUUCAACACCAACAAGAAUGAGGAGCAGGACAUCUUCAUUUACAGAGCAACUUGAUGA	Negative
RPS6	chr9	19378739	AGUUCGUGGUUGCAUUGUGGAUGCAAAUCUGAGCGUUCUCAACUUGGUUAUUGUAAAAAAA	Negative
BRI3BP	chr12	125026136	CUAGAAGACCUGAGAUUUUCUUCCCUCUGUGCUUCGAUGUAUUUUAACCUCAACAUUUUGA	Negative
BMS1	chr10	42792540	ACCCAGAGGAUAUCCGAACAAACAUCAAAUGUGACCGGAAGGUGUCACUUUAUGGUUAUUU	Negative
SIX4	chr14	60713919	AGUGGCCUGCAUCCACUGGCCUCCUCAUUAGUUAAUGUAUCUCCAACUCACAAUUUUUCUC	Negative
PAQR4	chr16	2972569	GACACAGGGAGCUCAGCGGCCUCAGAUCCUGGGACCCCUGGGCCGUGCCUGCCCUCCACCU	Negative
MEX3B	chr15	82043424	CGCUUAUGCCAACGGGCUGGGGGCACAGCUGCCUGGCUUGCAGCCGUCGGACACGUCGGGC	Negative
LRRC59	chr17	50397453	GCGAGGCUCGGAGUGCGGCCAGCGGGCGGAGGCGGUCUCGCAUCGGCGGCGACGGAGGGCU	Negative
LTV1	chr6	143857699	CUUCCAAUUUUACUUGUGUAAAGUGGUUUUGUUCUGUUACUUUUUAAGUUGUUUUGGUAGG	Negative
MCM7	chr7	100098279	GUGCCUUUCCCUCCCCUAGAGUGAUCAGGUGCCUGUGGGAAAUAUCCCUCGUAGUAUCACG	Negative
PAXIP1	chr7	154969247	CAGUAUUGUUUUUGCAGUUUCCAAUCAUUUGCUGUGUCUACUUAGUUGAAUAUUGUUAAUA	Negative
ADIPOR1	chr1	202941624	UGUCCACUUCUAUGGAGUCUCCAACCUUCAGGAAUUCCGUUACGGCCUAGAAGGCGGCUGU	Negative
BOLA2	chr16	29803590	ACAGGGGCAAAGCCCCUGAAAAAGGCUGUGGUGAUGCCCCUACAGCUAAGUAAGUUUGACU	Negative
NAA15	chr4	139388232	CUUCAAAUAGUGUUUUACGUUUUUUAUCCUGCUGAAAAAGUAUAUAUAAAAUAUCUAACAU	Negative
UBE2D3	chr4	102827250	GGCCUCUCCUGCUGGAGGAGGAGGGGGAAUGGGCGCGUCCUCGCGCCUAAGCCGGAGCCUC	Negative
H2AZ1	chr4	99949406	UCUAGUUCUCAUUUUUGUGCAUUUAUGUUUGUGUAUGCUUAAAAUUUAAGUUCCCAGUGGG	Negative
TPD52	chr8	80037126	CUAAUAUAACUUGAAAAUUUUUUAUACUGAGGGGUUGGUGAUAACUCUUGAGGAUGUAAUG	Negative
RRP12	chr10	97366629	UCCUGGGAGCACUCUGACUGGGGGCUUUUUGUCCUUAGCAUUGAGGAGAUUUUAGCUGACU	Negative
CCDC124	chr19	17942851	CAGCUCAGGGAGGCCCCGGACACAGGUCGGGCGGCAUCCCGCUCUGGAGCUGCACUUUUGC	Negative
BLZF1	chr1	169377260	GUAAAAGUAGGUUACAAUUAUAAACUGCCAGACCAAAGAUUGACCAAGUCAGGCAUAGUAA	Negative
INTS7	chr1	211942057	GAGAUGGAGCAAAGGGUUGAACCUCAUAAUGAUUACUUCAGUACUCAAUUUCUGUUGAACU	Negative
FYN	chr6	111670880	AGACUUAAGUAAAAGCAGUUUUCUGGGGUUGAUGCAUAAAAUCAGUUAUGCAUUUUUACCU	Negative
UGGT1	chr2	128176908	AGCAAAAUUAUUAAAGUGAAGGUGAGUUUGGUAAAAGUAGUGGCAUUCUGUUAUUGGACAG	Negative
CREB1	chr2	207585685	AGAACACAGAUAGACAAUACAAAUAAAUCAGGAAAACAAUUCAUGAUCUGAAUGAGAAAUU	Negative
PSMC2	chr7	103362009	GAUUCGGAGGACCCAAAAUACAUUAUCAACGUAAAGCAGUUUGCCAAGUUUGUGGUGGACC	Negative
TMEM248	chr7	66945123	CAGGCCCGAGCUUCCACCCAGUCCCCCCAGGCCCUGGAGGACUCGGGCCCGGUGAAUAUCU	Negative
SRRM1	chr1	24669629	UUAUGCUUUUCCAUUAGGAAUACUUACAUAGCUGUUUAUAUUUGGAAGCUUCCCCCCACCC	Negative
YLPM1	chr14	74763825	GCCACCGCCACCGAUGCCCCCGCCACCCGGGCCGGCCCUCAGCUAUCAGAAGCAGCAGCAG	Negative
MYH10	chr17	8545576	UUACAGGCAGAUUUUGCAGUAGAAGCAUUGGCAAAAGCUACCUAUGAGCGGCUCUUUCGCU	Negative
SLIT2	chr4	20253968	UCACGGGCUGGCGCUGCGCAGCGUGCCCAGGAAUAUCCCCCGCAACACCGAGAGACUGUGA	Negative
CDC20	chr1	43360206	CUCUCCACCUCUGACAGACCUGAACCUUGUGGAUUGGAGUUCUGGGAAUGUACUGGCCGUG	Negative
PHIP	chr6	79063464	CAGUGAGCCGAGAUCCCGCCAUUGUACUCCGUCCUGGGUGACAGAGGGAGACUCCGUCUCA	Negative
CTDSPL2	chr15	44503708	CACCACAGUGCAGCCAAACGUAACUGUGUUGUCCAACUCCUCAUUCUGUAAAGCUUGGCAG	Negative
NUCB1	chr19	48922670	AGGGGCUUGCCUUCUCUCGUGUCCAGUGAGGUGCUCAGUGAUCGGCUUAACUUAGAGAAGC	Negative
SDF4	chr1	1228543	AUCGCGGCUUCCACCAGGAGGUCUUCCUAGGCAAGGACCUGGGUGGCUUUGAUGAGGACGC	Negative
CDC42EP1	chr22	37566760	GGCCGCCUACGACAGCCUCGUGGUUGGCAAGCUCAGCUUCGACAGCAGCCCCACCAGCUCC	Negative
LRRC42	chr1	53967907	CCUUCAAAGCAGAAAUAUGUAUGUCUUGCUGUGGAAGACUGGGACUUGUUAAAUUCCUAUU	Negative
CTC1	chr17	8226592	CCUGCCGACUACGUCAUAUUUUUUUCUUCAGCAUACUGACCAUAUUUCUCUCCAGGAUGGG	Negative
FRAS1	chr4	78316555	UCUACCCACCACCCCCAACUCCUGACCAUGGUCCUGCAGAGUCUUCUUCCCAUAUCUCACU	Negative
TSFM	chr12	57796966	UGCGACACUGUGAACCGUGCUUCUGCCUCGGAACCUCCCUAGUUAUAUUACUUGUGCCACA	Negative
SOS1	chr2	39058741	GAUAAAUGGGCAAUAGCUGAUGCCCAAUCAGCUAUUGAAAAGAGGAAGCGAAGAAACCCUU	Negative
GALNT13	chr2	154451628	CAUUCAUUAAACUUUUGUUGUAAUUAAACUGCUAUAUAUUGUUUGCCAUAUAUUAUGGCCC	Negative
SCML1	chrX	17750364	UGAGAUGAUGAGUUACUCAGCUUUGAUGGAGAAUAGGUAUACUGGAUCAUCUCUCUGCUUC	Negative
PLCD4	chr2	218634041	GGGUGGAAUCUCCCACUUCCCUAGUCCCAAGGACCAUGCCUACUCUUCACCCUUCUCUCCA	Negative
DDIT4	chr10	72275457	CAACAAGGCUUCCAGCUGGAUGUGUGUGUAGCAUGUACCUUAUUAUUUUUGUUACUGACAG	Negative
SUDS3	chr12	118380823	CUUCCGGAUUCAAAUGAUUCUCCUGCCUCAGCCUCCUGAGUAGCUGGGAUUACAGGUGCAC	Negative
HIPK1	chr1	113971950	GGACCAGUGCAGCACAACCACUCAAUCUUAGCCAGGUAAGUGCUAUGGGCUACUGCCUUCU	Negative
DDX50	chr10	68911253	AUUAAAAAAAGCCGCUCACCAAAGGUAAUCGUUAUAGGGGGUAAAAGCUUUAAAUGUUACU	Negative
LDLRAD3	chr11	35951259	ACUGUGAAUUGUCUGGUAUAUAUCAAUUUAGCUUUAACAUGGAUUUAUAAUUAUAUACAGG	Negative
DPH7	chr9	137564485	UGGCACCCUUUCCACCACCACCUGCUCCUGGCCGCCUGCAUGCACAGUGGCUUUAAGAUCC	Negative
COX18	chr4	73064859	UCAGGAACAGUUAGCUACUGGUGGAAUUCUGUGGUUUCCUGACCUCACUGCACCCGACUCC	Negative
RUVBL2	chr19	49005230	ACUCACUCCCACCUCUGUGCUGAGGCUGGGGCCAGGCAGGGAGAAUCAGAGUAACAGCCAG	Negative
TRIO	chr5	14507990	CACGACCUACUACAUCCACCAGUUACUGGGGAACCCUGAAUUCGCAGCCCCUGAAAUCAUC	Negative
NRP1	chr10	33194790	UAUAAAUGUUUAUGGGUGGUUUGUGUGUUUGUCUUUCUAGCCAGGCUGGAAGUUUCCACAU	Negative
RRP1	chr21	43802821	CCUUGAUUUCUGGGGCUGCCUUCCGUGUUGGGCCUCUGGCCACACGAGUGUGGUUGGCAUG	Negative
FOXM1	chr12	2874301	GUGGCAGAGUCCAACUCUUGCAAGUUUCCAGCUGGGAUCAAGAUUAUUAACCACCCCACCA	Negative
CCT6A	chr7	56060474	UUUAUAUUGUUUUGCUGGUCUGAAAGGCAUGGCCGAAUACUGUGUUUUUAUCAGUAGUUUA	Negative
NCOR1	chr17	16080793	UUUAAACAGAAAUGGGAAUGCUGACUUUGUGAAAUUGACCUUGUGAAAAAAACAAUGUUUG	Negative
CREBZF	chr11	85664561	GACGGAGGAUAUGGACUUUCUGUCUGGGCUGGAACUGGCGGAUCUCCUGGACCCCAGGCAA	Negative
DYNLL1	chr12	120497895	CCUCCAUUCCCAUCUUCGCUCAGACUGCAAGUAUGUUUGUAUUAAUGUACUAUGUAGGCGG	Negative
PACS1	chr11	66070739	UCCAUGGCCGUGGCGGUGGCCUCGGGCUCCGCGCCUCCCGGUGGCCCGGGGCCAGGCCGCA	Negative
SRSF1	chr17	58007308	CCCGCGCGUGCGUGUUGGGAUCGAAUCGCUGUUUCCUUCCGCUUCUCUUCCUCUGUCUCCC	Negative
SLC1A3	chr5	36630099	UCUGCUGCCACCAACACUUAUCUUUUCCUGGUGUACCCGCAUGAUUUCAUUUCCUUCUCCA	Negative
ATF5	chr19	49932894	AGGGGACCGCAAGCAAAAGAAGAGAGACCAGAACAAGUCGGCGGCUCUGAGGUACCGCCAG	Negative
EPN1	chr19	55677160	GGCUUUGAAAAUCUCCCUCUGUGGCUUCUUGGAGCCGCAUAGAUGGGUGAUCAGAGCUGGC	Negative
POLR3A	chr10	77977546	CUCUUCAAGCUGCUUCACAAGGCUGACAGGGACCCGAACCCUCCCAAGAGGCCCCUGAUCU	Negative
SEC24B	chr4	109514738	AAACAAACUCAAAAAACUAUAUCUUCUGUAGCUACAACUCUAAUCCUUGUUGUCCGCAAAA	Negative
CHD6	chr20	41452927	CCUCUCCAUUUCUAGGAAAGCUUAGUGAUCGACCGACCUCGCGUGAGAAAGCAGACCAAAC	Negative
SMG9	chr19	43748033	CCUCACCACAGGAUGCCAGCGAAGAGACAAGCACUUCCGUCAUGCAGAAAACCCCCAUCAU	Negative
METTL18	chr1	169793774	GGGCCCAACAAAACUAAUUGAAUAAUUGAGGCAGAUUUGUGUGUAUCAUCAAAUUCUAUCC	Negative
WIZ	chr19	15425322	CGGCCCCUGCAGGAGGACCGCCUCCUCCCAGCAGAGGUCAAGGCCAAGACCUACAUCCAGA	Negative
ZNF12	chr7	6692234	CCAAAAGGACACUGUUUUUGUUAAUCACAUGGAAGAAAAGCCCUAUAAGUGGAAUGGAUCU	Negative
LUZP1	chr1	23093704	GCAGAGUUUAGCGUCAGAGUUAGAAAAGCUGAAAUCAUUAACUCUGAGCUUUGUAAGUGAG	Negative
ATF5	chr19	49929368	CUCCGCUCCCACCUUCUUUCUUCAGCCGAGGCCGCCGCCGCCUCUCCUUGCUGCAGCCAUG	Negative
DSP	chr6	7580661	AAGGAGAUAGAAAGGUUAAAACAACUGAUCGACAAAGAAACAAAUGACCGGAAAUGCCUGG	Negative
VEZT	chr12	95276896	CAUCUCAAUAAAUGGCACCACAAAAAACCUGGACACCAUCUUUCUUGUCCCUCUUUUUGCC	Negative
EHD4	chr15	41901220	CAGUGGCCCCCAACUGUUUCCCCCUGAAGAGACCACAUGUAACCCAUCCUGUGGUUUGUCC	Negative
MAPK8IP3	chr16	1747210	GCGUGGGCUCCAAGAACAGCAAGCGUGCCCGGGAGAAGCGCGACAGCCGCAACAUGGAAGU	Negative
NOP56	chr20	2656890	AAGAAUCUGGAUGUCAUGAAGGAAGCAAUGGUUCAGGUCAGUUGGGCUUUGCUGGGUGUGG	Negative
FLT4	chr5	180601864	GCUUGCAGGACAGGCGCCGCGCAGCGGGCAGGGGCUUGCCCGGCCGACCCUCCCCUCCCCA	Negative
NFKBID	chr19	35897742	AUGCUGCCUACACUGACAGCCCCUACUCUUGCCCUGCUUCUGCUGCCGAAAAUUUCCUGCC	Negative
SF3A3	chr1	37958489	UAAUGAUGGGUCAUGACUGAUAUCAUUCUAGAUGUCUACGAGAGAAGUUAAUUCAUUGCAC	Negative
EME1	chr17	50375911	ACCCUGAGAAGACAGGAAAGAAAGAAUGCAGCACUGGUUACCAGGAUGAAAGCCCAGAGGC	Negative
ESS2	chr22	19142709	GCCCCCGCCACCCUGUAUGAGGACCCUGUGGGUGGCGGAGAGGGGAAAGCCUGCUGAACUG	Negative
PRCC	chr1	156787272	UAGUGAUACAGCCUCUGUGGUGUCACUUUGGCUAAAUUAACCUUCUCUAUUUAUUAGGCCA	Negative
ZNF280C	chrX	130216111	GUUACUUUUCUAAAAAUAUGUAUUGGCUUUGUUUUUAUAGGUUACUAUUCGAGCUUCACUU	Negative
AUTS2	chr7	70694556	CCCUCCGCACAUGGUCUCCUUUGUCCUGUCGCCGCCGCCGCCGCCUCGCUCUUAGCUCCGC	Negative
BCCIP	chr10	125841938	CCAAUGCCUGCAUCAAACUUUCUGGUGCUAGGAAAGGAAAAAAAUAAUAAUUUAAGAGUCU	Negative
CTTNBP2NL	chr1	112457185	GUGUCCAGUCCCCUGAGCCCCCUGUCUCCAGGAAUCAAGUCCCCAACCAUCCCCAGAGCUG	Negative
PTPN18	chr2	130359982	UCUAACAACUCUGGUCUCUGCUGUUCCCAUGUUCCAGGGAUGGCUCUGCCUCAGGGUCUGU	Negative
IRGM	chr5	150896259	GAACUCAUACUGGGGAGAAACCUUAUGAUUGUUCUGAAUGUGGAAAAGCCUUCUCUCAGAA	Negative
CTTNBP2NL	chr1	112456288	GAAGAGAACCGGACCAAAACCCUGAAAGAAGAAAUGGAAAGUUUAAAGAAGAUAGUGAAGG	Negative
KCND1	chrX	48962071	UGGCCCAACAAUUCCCAGAUUCUGAAGCUUGGAAUGCAAACACAGGCUUCAUGGGCUGUGG	Negative
MAPK1IP1L	chr14	55063014	CCAUAUGGUGCACCCACAGAUCCAGCUGCAGCUGGUCCUUUAGGUCCAUGGGGAUCCAUGU	Negative
PRPF38B	chr1	108692843	ACAGCUCUACGAGCUCAAGACCUACCACGAGGUGGUGGACGAGAUCUACUUUAAGGUACGA	Negative
USP47	chr11	11910068	CUCUACCCUCAUUUUUCCAGGAAUGUGUAUGGUUGGACAUAGUGGGAACAAGUUUAAAAAG	Negative
ANKRD11	chr16	89278793	CCUCACCCUGGGUGCACCCCGGUCCCACUCGUGUGGGGCUCCCCCUUCACGCCGCUCACUC	Negative
GNG12-AS1	chr1	68162420	GGAUGGGAUCGAGCGAUCCCUGGGCGUGCAGAGGGUCUACACUCUGUAGGAUUUGCUGUAU	Negative
ZMYM2	chr13	19993574	UCCAGUUUUUCAAGAAGUAAGGUAAAUGCAGGAAUGGGUAAUAGUGGUAUCACCACAGAAC	Negative
RBM5	chr3	50111330	AAUCUCAGAACAUUUUCAUCACUCGAAGAAGAAACCCUGUACCUGUUAAACAGUCACUCCC	Negative
NPHP3-ACAD11	chr3	132661374	UCCGCUUCAGCUUCUCACCUGUACAAUGAAGAUAAUAGUAAUAUCUAUCUCUGUCAUAGUU	Negative
CASC4	chr15	44337908	CCUCAAGCAAUCAUAUUCCACAUGGGAAAGGUAUUAUUGUUAUUAUUCUUUUGUUUUGUAU	Negative
GTPBP1	chr22	38731059	UGUGUGUGUGUGUGUGUGUGUGGUGCAGGAGUGCCACCCCCAGGGCCCUGUCAACCUCUCU	Negative
SYMPK	chr19	45827619	CUCGGGUCCCUUUCCUUUUGCUGCAGAGUCGCACCUAUCUGGGCAUGUCCACACUUCGAGA	Negative
TMPO	chr12	98549294	ACCCAGACUGUAGUGCAGUGGCACGAUCUGGGCUCGAUGCAACCUCUGCCUCCCAGGUUCA	Negative
ADCY10	chr1	167898751	GAAUCCGUGCAGAUGCUGGUCAAGAUAGGAGGCACUCCCACACUCAUGCAUCAGCCUACAA	Negative
WDR70	chr5	37396561	AGAAGCAGAGGAAGAAGAAGAGGAAGAGGAGGAAGAGGAAGUAAGUAUUUCAGUGGUAAUU	Negative
ZNF184	chr6	27452291	CUGGUGAAAAACCGUACGAAUGCAAUGAAUGUGGGAAAGCCUUCAGCCAGCACUCAAACCU	Negative
NR1H2	chr19	50383054	GUGCAAGAUGGAGAGGGCGCGGGCUUCUAGGGACCUCAGUGACACUGGGUGCCCGAACCUG	Negative
CLPB	chr11	72289646	AUCGCUUGAGUUCAGAAGGUUGAGGCUGUAGUGAACUGUGAUUGUACCACUGCACUGCAGC	Negative
PNMA1	chr14	73714350	GUAACGUCGCGGCGGGUUGCGGGUAGGACUGGACGCCAGAGCAGCCGCGCAGCGCCUGAAC	Negative
PRRC2C	chr1	171533082	AAUCAAUAUAAAAGUGAUUGUUUUAUGAUAGCAUUUGCAGUACAAAAUAUGGGCUAGAGCC	Negative
RRAGB	chrX	55718409	AGAAUGGAUCCACCACUAGGGGAACCGGAAGGAUCGCUUGGGUGGGUGAAGGGUAUUUGUG	Negative
EMG1	chr12	6974698	CUUUGACCGCUUUUGUGGCCUCAUGGGUAAGAAGCCUUAGAACAAAGUUAGAAUGAACUUG	Negative
MLLT3	chr9	20622402	AGCGAGCGAGCGAGCAAGCGAGCGCGGGGGGAAAAAGGCAGAGAAUGUCCGCCAUCUACCC	Negative
PNISR	chr6	99413086	UUUUUGUGGUGAUUUUUUUUUUGUAAAGGUGAUGACAUUUAAAAAUUCAGUAAACUAAGAU	Negative
HSPA4	chr5	133101836	ACCAAAAUUAUUUGAAGAACUAGGGAAACAGAUCCAACAGUAUAUGAAAAUAAUCAGCUCU	Negative
EIF3A	chr10	119057188	UUUUUUUCCUUAUGGUCAAAUGGAAAUAAGGCUAUUGUAUAAUAUUUUUACAUUUCCUAAA	Negative
SNRNP70	chr19	49098899	GAAGUAAAAUGAGAAGUAAUGACUGCUGGUGGUUGGUUGAGAGCAGGGGUUGGCAAACUAC	Negative
ECPAS	chr9	111360722	CCAAUGUAUUUCAAACUUUUUUGACUGCAAGUCAUAAUAAAAAUAACUUUUUACAUCACGA	Negative
WDR37	chr10	1065102	AAACAGAAAGGAAAUGACAAAAGAAAUGUGGGAACAUCAGGAGGGAAGAACAAAGAAUGGA	Negative
STC2	chr5	173318516	UCUCACCAUCCCCAGAGGGUCUUCCUUUUAGGGUCCUAAGCUCUUACCCUAUGCACCUGUG	Negative
PSME3	chr17	42834862	CCUGACCCCAUUCUUCUCACCAAUAGCCAUGAUGGACUGGAUGGUGUAAGUGUCCUAUAUU	Negative
HOXD9	chr2	176124170	AAGAUGAGCAAGGAGAAAUGCCCCAAAGGAGACUGACCCGGCGCGGUGCUGGCGGGAGCGC	Negative
DOT1L	chr19	2191150	CUCAACAACUACGAGCCCUUCUCCCCCGAGGUGUACGGGGAGACCUCCUUCGACCUGGUGG	Negative
CENPF	chr1	214640970	AUGAAAGCAGAACAGAUGCAUCAAAGUUUUGUGGCUGAAACAAGUCAGCGCAUUAGUAAGU	Negative
BCAS2	chr1	114581388	UACCCUGGUCCCUAUUCUCUUUCUUAGGCUGCAGCGCUGGUGGAGGAGGAAACUCGCAGAU	Negative
MFSD5	chr12	53253312	GGCCUGGUAUAUCCAUGAGCACGUGGAACGGCAUGACUUCCCUGCUGAGUGGAUCCCAGCU	Negative
SARS1	chr1	109214672	UGGCCAAAAUAAAUGACCCUGAAGCUUUUCGGAAGGCCAUCCCCCGACCUAUGGGCAUACC	Negative
BAZ1B	chr7	73478856	UGUCUACUAUUUCUGCUGGAGGGGUUCACAGAUUUUGUUUAAAUAUUUAAGAAUCAUUAAU	Negative
RNF34	chr12	121417770	CUCUGAGGACGACAUGGACACAAGCAGUCUGAAUUCUUCAAGGUCCCAGACUUCUAGCUUU	Negative
PAF1	chr19	39389725	CCAGUACAAAGCCACUUCCUUGGAGAAACAGCACAAACAUGACCUCCUGACUGAGCCAGAC	Negative
ADAM11	chr17	44771672	CCGCCCUCUCCACCUGCCAGGGGCUGCAGUGAGUAUGGGGAGGGGCCGGGCAGCUGGGAGA	Negative
CDKN1B	chr12	12717706	CUCCUAGAGCUCGGGCCGUGGCUCGUCGGGGUCUGUGUCUUUUGGCUCCGAGGGCAGUCGC	Negative

## Sheet: QKI5
QKI5
Gene	Chr	Position	Sequence	Status
CHTOP	chr1	153645569	UUGAACACAAAUGCAUUAGCCUUGUGGCUAGAACACCCUCUUCCUACCUCUGUCUCCCCUC	Positive
VEGFB	chr11	64238581	AGGCCAUCAUCAAACAGGACAGAGUUGGAAGAGGAGACUGGGAGGCAGCAAGAGGGGUCAC	Positive
BPTF	chr17	67826219	CCAGGAUUCUGAGGACGACGAGGAGGAUGAGAUGGAAGAGGACGACGAUGACUCCGAUUAU	Positive
GNAI2	chr3	50258420	CCCAACCCCUGAGGAAGAUGGGGGCAAGAAGAUCACGCUCCCCGCCUGUUCCCCCGCCGCU	Positive
SLC25A46	chr5	110761262	UUUUGGAGUGUGUUAAAGAAGGAAUUGGAAGAGUGAUAGGCAUGGGAGUGCCUCAUAGCAA	Positive
DDX46	chr5	134764022	GAUGACAGACGGUCUAGAAGUAGAGAUAGAGAUAGGAGGAGAGAGAGGUCUCGUAGCAGGG	Positive
LRRC61	chr7	150332365	GUAGGGUGGCUGCUGAGAUGCAGGUCGGAAGAGGCAGGGGAAGGCUCCAGGCCUAACUUGG	Positive
OSTC	chr4	108667360	UACCAAUCCUCUAAUAUGAAAUGUGGAAAAGAAUGAAGAGCAGCAGUAAAAGAAAUAUCUA	Positive
TTL	chr2	112528918	AGGGGAAAGAAAGGCAACUCGCAAAGAUGAGAUGGAAGAAGGCACGUGAGCAGAGGAGGCA	Positive
KCTD15	chr19	33814510	CCUAGCCAGAUGGGAACUGGGAAAGAGACAGAAGGCGUCUGGGUGCUUUUGAACCCUGUCU	Positive
ZNF638	chr2	71426678	GGGAGAACUAUCUUUUGUGACAUUGGAUGAGAUUGGGGAAGAGGAAGAUGCAGCUGCACAU	Positive
QSER1	chr11	32935044	UGGUUAUCAGCAUCAAGAAAAAAUGAGACAGAAGAUCAAAGAGGUGGAGGAAAAACAACCA	Positive
ARID1A	chr1	26781459	UUAAAAAUGUUUUUAGUUAAACGUUGAGGAGAAAAAAAAAAAAGGCUUUUCCCCCAAAGUA	Positive
CHD1L	chr1	147178612	GUAGGUUUUUUCGAUGAUUCAUUCAGUGAAGCUCACUCCGAGUUCCUAAAAGCAGCCAGCA	Positive
RNF167	chr17	4945156	ACCUAUCCUUUUGAGGGGCUUUGGGGUGGAGCUGGGGCAAGCAGAGGGACUGGGUCUUCAC	Positive
DNAH17	chr17	78424366	ACUACCCCGUCCCGCUGGGCUCAAGGAACAGCUCAGCUAAAGCCCUCGGGUUCCAUCCGUU	Positive
NR1H2	chr19	50378571	GAUCCGGAAGAAGAAGAUUCGGAAACAGCAGCAGGAGUCACAGUCACAGUCGCAGUCACCU	Positive
CLEC2D	chr12	9695898	UGAUGAAGAUGAUGAUGAUGAUGAUGACGAGGAAGCUGAAGAAAAAGCGCCAGUGAAGAAA	Positive
DDX46	chr5	134764026	ACAGACGGUCUAGAAGUAGAGAUAGAGAUAGGAGGAGAGAGAGGUCUCGUAGCAGGGAUAA	Positive
SLC2A4RG	chr20	63743161	GGGGCUGACCCUGAACCCUCCCCCCCGCCAGGUCGGGGAGGGGUCCCACCACUCAAAGUGC	Positive
DVL3	chr3	184155626	AGCAGGCCGCGCGCGGGCCGCCGGGCCCGAGGCCAGAGCCAUGGGCGAGACCAAGAUCAUC	Positive
XRCC5	chr2	216109377	CGCUAUCUGCCGCUUGUCCACCGGAAGCGAGUUGCGACACGGCAGGUUCCCGCCCGGAAGA	Positive
MTG1	chr10	133420327	CCCACAGCCUGGCCAGCUCCAGGGACCCCAGUUGCAGGGCCCAAGCAGGUGGGAGUGGACA	Positive
AK4	chr1	65226333	AACUGAUAGGAAAACAAAUGAGUAGAAAGAGUUCAUGAAGAGGCCCUCCUCUGCCUUUCAA	Positive
DGKD	chr2	233469895	CGUGUGGCUCCGCCUCCUGGCCCCCAGCCAGUUCUCAGAAACGUGGCUGGGGCCCAGCACA	Positive
LMO4	chr1	87328968	GCCGAGGGCUCCUGCAGCUGCUCGCGCGCAGUCGGAGGCGGAGAAGGACGAAGACUGAGAC	Positive
ERC1	chr12	1236861	AGAAGAGUGCACAAAUGUUAGAGGAGGCGCGACGACGGGAGGACAAUCUCAACGACAGCUC	Positive
RNF40	chr16	30768884	GCCGCAUCCGGGAAUUGGAGGAGAGGGAUCGAAGGGAGAGCAAGAAGAUCGCGGAUGAGGA	Positive
SRSF6	chr20	43460520	GACUUCAUUGUUUUUCUCCUAAUAGGUCUCGAUCUAGAAGACGGUCACGAAGUAGGAGUCG	Positive
KLHDC2	chr14	49768301	CCCGGCGGCGGCGGAGAGCCGUCCUCGGCCGAGGAGGCUGGGAAACGCGAGCGCAGGCGGC	Positive
HAX1	chr1	154275406	GGGACUUCUCUUUGUAGAUAGUGGAGGAGCGCCGGACUGUGGUGGACAGUGAGGGCCGGAC	Positive
HGS	chr17	81691538	UCCCCAAGUUUGGCAUCGAGAAGGAGGUGCGCGUGUGUGAGCCCUGCUACGAGCAGCUGAA	Positive
EPN1	chr19	55695206	CAACCCCUUCCAGCCCGCGCCUCCCGCGACGCUCACCCUGAACCAGCUCCGUCUCAGUCCU	Positive
UBE2D2	chr5	139561760	CUUCCCCGUCCCUUCCCCGCCCCCGUCCCCGCCCCGGGGGCCGCCGCCACCCGCCUCCCAC	Positive
SUPT5H	chr19	39453369	CUGCCUGACCCCUGUAGGUAGACGAAGAGCGGCGGAGUGCAGCGGGCAGUGAGAAAGAAGA	Positive
RBM5	chr3	50092162	ACUCAGAUUACAAAAGAUCUAGUGAUGAUCGGAGGGGUGAUAGAUAUGAUGACUACCGAGA	Positive
RAB5A	chr3	19947318	AGGAGGAGAAAGGAAAGAGGAAGGGGGAGCGGCGAGAGGCGGAGACGGAGCCCGACAGGGG	Positive
TRIM44	chr11	35662991	GGCCCCAGGUCCCGCUUCGAGACGCGGCGCGGUCCAGGCGGGAGGCGACUCCCUAGGAAGG	Positive
SNX1	chr15	64096022	CUUCCGCCGCGGGUGGAAGAAGAUGGCGUCGGGUGGUGGUGGCUGUAGCGCUUCGGAGAGA	Positive
NR2F1	chr5	93585221	CCAGCCCGGAGCGCCCGCCACCCCCGGCACGGCGGGGGACAAGGGCCAGGGCCCGCCCGGU	Positive
NEAT1	chr11	65423442	GGGCCCAGGCCGGGCCCAGCCUGGUGGAGCGUCCAGGUCUGGGUGCGAAGCCAGGCCCCUG	Positive
MALAT1	chr11	65500855	AUUUAUUUUCUAAUAUAAUGGGGGAGUUUCGUACUGAGGUGUAAAGGGAUUUAUAUGGGGA	Positive
SRRM2	chr16	2757897	UAGAUGGCAGCUCUUUUGAUCCUCAGCGUCGUGCCCGAGAAGCUAAACAACCAGCUCCUGA	Positive
FBRS	chr16	30669876	GGUCACAGCCUCUAGAGAAGGGAGAGGGGCGUGUGCAUGGGAGUGUGGCUCAUCUCGGGGG	Positive
LUC7L3	chr17	50745763	AAAGAACCGAAGAACCUGAUCGUGAUGAGCGUCUAAAAAAGGAGAAGCAAGAAAGAGAAGA	Positive
AGPAT3	chr21	43984319	CACCUUCCUCAUGCCGCACGCUGCUCAUCCGUCUCCAUGUGUGUUUAGAUCCAUGCCAUUC	Positive
GPT2	chr16	46930901	AAAUAAGGUCAGCUAGUCUAGGAGGUUAACGUCGGGUAGGAAUGCUGAUCAUGAUAGGUUU	Positive
SIVA1	chr14	104753150	AUGGGCGCGCAGCUGUGACGUCACGGCGUCGUUGGUAAGGGGCUGGCGGCCGGGGAGCUGC	Positive
UBE2R2	chr9	33817569	UGAGGAGAAGGGCCCGGCCCGGCCUGCGUCGUGUGUGAGGAGGACCCCGGGCGGGCCCACG	Positive
PPP6R2	chr22	50436405	GCGGACUGCCGUGGCCGCUGGGAGAGCUUCGUGGAGGAGACGCUGACGGAGACGAACCGCA	Positive
RNF213	chr17	80347897	ACGGUGCUGGAGAAAUGGCAGAAGAGCAUCGUGGAGGAGCUCUGUGCGUGGGUGGAGAAGU	Positive
SNN	chr16	11676210	AUCAGCCAGUCAGAGGACGAGGAGAGCAUCGUGGGGGAUGGGGAGACCAAGGAACCCUUCC	Positive
GMPPA	chr2	219506317	UGGGGGAGCACCGUGGGACGCUGGGCCCGCGUGGAGGGUACCCCCAGUGACCCUAACCCCA	Positive
PRRC2C	chr1	171532682	GAAAAAGAACAAGAACAGGAGCGAGAGAAGGAGAGGGAAAAAGACAGAGAGAGACAGCAGG	Positive
INCENP	chr11	62145230	CAGGCCCGCGAGCGGGUGGAGCAGAUGAAGGAGGAGAAGAAGAAGCAGAUUGAGCAGAAGU	Positive
RNF26	chr11	119336253	UUGGAAAUUGCUGAAGGAGCAAGAGGAGCGGAAGAAGUGUGUCAUCUGCCAGGACCAGAGC	Positive
RBM25	chr14	73103251	AAAAGAAAGACAGGAAAUUGAGAAAGAACGGAGAGAAAGAGAGAGGGAGCGUGAAAGGGAA	Positive
RBM25	chr14	73109408	AAAGGAAAUGGAAGCAGAUGAACGAGAUAGGAAGAGAGAGAAGGAGGAGCUUGAGGAAAUC	Positive
DDX42	chr17	63818224	UGGGGAGAACCGGGGUGCAAAUGAUGGUCGGAAUGGGGAAAGCAGGAAAGAAGCUUUUAAU	Positive
PPIG	chr2	169637121	ACCACCAGGAAGAUCAAGAAGUAAAGAUAGGAGGAGAAGGAGGAGAGACUCACGGAGCUCA	Positive
ANKZF1	chr2	219234837	AUGUCAGGUUUUUCCCUAGGUUCAGGGUCGGAGGGAGAAGAUGGCUUUCAGGUAGAGUUGG	Positive
VHL	chr3	10151016	UGGGUUCACGUAAUCCUCCUGAGUAGCUGGGAUUACAGGCGCCUGCCACCACGCUGGCCAA	Positive
OXSR1	chr3	38254462	GAGAGGAGAUGGAUUUCAGUUGGGAGUUAGGAGGAGAGUAGGUGAGAUGAUCAGACACCGG	Positive
RBM5	chr3	50092163	CUCAGAUUACAAAAGAUCUAGUGAUGAUCGGAGGGGUGAUAGAUAUGAUGACUACCGAGAC	Positive
SKP2	chr5	36183537	UCCGCCCGUCUUGGCCUCCCAAAGUGCUGGGAUUACAGGCAUGAGCAACUGCGCCCAGCCA	Positive
SREK1	chr5	66177622	UAUGAGAAAGAGUUCUAAUGAUAGAGAUGGGAAGGAGAAGUUGGAGAAGAACAGUACUUCA	Positive
DDX46	chr5	134764027	CAGACGGUCUAGAAGUAGAGAUAGAGAUAGGAGGAGAGAGAGGUCUCGUAGCAGGGAUAAA	Positive
CASKIN1	chr16	2177533	UUGGAGGGGGCAGGAGGAGAGAGGAAAAGGGAGGGCGAGAAUGACCACACAACACAGCCUU	Positive
SOWAHC	chr2	109616187	CUAAAUUAUGCAUUCUUACUUGAGGGAUCGGAAUGGAUGGGGCGGAGUUCUCUUCAGGCUA	Positive
CLCN3	chr4	169720027	AAUCUCACAGAUGAGGAGAGAGAAGAAACGGAAGAGGAAGUUUAUUUGUUGAAUAGCACAA	Positive
TMEM248	chr7	66956249	GGUAAAGAUCUAAGUUUCAUUUUCCACAUGGAUGACCAGGAACCUGGUCUUGUUGGAGCUG	Positive
CDK12	chr17	39531639	UAUUAGUUCAUUGCCUGCACUUACUGAUCGGAAGAGAGAAAGAACAGUUUCAGUAUUGAGA	Positive
SAMD4B	chr19	39384687	GGUUGUGUUGGGGCCCAGGUGGAGGGAGGGGAUUUGGGGGUUCAGACUGCGGGGAAGCCAG	Positive
SLC25A36	chr3	140942038	CAGAUCCGCGUCCCGCCUCAGCGGCCGGAGGACAUGCGGGAGAGAGAAUGAGCCAGAGGGA	Positive
MSI2	chr17	57256632	GAGAUUCGGAGGAGCCCGGGCGGGGGGGAGGAGGAGGGGGAGGAGGGAGCGGAGAUCUCGG	Positive
FAF2	chr5	176496542	UAUCCAUUCCUGGCCAUGAUUAUGCUGAAGGAUCGAAGGAUGACUGUGGUGGGACGGCUAG	Positive
AMZ2	chr17	68255719	UUGUCUUGCAGACUUUAACCCAUGAGAUCGGACACAUAUUUGGACUGCGACACUGCCAGUG	Positive
WASHC2C	chr10	45738004	CAUAUUUAGCGUGUAUAUGAUGAAGAAGUGGAGGAGCCAGUACUCAAGGCUGAGGCAGAAA	Positive
WASHC2A	chr10	50078696	CAUAUUUAGCGUGUAUAUGAUGAAGAAGUGGAGGAGCCAGUACUCAAGGCUGAGGCAGAAA	Positive
RNF26	chr11	119334629	CCCCUUUUGGGUGCAAAGCGCCGCUAGCGGGAAGACGGGGGCCGGGCGGGGACAGGGGCAC	Positive
SUPT5H	chr19	39453370	UGCCUGACCCCUGUAGGUAGACGAAGAGCGGCGGAGUGCAGCGGGCAGUGAGAAAGAAGAA	Positive
TMA7	chr3	48440406	GGCCGAACGUGCUCGUGUCGCCCACAGGUGGCAAGAAGAAGCCACUGAAACAGCCCAAGAA	Positive
PRR11	chr17	59201781	ACCUGAGGUCAGGAGUUUGAGACCAGCCUGGCCAACAUGGUGAAACUCCUUCCCCACUAAA	Positive
RAB5A	chr3	19947319	GGAGGAGAAAGGAAAGAGGAAGGGGGAGCGGCGAGAGGCGGAGACGGAGCCCGACAGGGGC	Positive
RAC1	chr7	6374718	CUAUCUCAGCGCCCUGCCGCCGCCGCCGCGGCCCAGCGAGCGGCCCUGAUGCAGGCCAUCA	Positive
INCENP	chr11	62146672	UUGCUCUCUGUUUCAGGAGGAGGAAGAGCGGCGGCACCAAGAGCUGCUGCAGAAGAAGAAG	Positive
GTF2IRD1	chr7	74590958	CCGGAACCCCAACACGUACGACAUCCACCGGCUGGAGAAGAUCCUGAAGGCCCGAGAGCAU	Positive
ANKRD13B	chr17	29608905	CUAGUGACACCUACAAAGUGUGGAAGAGCGGCCAGAACCUGAGGGUAGACACCACACUCCU	Positive
PHLDB1	chr11	118647974	GCUGCGGCGGCAGGCCCUGGAGGAGGAGCGGCGGAGGCGUGAGCAGGUAGAACGGAGGCUG	Positive
DSP	chr6	7585352	GGCUGAAGCCUGCUCAGAAAGCCUUCAUAGGCUUCGAGGGUGUGAAGGGAAAGAAGAAGAU	Positive
ZNF664	chr12	124014188	GUGAUGAUUUUAGUGGUGGGGUGGGGUGGGGGUGGGGUGACAUUAGCUAGUGGUCAGGGAG	Positive
RBM25	chr14	73105967	GGAGCGAGAGAGAGAGCGAGAGAGGGAACGGGAGCGAGAAAGAGAAAAAGACAAAAAACGG	Positive
KIF1C	chr17	5024435	GGUGUGUCCCACAAACGCUGCUAUGGGUGGGGUGGGGGGCUGGGGUGCUGCGUAGCCAGUG	Positive
CDC42EP1	chr22	37569152	CCUUUGUGCCAGACCAAGCGGCCCGUGGGGGGUGGGGGGCAGGGAGUGUACCACACAGGGC	Positive
SLC2A4RG	chr20	63743132	GGGUCUGCUUUUACUUGGGGUGGGGGGGCGGGGCUGACCCUGAACCCUCCCCCCCGCCAGG	Positive
SLC2A4RG	chr20	63743128	UGCAGGGUCUGCUUUUACUUGGGGUGGGGGGGCGGGGCUGACCCUGAACCCUCCCCCCCGC	Positive
STT3B	chr3	31533167	GGCGCGGCGCCGCCGAAGCCGGCCCCGGCGGGGCUGUCCGGGGGGCUGUCGCAGCCGGCUG	Positive
KDM4B	chr19	5131082	GACCUCCCUCUCCUCUUCCCACAGAGGACGGGAGGGGCAAGCUGCGGCCAACCAAGGCCAA	Positive
CDKN1B	chr12	12721336	GCACAUAAACUUUGGGGAAGGGAGGGCAGGGUGGGGCUGAGGAACUGACGUGGAGCGGGGU	Positive
UTP18	chr17	51260546	CGCGAGGGGCCUGGGCGCAUGCGCAGCGAGGUUCCACGUGAGCGCCUGCGUUUCUCCUCAA	Positive
CDC42EP1	chr22	37569153	CUUUGUGCCAGACCAAGCGGCCCGUGGGGGGUGGGGGGCAGGGAGUGUACCACACAGGGCC	Positive
APPL1	chr3	57272659	UUGCUCUGUUGCCCAGGCUGGAGUGCAGUGGUGUGAUCUUGGGUCACUGCAAACUCCGCCU	Positive
SH3BGRL3	chr1	26281432	CCUGGCACUGGCUGAUGGGCACCUCUGUUGGUUCCAUCAGCCAGAGCUCUGCCAAAGGCCC	Positive
ARF6	chr14	49893335	GCCGCGCUGCCUCUCGGGUGUCCUGGGUCGGUGGGGAGCCCAGUGCUCGCAGGCCGGCGGG	Positive
EIF1B	chr3	40310904	UUUUUUUAUCCAUUCGCAGACCCCUUUGCUGAUGCAACUAAGGGUGACGACUUACUCCCGG	Positive
NAA60	chr16	3485821	GGAGUGGCCCCCACUCCUCCAUGAGGGGCUGAUGAGGGGUGGGCAGCCUGGGGGAGGCUUU	Positive
CDK12	chr17	39461777	ACUUCCUGGACCUCCCCGGCGCCCGGGCCUGAGGACUGGCUCGGCGGAGGGAGAAGAGGAA	Positive
BPTF	chr17	67912879	CGUGGUCACCACGACAGUGACAGACUCCCUGACCACCACGGGAGGCACACUGGUUACAUCU	Positive
FAM120A	chr9	93565689	AAUAUGAAAUUCUGUGAAAAAAAACCCUUUGAUCUUAAAAAAAAAAAAACCACCCCCCCCU	Positive
RPS12	chr6	132814733	UUUAACAAGUCAAUGCUUUUGUUUUUUAGUGCGUUCAAGAUUCAACUUCACCCGUAACCCA	Positive
PUS1	chr12	131941460	CGCUGCAGCAGGUCAACAGGCUCCUGGCCUGCUACAAGGGCACGCACAACUUCCACAAUUU	Positive
WASHC2C	chr10	45738003	CCAUAUUUAGCGUGUAUAUGAUGAAGAAGUGGAGGAGCCAGUACUCAAGGCUGAGGCAGAA	Positive
NASP	chr1	45615307	CCAUUACUAAUCACUUUAUUCUUUUUAGCUGUACUAAACGAGCAGGUGAAGGAGGCUGAAG	Positive
PRUNE1	chr1	151035275	CUCUCCUCUGCUUCUCUGUAUUUUUCUUCUGUUAUCCCUGGGGGUGCUCAGGUUCACUUGA	Positive
IPO5	chr13	98021926	UGUUUUUGAGCAAAAGAGAUCGGUAGUGUUGUGUGUAGGCCAUUCUUCUGGAGAGCCACAA	Positive
TCF12	chr15	57286396	AGCCCAUGAGAUGUUUGCAACAAAUCUUUUGUUGCAAGCAGUGUGUCGCUUCUGCACAAUC	Positive
PRRC1	chr5	127554081	UUGUUUAUUUUGUUGUCCUUAGAUUUCCCUGUUGUAAAAGGGGCAAGAAAAGUAACUCAUC	Positive
TACC1	chr8	38850111	UAAGCUUAUUGUGUUUAAGAAAGUAGCUAUGUGUUAAACAGAGGUGAUGGCAGCCCUUCCC	Positive
FNBP1L	chr1	93553885	ACUGAAUCUUCAUUAAUUUGGUUCUUUACUGUUUUGAGGGGAGAAAGAACGUGAAAUGGUU	Positive
TACC1	chr8	38852303	UUCUGGUUAUAGUUCUAAUAUGGAGAUGUUGUGUGCAAUGCUGGCCUGUGGUGGUCUGUGU	Positive
RAP2A	chr13	97465202	AUCAGAAUUAAAACCCCAAACCCGCCCUCUGUUAGGGGUGGUCUUUAUAACUUUACUGAAC	Positive
SETD5	chr3	9464590	CUGGCUCAUCUCACCCAGGAGAAGAGGAGUGUCGAAAUGGAUACAGCCUCAUGUUUUCACC	Positive
TNFAIP1	chr17	28344447	UGAGACUCCCCGCGUCCCCGACAACUCCUUGUUGGAGGCCACAAGCCGUAGCCGCAGCCAG	Positive
SFPQ	chr1	35188067	UUUCUAGGCAAGAGGAGGAACGACGUAGAAGAGAGGAAGAGAUGAUGAUUCGUCAACGUGA	Positive
OTUD7B	chr1	149944918	GGCGGCCGGCGGAAGGAGAAGUCAAAGCGAGAUCGGGAGAAGGACAAGAAGAGAGCAGAUU	Positive
FADS1	chr11	61801909	CAUUGUACUCCAGCCUGGGCGACAGAGCAAGACUCCAUUUCAAAAAAAAAAAAAAAAUCCA	Positive
AARS1	chr16	70252474	UUGCUGUUGAUCGUCACGCUCGCAUCUAUAGAUAACGGCUCUCCAGACCUGAGCUUUCCGC	Positive
CBX1	chr17	48071114	GGGUGUGUGGGAGAGCAAAAAAAUACUGUAGAUCUUCAAAGAGCAUCUCCACAACCCACAG	Positive
EIF2S2	chr20	34089856	CACAUGCCGAUCACCGGACACAAUCCUGCAGAAGGACACACGACUCUAUUUCCUACAGUGC	Positive
AP3B1	chr5	78110344	AAAUUUACUAUUAUGUGUAGUGAUUCUGAAGAUGGGGAGAAGGAAAAUGAAAAAUCUAAAA	Positive
TNIP1	chr5	151049866	GGGUGCGUCUGGGCGGCCAGGCUCACCGAAGAUGGAAGGGACAGGCAAGAAGGCAGUGGCU	Positive
PDAP1	chr7	99403502	UCUGCAGGUUGUCCAUUUCUGAAACAGGAAGAAGAGGAGCAAAAAGAAGGUGGAGAUGGGG	Positive
POLE3	chr9	113408903	AAGGACAAAGACAAAAAAACAGACUCGGAAGAGCAAGACAAGAGCAGGGAUGAGGACAAUG	Positive
NUMA1	chr11	72006257	CAACAGAUUCACUCUGUCUUCCAGAAGCUAGAUGUGGAAGAGCCAGACAGCGCCAACUCAU	Positive
CDC42SE1	chr1	151053150	CUACUCCCUCUGGCCAUAGCCCCUCCUGGAGAUGGGGUCAAGGCAGCAGGACUGAUCAAGU	Positive
ACIN1	chr14	23080326	AAGUCUCCUUCCCCUCCUCGACUGACUGAAGAUCGAAAGAAGGCCUCACUUGUAGCGCUGC	Positive
SMG1	chr16	18839787	CCUCUUCAUGUAAUGAAGGCAGUAUUGGAAGAGUUAAUGGAGGCCACACCCCCGAAUCUCC	Positive
SNHG14	chr15	25338516	CAAAAUCUUGAGAAUCAAUCAAUAAAGAAAGAUGGAAGGAAGGGAGAAAUUGGAAUGUUUU	Positive
CLASP2	chr3	33573220	AAAUGGUAGUAUUCCUACAUAUAUGAGGCAGACGGAAGAUGUGGCAGAAGUCCUCAAUAGA	Positive
BRD7	chr16	50354904	UGUUCCAUUUAGGAGGAUAAAAAGAAGCGAGAUCGAGACCGGGUGGAGAAUGAGGCAGAAA	Positive
THAP5	chr7	108564820	GAAUCUACCUUGGAAACAUCAGUUAACCAAGAUACAGGUAGAGGUGGUUUUCACACAUGUU	Positive
TRIM14	chr9	98094938	CCGUGCCCCUCUCCUUUGAGCCCGUCAAGAGCUUCUUUAAGGGCCUCGUGGAAGCCGUGGA	Positive
RAB5C	chr17	42125093	GAUGAUGAGUAUUUGGGGGUGGGUGGGUAAGGGGGGGAGUGGGAGGGGACGGAACCAACUU	Positive
RNASEH1	chr2	3548035	AUUUUUGUAGGUAUAACUAACUGGGUUCAAGGUUGGAAGAAAAAUGGGUGGAAGACAAGUG	Positive
DSE	chr6	116279309	AGCAGCCGUGGCUGAGAGGGAGAGCGCUGAGGUGGUGAAGGAAGGCCUGGCGGAGAAGGAG	Positive
ARPP19	chr15	52551500	AUUUUGUAAAACAGAAGUUUAAGACCACAAGUUAGAAGAAAGGUCACAUAUUUCAAACACA	Positive
EIF4G3	chr1	20851470	AAGUGUUGUUUUGUCUUUUAAGUCGUGGAAGUAUGGGCAGGGAGAAGAAUGACAAGCCCCU	Positive
WASF2	chr1	27405216	GCAGCUGGCCCAGGCUCCAGCUCGCCUCCAGUGGAAGCCCGAGCGCCCUCAGAAACGACCC	Positive
MKI67	chr10	128107388	CCAGACACCAGUAUGCACUGACAAGCCCACGACUCACGAGAAAACUACCAAAAUAGCCUGC	Positive
CXXC1	chr18	50284552	UGACUUGUCUUGCUCAACAGAAGGAGGAGCGAUACAAGCGGCAUCGGCAGAAGCAGAAGCA	Positive
MYO10	chr5	16701121	UUGCCCUCCCCAGACGGCGACUACGACUACGACCAGGAUGACUAUGAGGACGGUGCCAUCA	Positive
DBN1	chr5	177466921	CGGCGCUACCGGGAGCGGGAGCAGCAGAUCGAGGAGCACAGGUGAGCCUGCCCGCCCGGAG	Positive
CD164	chr6	109382286	GUCCGCGGACAAGAACACGACCCAGCACCCGAACGUGACGACUUUAGCGCCCAUCUCCAAC	Positive
NAF1	chr4	163166728	CUGAGGCCGACCCGGUUUCUGGCGCGGUGCGAUGGAGGUAGUGGAGGCCGCCGCCGCUCAG	Positive
ANKRD11	chr16	89279197	UUCGAAUACCUGCAGAUCAGGAAGAAGAUCGAGGAGAAGCGCAAGAUCCUGUGCUGUAUCA	Positive
ELF2	chr4	139058731	CAACUGAACCCAUCAAUAAGAAAAAGGAUCGAAAGGGACCAAGCAGCUCACUACGAUAUCA	Positive
KIF13A	chr6	17987501	GGCGCCGCGCGUGAGGGGCCGCCUAAGGCCGAGCGGGCGCGGCGAGCGGCCGGGCGAGCGC	Positive
NPC1	chr18	23536758	GUGCUGCAGACCUCUGCUGACUUUAUUGACGCUCUGAAGAAAGCCCGACUUAUAGCCAGUA	Positive
PTTG1IP	chr21	44851555	ACUAAAGCGCUCCAGCACAUCAGUCCCGACGCUUCCUGUGAGGUGCACGCUCCGCAGCCCA	Positive
GDE1	chr16	19521734	CAUCGCCCACCGUGGCGGCAGCCACGACGCGCCCGAGAACACGCUGGCGGCCAUUCGGCAG	Positive
SH3PXD2A	chr10	103603413	CCUCGCCGGCCUCUUCUCUGCAGCGGGCCCGCUUCAAGGUGGGUGAGUCUUCAGAGGAUGU	Positive
AGO2	chr8	140547615	GCCUCUCAUGUCCCUUAGCCGAGGUCAAGCGCGUGGGAGACACGGUGCUGGGGAUGGCCAC	Positive
AP3D1	chr19	2115376	CAGAUCAGUAUGUGAAGCUGGAGGAGGAGCGGCGGCACCGGCAGAAGCUGGAGAAGGACAA	Positive
APP	chr21	25880945	CCCUGUUCAUUGUAAGCACUUUUACGGGGCGGGUGGGGAGGGGUGCUCUGCUGGUCUUCAA	Positive
FUBP1	chr1	77978941	UCUGGCUCAGCUGGUGGCGGUGGUGGCGGCGGUGGUGGUGGAGGAGUUAACGACGCUUUCA	Positive
FOXN3	chr14	89161828	GUGCCAGGAAAGCCACUGGAAUUGUCACACGGCGAGCACAGAGGGCCGGCCACCAGUCCUC	Positive
EEF1AKMT2	chr10	124791744	CAGUCCCGGGGAGGACGGUUUCGUCCCGUCGGCGCUGGGGACCCGCGAGCAGUGAGUGUGA	Positive
C19orf12	chr19	29702171	CCCUACCCAGGGACUGUCGAAUGGCCCCACGGAGGGGACGGGCGGCCUGCUGAGUGAAGCC	Positive
EBPL	chr13	49691322	GGCUGCGCCCUGGGCCUGCGCCUGGGCCGCGGGCAGGGGGCGGCGGACCGCGGGGCGCUCA	Positive
LUC7L	chr16	192939	GGAGGAGAGAGGAGAGGGAACGGGAGGAGCGUCUGAGCAGGAGGUGAGCCUGAGGGCUGGC	Positive
FTSJ3	chr17	63823908	UGUUGCGUGAGCAGAGAAAGCAGCGGGAGCGUGUGGAGCUGAAGAUGGAUCUGCCUGGGGU	Positive
ZFR	chr5	32395177	AGUACUGGCGAAGACGAGAAGAAGAGGAGCGUUGGAGAAUGGAAAUGAGGUAAUAUCUUUA	Positive
ECHDC1	chr6	127343381	CGGAAACAAAGGCACGCAAAACGGAAAAGCGUGUGUAGGGGAGCGGAAAAGGAAGUCACCA	Positive
JOSD1	chr22	38686773	UGACAUCAAAUUCCACUAAUUUGGGGCAGCGUUGGGUGAGGAAAGUAUUGUGAAGACAGGC	Positive
WASF1	chr6	110100649	GUAUUCAGCUACGCAAAGUAGAAGAGCAGCGUGAACAGGAAGCUAAGCAUGAACGCAUUGA	Positive
DVL1	chr1	1336455	GCCGCCGGGCCCCGGGCCGUGAGAAGGAGCGUCGGGCGGCGGGAGCUGGGGGCAGUGGCAG	Positive
BICD2	chr9	92719111	CUGGAGAAGGAGCUAAAGAAGGUGAGCGACGUCGCCGGCGAGACACAGGGCAGCCUGAGUG	Positive
ZNHIT6	chr1	85707855	GAACCAGAGGUAAAGGAAGAGAAGGUAAAGGAAGAGGUAAUGGACUGGUCAGAAGUGAAGG	Positive
ENAH	chr1	225519486	GAGCGAGAAAGAAUGGAAAGAGAAAGGUUGGAGAGAGAGAGGUUAGAAAGGGAAAGGCUGG	Positive
UPF2	chr10	12035222	AAGAGACUGGAAGAUGAUAAGAGAAAAAAGGAAGACAAGGAACGCAAGAAAAAAGACGAAG	Positive
EIF3A	chr10	119050557	AGGAUAACAUACUAUAGAGAAAAAGAAGAGGAGGAGCAGAGAAGGGCAGAAGAACAAAUGC	Positive
GATD1	chr11	768351	UUCUCCUGCCUCAGCCUCCCGAGUAACUGGGACUACAGGUGCAUGCCACUACGCCCAGCUA	Positive
YBX3	chr12	10704135	UCUCAUUGCCUCUCCAGGCUGGUGAGAUUGGAGAGAUGAAGGAUGGAGUCCCAGAGGGAGC	Positive
ANP32A	chr15	68783048	UCCGUUCCCCAUUUCGAUUGCACAGAGGAGGAGUAUGAUGAAGAUGCUCAGGUAGUGGAAG	Positive
SIN3A	chr15	75375820	UGUCAACGUGGUCGAGAGCAGCAGGAAAAGGAAGGGAAGGAAGGAAACAGCAAGAAGACCA	Positive
ZNF768	chr16	30524416	GGAGGAUAGUGGAGAAGCCGCAGGAGAAUGGAGGAGCUGAGGAUGCUGGAAGAAGAGAACC	Positive
CDC42EP4	chr17	73285516	GAGGAGCGCAGCCCUGCCUUCCGGGGGCCGGACAGGGCCCGGGCUGCUGUCUCAAGACAGC	Positive
AP3D1	chr19	2111778	GAAGAAGCACAGGAAGGAGAAGGAGGAGCGGACCAAAGGCAAGAAGAAGUCCAAGAAGCAG	Positive
AKAP8	chr19	15368314	CGAAGGGACUUGUCUGUUACAGGAGAGAAGGAGGACGAGGACGAGGAUGUGAAGAAGAGAA	Positive
FN1	chr2	215365594	GCCAUGACAAUGGUGUGAACUACAAGAUUGGAGAGAAGUGGGACCGUCAGGGAGAAAAUGG	Positive
EIF2S2	chr20	34089852	UGCCGAUCACCGGACACAAUCCUGCAGAAGGACACACGACUCUAUUUCCUACAGUGCGAAA	Positive
LRRC58	chr3	120327588	AACUAUCAGAUUUAAAUGAAAAAAGAGAAGGAAGAGGCUGAUUGCUGGAGUGUUAAAGAAA	Positive
LOC728613	chr5	1598791	UCUUCCCACCUCAGCCUCCUGAGUAGCUGGGACUACAGGUGUGCACCGCCACGACUCGCUA	Positive
C7orf50	chr7	1010051	GGUCCUGGAAAGGAAGCUGAAAAAGGAACGGAAGAAAGAGGAGAGGCAGCGUCUGCGGGAG	Positive
GNL2	chr1	37567005	CUUCAUCUUUUCUUGCCAUUUUUUACAGCGGAGGCGAGCAGUACGACAGCAACGGCCGAAA	Positive
SEC63	chr6	107876624	AGAAUGGUGGUGGCUUUACAUUGCAGAUAGGAAGGAGCAGACAUUAAUAUCCAUGCCAUAU	Positive
YWHAG	chr7	76329494	UUUUUCCCAUGAGUUGGGGGUCGGGUGGGGGAGGGAAAGGGAGGGAUGACCUUCCCAGGGA	Positive
STC2	chr5	173328255	GGAGGGGAAGCGGCGAAGGAGGAAGAGGAGGAGGAGGAAGAGGGGAGCACAAAGGAUCCAG	Positive
BOD1L1	chr4	13569979	CCUGACCACUGCUGCCCUAGGCUUAUGGAGGAACACGGUGGAGAGGAAAGAGACAUGCCUU	Positive
CACTIN	chr19	3626642	AGCCAUGGGCGGCGAAACCGACGGCGCCGGGAGGACGAGGGACGGCGCAGACGGAGGCGGC	Positive
OSBPL10	chr3	31670887	CCAUUCUCACCAUCCCGUGGGUGGAGCUCGGAGGAAAAGUCAGCAUCAACUGUGCCAAGAC	Positive
GYG1	chr3	149030911	UGGAAGUCAUUUGAUAGAAAGAUGAGAUCGGAGACAAUGUUGUGUUAUAGGGCACACAUUG	Positive
GNE	chr9	36217597	CUCAUUUUAAUUUUUGUCUCCCUAUAGCUGGAACAGCUUUGGGUCUUGGGGUUGUGAACAU	Positive
EIF4G3	chr1	20904922	ACCAAAGACAUGGAAGAAACCAAAAGAUCGGACCCGAACCACUGAAGAGAUGUUAGAGGCA	Positive
DCAF8	chr1	160217238	CUUUAAUCUCCCUUGUUUCUUGGGCUGGGGGAGGGGUGGGGGGAACAACUGGCUAUUCAGU	Positive
CELF1	chr11	47467721	GAGGCUGGCUGCUUUGCUCAGAGAGGGUGGGAAGGGGGCCUGGAGAGACACGAGAAGCAGA	Positive
OTUD4	chr4	145137475	UGUCAGAGGGCGACCAUUUAGGGGAGAUAGGAGGAGAUCAGGGAUGGGAGAUGGCCAUAGG	Positive
FBXL3	chr13	77026868	CCGCGGGACCUGCAGCCGCCGCCGUCCCCGGAGCACGGGGUGGUGUGUGGGGGAAGCCGCC	Positive
FBXW2	chr9	120761262	AACAACUUCAGGCUUCAUGGUGUGGACAGGGAUCCAGGAGAGCUGAGUGGAUGUGUGAAGU	Positive
ZFC3H1	chr12	71636924	CAGCCUCCAAAACCACCUUUUGCAGAUGAGGAAGAGGAGGAAGAAAUGCUGCUUCGAGAAG	Positive
EIF3A	chr10	119042712	GGACAGGUCUCAUAGAAGAGAUGAAGAGCGGCCCCGGCGUCUGGGGGAUGAUGAAGAUAGA	Positive
WDR45B	chr17	82615828	CCAGUGCCCCAGGGGCCUCCUGGGCCACGGGCUGGAGGGGCUGCCCAGGGACCUUGGUCUC	Positive
AP3D1	chr19	2115375	AGAUCAGUAUGUGAAGCUGGAGGAGGAGCGGCGGCACCGGCAGAAGCUGGAGAAGGACAAG	Positive
PLEC	chr8	143916334	CCGCUGGCUCCCGCACCGGCUCGCGCACCGGCUCCCGGGCCGGCUCCCGCCGCGGCAGCUU	Positive
APP	chr21	25880947	AUCCCUGUUCAUUGUAAGCACUUUUACGGGGCGGGUGGGGAGGGGUGCUCUGCUGGUCUUC	Positive
HDDC2	chr6	125301867	CGGGGCUCGGUCCCUACUGCAGUUCCUGCGGCUGGUAGGGCAGCUCAAGGUGAGCGGGCAC	Positive
CAPZB	chr1	19338974	CUCCCGUCCCACGGAGGCCGCGGGGUGGGGGCUGGGGGGGGUGCCGCCGACCGUUCCGCUC	Positive
PAWR	chr12	79690076	AGCGACGCCGCUGGGAAGCCCCCCGCGGGGGCUCUGGGCACCCCGGCGGCCGCCGCUGCCA	Positive
ENAH	chr1	225519328	ACGCCUGGAGCGGCAGGAACGCCUGGAUCGGGAGAGGCAAGAAAGACAAGAACGAGAGAGG	Positive
TUBA1A	chr12	49185036	GAGGUUGGUGUGGAUUCUGUUGAAGGAGAGGGUGAGGAAGAAGGAGAGGAAUACUAAAGUU	Positive
NCOR2	chr12	124378279	GUGGUGGAGGAUGAGGAGAUGGAGGCGUCGGGCGUGAGCGGAAAUGAGGAGGAGAUGGUGG	Positive
ANKRD11	chr16	89317035	AUGAAGCGCCGGCCGUGUAAAUGAAGAUCGGGUGAGGAGCAGGACGAUGCCCAAGGGUGGG	Positive
RAB5C	chr17	42125090	GAUGAGUAUUUGGGGGUGGGUGGGUAAGGGGGGGAGUGGGAGGGGACGGAACCAACUUUUU	Positive
PHF5A	chr22	41459905	CAUUUCCCGUUUUUUUUGGGGGGGGGGUGGGGGGGCAGGGCUCUGCCCUCUUGAAAGGCAU	Positive
APP	chr21	25880944	CCUGUUCAUUGUAAGCACUUUUACGGGGCGGGUGGGGAGGGGUGCUCUGCUGGUCUUCAAU	Positive
APP	chr21	25880949	GAAUCCCUGUUCAUUGUAAGCACUUUUACGGGGCGGGUGGGGAGGGGUGCUCUGCUGGUCU	Positive
NUFIP2	chr17	29263870	AUUUCUUUCCAUUUAUUUUUUGUGGGGCGGGGAUAGGGGAGGGCAUUGAAGUUCUACAAUU	Positive
CAPZB	chr1	19339074	UAUUCCGUGUGUGUUUGGGAGUUGCUUGGGGUUGGGGGUCGUGGGGACAGGGGACAGCUCU	Positive
RNASEH1	chr2	3548034	UUUUUGUAGGUAUAACUAACUGGGUUCAAGGUUGGAAGAAAAAUGGGUGGAAGACAAGUGC	Positive
APP	chr21	25880943	CUGUUCAUUGUAAGCACUUUUACGGGGCGGGUGGGGAGGGGUGCUCUGCUGGUCUUCAAUU	Positive
FUBP1	chr1	77978937	GCUCAGCUGGUGGCGGUGGUGGCGGCGGUGGUGGUGGAGGAGUUAACGACGCUUUCAAAGA	Positive
FUBP1	chr1	77978940	CUGGCUCAGCUGGUGGCGGUGGUGGCGGCGGUGGUGGUGGAGGAGUUAACGACGCUUUCAA	Positive
ANKFY1	chr17	4170806	GAACGCCAACUUGUGCCGCGCCAUCGUCCGGUCGGGGGCUCGCCUCGGGGUGAAUAACAAC	Positive
ACIN1	chr14	23079589	CUCCAGAUCAACAUCAGAGUCCAGAUCAAGGUCACGUUCACGUUCUCGUUCAGCAUCAAGC	Positive
HNRNPA2B1	chr7	26190456	CAGAUACUUUUUUUUUCCUUUGGCAGGAAGGUGUCUUGCUGCAGGUAACUAAUGAAGAAGU	Positive
LOC102723704	chr4	102799471	GUUCUUUUAUCCAUUUGUUCACUGCUAUGUGAUCCAAACCCAGAUGACCCCCUAGUGCCAG	Positive
BOD1L1	chr4	13576950	CCAGAAAGAAAACGCCAGAAAUCAGUUUCUGAUCCAGUGGAGGACAAGAAAGAGCAGGAGU	Positive
ADAR	chr1	154582472	UCGCACAUCCCUGCGCCCCCAUGCCCCUCUGAGUCACACAGGACAGAGGAGGCAGAGCUUC	Positive
MAP3K11	chr11	65598292	AGGCCCCGUGGGUGCCGGAAGCGGGGCCUUGAGUGGGCCAGGCCACUCCCCCGAGCUCCAG	Positive
AP1G1	chr16	71730424	UGAGGAAAGAGCAUUUUCCAAGGCUGUUUUGAUAACCCUGGGGUGAUAAGCAGUGAGCCCU	Positive
DNPH1	chr6	43226384	CAGCUUUCCCUCAACACAGGGGAAGAGGCUGCUGGGGGUGACAGGCUCAUCCAUGAGCAGG	Positive
ZFR	chr5	32406914	AAGCAGGCAGCAGCAGCAGCUGCUGCUGCUGCUGCAACAGCUGCCUGGACAGGGACCACCU	Positive
FUBP1	chr1	77978938	GGCUCAGCUGGUGGCGGUGGUGGCGGCGGUGGUGGUGGAGGAGUUAACGACGCUUUCAAAG	Positive
CAPZB	chr1	19338971	CCGUCCCACGGAGGCCGCGGGGUGGGGGCUGGGGGGGGUGCCGCCGACCGUUCCGCUCUUC	Positive
RSL24D1	chr15	55181770	UCUUUGCAGUAAAAUAUUCCCUUUGUUAAUGUUAUAGAAGGGGGGAUACAAAAAGGAACUA	Positive
JUND	chr19	18281392	CGGCGGCAGCUUCGCGUCCCCGGGCCGCUUGUUCCCCGGGGCGCCCCCGACGGCCGCGGCC	Positive
PIK3C2A	chr11	17135148	UGUGUGUGUGCAUGUGUAGGUGACUUCUUUGUUUGGAGGAGAAGACACUAGCAGGAGUUCA	Positive
HECTD1	chr14	31207431	CGCGGCCGGGCCUGGCUCUGCCGGCGGCCUGUUGGGAGCUGGAUCGGAGCGGUUUGGAACG	Positive
NUFIP2	chr17	29263208	CUUGUGUAUAGCAUGCUAAAAUAAAUUUUUGUGUGUGUGUGCAGAAAUUAAGGGUCCAAUU	Positive
MIDEAS	chr14	73715505	UUCCUCAUUUGUCUCUAAGUUGAAGGCUUUGUUGGAGGGGACAGAGCACAGGAACAGCCUU	Positive
AGRN	chr1	1020305	GCGCUGGAGCGGCGCGAGGAGGAGGCGAACGUGGUGCUCACCGGGACGGUGGAGGAGAUCC	Positive
AGRN	chr1	1043573	UGCGGGCAGUGCCGCUUUGGAGCCCUGUGCGAGGCCGAGACCGGGCGCUGCGUGUGCCCCU	Positive
AGRN	chr1	1056050	CCGAUGAAGCGGGCGGCGGUGGGGCUGGGUGCCGUGUUACUAACUCUAGUAUGUUUCUGUG	Positive
HDAC1	chr1	32332220	CAAGAGAGUCAAAACAGAGGAUGAAAAAGAGAAAGACCCAGAGGAGAAGAAAGGUGGGUUU	Positive
AKIRIN1	chr1	39004915	CCCUGGAGCCAGGAGCAUCAGGGUUGGCUUGGGAGCAUGAGAGGUGAGCCCAGGGCUAGGC	Positive
PTPRF	chr1	43553613	GCCGCGCAUCACAUGGAUGAAGAAGGGGAAGAAAGUCAGCUCCCAGCGCUUCGAGGUGCGU	Positive
RPS8	chr1	44776034	UCAAGCUUCCUUCCCCGCUUCCACAUGCAGGCAUCUCUCGGGACAACUGGCACAAGCGCCG	Positive
NASP	chr1	45608223	UCUGUAGAAGAGUCUGAGGCAGCUGGAGAUGGGGUUGAUACCAAGGUAGCCCAGGGAGCUA	Positive
NASP	chr1	45608225	UGUAGAAGAGUCUGAGGCAGCUGGAGAUGGGGUUGAUACCAAGGUAGCCCAGGGAGCUACU	Positive
NASP	chr1	45615423	AAUUAGAGAGAAGAUAGAAGAUGCAAAGGAGUCUCAGCGUAGUGGGAAUGUAGCUGAACUG	Positive
SRSF11	chr1	70246840	UUUGUUAGAGACAAAAAGAAAGAAGACAAAGAAAAGAAACGUUCUAAAACACCACCAAAAA	Positive
PHGDH	chr1	119735369	CGUGUGGUGAACUGUGCCCGUGGAGGGAUCGUGGACGAAGGCGCCCUGCUCCGGGCCCUGC	Positive
ATP1B1	chr1	169106839	AGCUGCUGACCCGCCAUCGCCAUGGCCCGCGGGAAAGCCAAGGAGGAGGGCAGCUGGAAGA	Positive
GALNT2	chr1	230279633	GGCACGGACGACUGUGCAGACACAGCAGCGGCAAGAAGCGAGAACUGCCCUCCCCCUCCUC	Positive
RHOB	chr2	20448125	CCCCCUCCUGGACCAGUCCCCCGCGAGCCCGGAGAAGGGGAGACCCGUGUCCCACAAGGAC	Positive
SPTBN1	chr2	54646319	UGAGGCCAUCAGACAGAGGCUUGCCGACCUGAAGCAGCUGUGGGGUCUCCUCAUUGAGGAG	Positive
PCBP1	chr2	70088049	GGCCAGCAGGCCCCCGGUCACCCUGAGGCUGGUGGUGCCGGCCACCCAGUGCGGCUCCCUG	Positive
STARD7	chr2	96208502	CCAAGGAACCAGUCCGGAGGGGCGCAGGCGGUGGUCGCAGCGUCCCCCUAAAUGGCCGGCC	Positive
CBWD2	chr2	113437871	CUGAGGUAGGGACGUGCUGUAGGCCGGAAUGUUACCGGCUGUUGGAUCUGCGGAUGAGGAG	Positive
PLEKHB2	chr2	131140232	CCCGCCAGGAACUCAAGUUGUCUACGCUGCGAAUGGGCAGGCGUAUGCCGUGCCCUACCAG	Positive
HSPE1	chr2	197503093	GUGAAAGUUGGAGAUAAAGUUCUUCUCCCAGAAUAUGGAGGCACCAAAGUAGUUCUAGAUG	Positive
XRCC5	chr2	216162026	UGCUGAAAACUUCCGUGUUCUAGUGAAACAGAAGAAGGCCAGCUUUGAGGAAGGUGAGUGG	Positive
RETREG2	chr2	219182506	GUUGCUGGAUCAGGGGGAGCUGGAGCAGCUGAAUGCAGAGCUGGGCUUGGAGCCAGAGACA	Positive
RETREG2	chr2	219182628	ACCAAGAAGCUCAGGCCGUGGCAGAGCCAUGAGCCAGCCGUUGAGGAAGGAGCUGCAGGCA	Positive
PTMA	chr2	231708648	GCCGCGGACUCCGGCAGCUUUAUCGCCAGAGUCCCUGAACUCUCGCUUUCUUUUUAAUCCC	Positive
PTMA	chr2	231711384	AAGGAGAAGAAGGAAGUUGUGGAAGAGGCAGAAAAUGGAAGAGACGCCCCUGCUAACGGGA	Positive
PTMA	chr2	231711394	AGGAAGUUGUGGAAGAGGCAGAAAAUGGAAGAGACGCCCCUGCUAACGGGAAUGCUGUGAG	Positive
PTMA	chr2	231711968	GAGGAAGAAGGUGGGGAGGAAGAGGAGGAGGAAGAAGAAGGUGAUGGUGAGUAGCCUUGUC	Positive
PTMA	chr2	231711974	GAAGGUGGGGAGGAAGAGGAGGAGGAAGAAGAAGGUGAUGGUGAGUAGCCUUGUCUAUCUU	Positive
PTMA	chr2	231712445	GGUUUACCUGGCCUUUGAUUCUCUCCAGGUGAGGAAGAGGAUGGAGAUGAAGAUGAGGAAG	Positive
PTMA	chr2	231712447	UUUACCUGGCCUUUGAUUCUCUCCAGGUGAGGAAGAGGAUGGAGAUGAAGAUGAGGAAGCU	Positive
PTMA	chr2	231712451	CCUGGCCUUUGAUUCUCUCCAGGUGAGGAAGAGGAUGGAGAUGAAGAUGAGGAAGCUGAGU	Positive
PTMA	chr2	231712824	CUCUGCUUAGGAUGACGAUGUCGAUACCAAGAAGCAGAAGACCGACGAGGAUGACUAGACA	Positive
PTMA	chr2	231712827	UGCUUAGGAUGACGAUGUCGAUACCAAGAAGCAGAAGACCGACGAGGAUGACUAGACAGCA	Positive
SEPTIN2	chr2	241350084	UGUGUGUGUGUGUUCACAGCUCCGCCGCAUGCAAGAGAUGAUUGCAAGGAUGCAGGCGCAG	Positive
UBE2E1	chr3	23891207	UAGUGAAAUACCUUAAGCUGUUAACUAACUGUAAGGCGUGGAAUAGGAGUUGCUCAGUGGA	Positive
GNL3	chr3	52694037	AAUCCAGCACUAUUUUUCUUUGUCACACAGGAAAACAGCUCAGGCAUGUUUGCUGCAGAAG	Positive
EIF4G1	chr3	184331564	GGAGCUGAACAGGCAGCUGGAGAAGCUGCUGAAGGAGGGCAGCAGUAACCAGCGGGUGUUC	Positive
MRFAP1	chr4	6641243	GGUCCGGCGGAUAGAGAAGAGCGAGUCGUCGUGAGCGCGGUCGGCGGUAAGUCGGGCACCC	Positive
EXOC3	chr5	466781	GGCUGUGCGUGGGGACGCCAGCCGUGACAUGAAGCAGACCAUCAUGGAGACCCUGGAGCAG	Positive
TRIO	chr5	14462769	CUUGACUGGAUUUCAGAGAGGCCGGAACGAGGGCCUGAGCAGCGGUACUCUCUCCAAAUCC	Positive
ANKH	chr5	14713666	CAGCCACCCGGUGAGAUGCGCCCUCACUGUGACUGUUGGGAGGAGCAAAGGACUCGUCAGC	Positive
TARS1	chr5	33441096	UCAUCGCUUCGUCGUUCGCCAAUGUUUGAGGAGAAGGCCAGCAGUCCUUCAGGGAAGAUGG	Positive
RAI14	chr5	34831926	AAUGCCCUGACUCUACCAGCGCCCAUAAAUGAUCUCUAGAAGGACUGUUAGUACCAAUCUG	Positive
HSD17B4	chr5	119489203	UGUAUAUUCUUUAUUUCAGAUCUUGUGGAAGCCCUGAAGCCAGAGUAUGUGGCACCUCUUG	Positive
CTNNA1	chr5	138827678	AGCGAAUUGUGGCAGAGUGUAAUGCUGUCCGCCAGGCCCUGCAGGACCUGCUUUCGGAGUA	Positive
TCOF1	chr5	150374335	GCCAGAGGAGGACUCAGAGAGCAGCAGCGAGGAGUCAUCUGACAGUGAGGAGGAGACGCCA	Positive
SFXN1	chr5	175478622	CACUGAGCGGGACCUGCGAGCAGCGCGGGCGGCAGCCCGGGGGAAGCGGUGAGUCGCGGGC	Positive
TMED9	chr5	177592275	CGGCCCCGGCCCGGAACCGGGCUGGGUAGAGUGAUGCGGACCCUCCUGCUGGUGCUGUGGC	Positive
HNRNPAB	chr5	178204843	AGGAGCCGCCGCGCCUCGGCCUAGCAUGUCGGAAGCGGGCGAGGAGCAGCCCAUGGAGACG	Positive
HNRNPAB	chr5	178210161	GGUCAGAGUCAGAGUUGGAAUCAGGGCUACGGCAACUACUGGAACCAGGGCUACGGCUACC	Positive
NOL7	chr6	13618126	AAUGACUCCAAGAAAGUUAAAGUACAAAAAGUACAGUCUGUCAGGUAAUGAGUCUUUUGUU	Positive
HMGA1	chr6	34240852	CAAGCAGGAAAAGGACGGCACUGAGAAGCGGGGCCGGGGCAGGCCGCGCAAGCAGCCUCCG	Positive
HMGA1	chr6	34246096	UGCAGCAGAGUGAGCAAGGGGGCCCAAAUCGACCAUAAAGGGUGUAGGGGCCACCUCCUCC	Positive
TTYH3	chr7	2663603	CCACAGCCAACCUGCCCAGUCUUUCCUCUGGGCUUGACCCGCCAGGGGAGUUCUCCAGGCC	Positive
FSCN1	chr7	5605312	CAAAUACUGGACGGUGGGCAGUGACUCCGCGGUCACCAGCAGCGGCGACACUCCUGUGGAC	Positive
EIF4H	chr7	74195208	CACAGAGACCACGACUCCAGCUUAAACCUCGAACAGUCGCGACGCCCCUCAAUCAAGUAGC	Positive
SRRT	chr7	100884196	GGAGACUGGCUGGUUUGAUAACCUUCUCCUGGACAUAGACAAAGCUGAUGCCAUUGUCAAG	Positive
CALU	chr7	128769849	GACUGUUGGCUAAUUUUGUCAAGCACAGCUGUGGUGGGAAGAGUUAGGGCCAGUGUCUUGA	Positive
PSAT1	chr9	78329132	GAUAUACUCUGUUCUUGAACAACAUACAAAGUUUAAAGUAACUUGGGGAUGGCUACAAAAA	Positive
FAM120A	chr9	93564381	CGAGGAGAAGCCGGCUCCCCAGAUGAACGGGAGCACGGGUGACGCCAGGGCCCCCAGCCAC	Positive
ANP32B	chr9	98012454	GAAGAAUUUGGACUUGAUGAAGAAGAUGAAGAUGAGGAUGAGGAUGAAGGUGGGCCUAAUG	Positive
ANP32B	chr9	98015369	AAAGUCAAUUUUUGUUACUGUACAGAGGAGGAAGAAGGUGGGAAAGGUGAAAAGAGGAAGA	Positive
SPTAN1	chr9	128577129	UGUGGAUUAACUGGUGCCUUUGUUCUGUAGGGAUGUGGAUGAGACUAUCAGUUGGAUUAAG	Positive
RXRA	chr9	134417202	CGGCAGCGUGGCAAGGACCGGAACGAGAAUGAGGUGGAGUCGACCAGCAGCGCCAACGAGG	Positive
RPS24	chr10	78035710	AUUAUGCAAAGAAAAAUGAACCCAAACAUAGACUUGCAAGAGUAGGUGUCUUUUCAUUUGU	Positive
PPIF	chr10	79354513	GAACCUGGGAACAAACCUCACUUGAGCUGUGCCUAGACAAUGUGAAUUCCUGUGUUGCUAA	Positive
PGAM1	chr10	97432570	AUACUGUCCCCAGGAGCACCCUCCCUGCCCGUCUUGUCCCUCUGCCCCUCCCACCUGCACA	Positive
SCD	chr10	100361977	UGGCAUUUCCAAACAUCCAAAAAAAGGGAAGGAUUUAAGGAGGUGAAGUCGGGUCAAAAAU	Positive
NOLC1	chr10	102161843	CCUACUUCAUUCUUCUGUAGGGAGAAAAAAGGGCAUCAUCCCCAUUCCGAAGGGUCAGGGA	Positive
CAPRIN1	chr11	34100078	GCACUUUUUGAAAAAUAUGCAACAAAUAUGGGAUGUAAUCCGGAUGGCCGCUUCUGUACUU	Positive
VEGFB	chr11	64238483	GUAAAAAACAGCCAAGCCCCCAAGACCUCAGCCCAGGCAGAAGCUGCUCUAGGACCUGGGC	Positive
NEAT1	chr11	65423448	AGGCCGGGCCCAGCCUGGUGGAGCGUCCAGGUCUGGGUGCGAAGCCAGGCCCCUGGGCGGA	Positive
NEAT1	chr11	65423874	GGAUCGGUGUUGCUUGCCUGCAGAGAGGGUGGGGAGUGAAUGUGCACCCUUGGGUGGGCCU	Positive
NEAT1	chr11	65424876	CUAGUAAGAGGACCCUGAGGUGGGAGUUGUGGGGGACGGGGAGAAGGGGACAGCUUGGCAC	Positive
NEAT1	chr11	65426029	AGUUUGGAAAACAAGACCUAAAAAGGGAAGGGGAUGGGGAUUGUGGGGAGAGAGUGGGCGA	Positive
NEAT1	chr11	65426030	GUUUGGAAAACAAGACCUAAAAAGGGAAGGGGAUGGGGAUUGUGGGGAGAGAGUGGGCGAG	Positive
NEAT1	chr11	65426044	ACCUAAAAAGGGAAGGGGAUGGGGAUUGUGGGGAGAGAGUGGGCGAGGUGCCUUUACUACA	Positive
NEAT1	chr11	65426298	GGUAGUUCAGUUCUUAACCAAUGACUUGGGGAUGAUGCAAACAAUUACUGUCGUUGGGAUU	Positive
MALAT1	chr11	65502742	CUUGGUGAAUUGAUAAGUAAAGGCAGAAAAGAUUAUAUGUCAUACCUCCAUUGGGGAAUAA	Positive
CD9	chr12	6225497	AUUCGACUCUCAGACCAAGAGCAUCUUCGAGCAAGAAACUAAUAAUAAUAAUUCCAGCUUC	Positive
LTBR	chr12	6391268	GCCGCACCGGAGCACGGCACCGAGGGAGCCGCCACACGGUCACCUGCAAGGACGUCACGGG	Positive
PTMS	chr12	6766723	CGGCCCCGGCACCAUGUCGGAGAAAAGCGUGGAGGCAGCGGCCGAGUUGAGCGCCAAGGUA	Positive
PTMS	chr12	6770171	AUUUCUGGCUCCUCAGAUGAGGAAGAAGAAGAAGAGGAUGAUGAAGGGCCCGCGCUGAAGA	Positive
CDKN1B	chr12	12717999	GACUUGGAGAAGCACUGCAGAGACAUGGAAGAGGCGAGCCAGCGCAAGUGGAAUUUCGAUU	Positive
PCBP2	chr12	53464765	ACUGAAAUCCUCUAUUUAUCCACAGGACAGGUACAGCACAGGCAGCGACAGUGCGAGCUUU	Positive
XPOT	chr12	64448116	AUUAAUACUUUAUUUACAGGUGUUCUUCCAGAGAGCAAAGCCCUGAGGACUGGAUUUCCCU	Positive
CPSF6	chr12	69262480	GUCAUGACGAUUAUUACAGAGAGAGAAGCAGAGAACGAGAGAGGCACCGGGAUCGUGACCG	Positive
HSP90B1	chr12	103931577	GAUGUGGAUGGUACAGUAGAAGAGGAUCUGGGUAAAAGUAGAGAAGGAUCAAGGACGGAUG	Positive
ERP29	chr12	112022897	UGGCUGGUGAAAUGACACCUCAGAAGGAAUGAGUGCUAUAGAGAGGAGAGAGGAGUGUACU	Positive
ARL6IP4	chr12	122981758	GUACAAGGACAAGAGGAGGAAGAAGAAGAAGAAGAGGAAGAAGCUGAAGAAGAAGGGCAAG	Positive
APEX1	chr14	20455682	AAGCGUGGGAAAAAGGGAGCGGUGGCGGAAGACGGGGAUGAGCUCAGGACAGGUAAGGGAA	Positive
LRP10	chr14	22875055	CUCAUGUCCUGCUCUCCUCUACUCCCAUAGGUUCCAGAAGCUACACCUGGCCUGUGGCUCA	Positive
SMOC1	chr14	70023212	GGGUGUUUGUCCAUGGCCCAGGUUCUCAGAGCCAGACCCCAGCCACACCCUGGAGGAGCGG	Positive
YY1	chr14	100239548	GACGACCCGACCCAGGUGCACCACCACCAGGAGGUGAUCCUGGUGCAGACGCGCGAGGAGG	Positive
DYNC1H1	chr14	102010336	CCAUUAUGACUUCGGUCUUCGGGCUUUGAAGAGUGUGCUGGUGAGUGCAGGCAAUGUGAAG	Positive
MTA1	chr14	105464091	UCAACAACGUCAAGGCCGGUGUGGUGAACGGCACGGGGGCGCCGGGCCAGAGCCCUGGGGC	Positive
NME4	chr16	399099	GAUCCAGCGCUUUGAGAGGCGGGGCUUCACGCUGGUGGGGAUGAAGAUGCUGCAGGUAGUG	Positive
SRRM2	chr16	2762343	AUCCAGAACUCCCACCAGGCGUAGGUCUCGGUCUAGAACACCAGCCCGGAGGGGCAGGUCU	Positive
TNFRSF12A	chr16	3021798	CAGCCCCCAUAGAGGAGACCGGCGGAGAGGGCUGCCCAGCUGUGGCGCUGAUCCAGUGACA	Positive
BOLA2	chr16	29799005	GUAUUAGACCUCCUGGACCCUGCUUCGGGAGACCUGGUAAUCCGAGAAGACUGCCGGGGGA	Positive
SRCAP	chr16	30709907	GAGGAAGAGGAUGAUGAGGAAACGAUUGAAGUUGAAGAACAACAGGAAGGCAAUGAUGCAG	Positive
FUS	chr16	31190964	UAUGAUAGAUCUUGUUUCUUUUGUCCUAGGGGGUAACUACGGGGAUGAUCGUCGUGGUGGC	Positive
NIP7	chr16	69342540	CUUGAACUGGGGAAGCAGAGCUUGCAGUGAGCCAAGAUGGUGCCAUUGCACUCCAGCCUGG	Positive
ACADVL	chr17	7221048	UGCCCAGUGAGCUGGGUGGUGUGGGCCUUUGCAACACCCAGGUGAGGGCGCCCUAUCGCCA	Positive
CHD3	chr17	7890580	AUUUUUAUUUCUUUCUCUUAGGACAGUGAGGAGGAAUUUGGUUCUGAGCGAGAUGAGUACC	Positive
CHD3	chr17	7893842	CCAUAAGAGGCGGAGUAAGAGCCCCCGAGUGCCUGAUGGACGCAAGAAGCUUCGGGGAAAG	Positive
CHD3	chr17	7904474	UGAGGAAAUUGAGCGAGAGAUCAUCAAGCAGGAGGAGAAUGUGGACCCUGACUACUGGGAG	Positive
ALDH3A2	chr17	19676416	GCUCAUGCCUGUAAUCCCAGCACUUUGGGAGGCCGAGGUGGGAGGAUUGCUUGAGUCCAGG	Positive
KPNA2	chr17	68042923	CUUUUUUUUCAGGUGAUGGCUCAGUGUUCCGAGACUUGGUUAUUAAGUACGGUGCAGUUGA	Positive
MYL12A	chr18	3247856	UUAGCGGCUCUCUGGGUAGCAGGGUGGUGUGAUAGCGGCAGCGAGGGGCUCGGAGAGGUGC	Positive
HMG20B	chr19	3578548	GUGAGGAGUGGGCGGGCCCACGAUGCAGAGGAGAAGCUGUGGGCGCGGCCCUGCCACACCC	Positive
PRKCSH	chr19	11442469	GAUGCUGCGGACAGUGAAGGAGGAAGCUGAGAAGCCAGAGAGAGAGGCCAAAGAGCAGCAC	Positive
CALR	chr19	12943794	GAGGAGGAAGAAGACAAGAAACGCAAAGAGGAGGAGGAGGCAGAGGACAAGGAGGAUGAUG	Positive
TPM4	chr19	16101347	CAGACACUAAACGAACUUAACUGUAUAUAAGCAAAACAGAAGAGUCUUGUUCCAACAGAAA	Positive
TPM4	chr19	16101859	GGACUGGUGGGGGCCGGGGGUGGCUAUUGUGGGAAGUCAUAACCCACAGAUAGAUCAACCU	Positive
RPSAP58	chr19	23827093	CUUACAGUAACAAUGCUGCAGCUUUUCCGCGCUACCUGCAGAGGGGUCCAUACGGCGUUGU	Positive
HNRNPUL1	chr19	41306718	UCCCUCCAGCCCACUGCCUCCCCUCUGAGGGGCUUCCUUCCCCUCCAUAGGGCCAGGCAUU	Positive
NOP53	chr19	47752535	UCCACAGCGGCCAGCACGCCUGCACACCAAGCCGUCCCAGGCACCCGCCGUGGAGGUGGCG	Positive
FTL	chr19	48965309	UAAAAGAAGCCGCCCUAGCCACGUCCCCUCGCAGUUCGGCGGUCCCGCGGGUCUGUCUCUU	Positive
FTL	chr19	48966283	UUCUGAGCCAUUUCUCCCUUCUAUAUAGAAGCCAGCUGAAGAUGAGUGGGGUAAAACCCCA	Positive
SNRNP70	chr19	49108387	AGCCGAGACAUGUACAUGGAGUCUGAGGGCGGCGACGGCUACCUGGCUCCGGAGAAUGGGU	Positive
ROMO1	chr20	35699685	ACGGACAGUCCCAGCCAAGCUGCUUCGACCGUGUCAAAAUGGGCUUCGUGAUGGGUUGCGC	Positive
MYBL2	chr20	43715993	CCAGUGCCUGGAAGACGGUGGCCUGCGGGGGGACCAGGGACCAGCUUUUCAUGCAGGAGAA	Positive
MYBL2	chr20	43716048	GGAGAAAGCCCGGCAGCUCCUGGGCCGCCUGAAGCCCAGCCACACAUCUCGGACCCUCAUC	Positive
VAPB	chr20	58444100	CCCGUAGGAAGAAGAUGGACUGCGGAUGAGGAAGACAGUGCAGAGCAACAGCCCCAUUUCA	Positive
VAPB	chr20	58444619	UCCUCGCCUGUUGGUGCUGGCCCUUGGGGAGCUGGAGCCCAGCAUGCUGGGGAGUGCGGUC	Positive
ARFGAP1	chr20	63288144	GGGCAUUCUUGGACUCAAGGCCGGGGCUCUGCGUGGCUUGCUGGGAGGUGGGCUGCAGCAC	Positive
SLC2A4RG	chr20	63742361	CGCAGGAGGCAGGCAGAGCCUGAGCAGAGUGAUGGUGAGGAGGACUUCUACUACACAGAGC	Positive
CBS	chr21	38822854	UUGCUGGGGUUCACGCCCGAGGAACUGCACGCCAUCCUGGGCGUCCAGCCCGACACGGAGG	Positive
CBS	chr21	38822966	GGGAAGCCCAUCCUGACCAGCUGCUCCGAGGACCCAGGAAAGGCAGGAUUGAAAAUGUCCA	Positive
NONO	chrX	71283702	GAGGCCGUGUAGCGUCGCCGUUACUCCGAGGAGAUACCAGUCGGUAGAGGGUGAGUUUUGG	Positive
NONO	chrX	71298490	GUUUUUCAGAGAGAGCAGGAGAUUCGGAUGGGUCAGAUGGCUAUGGGAGGUAAGGACUUAG	Positive
RPL10	chrX	154399507	AUCCUUUUAGAUGCCAAGAUUCGCAUUUUUGACCUGGGGCGGAAAAAGGCAAAAGUGGAUG	Positive
GDI1	chrX	154439022	GUGCACCCCCACAGGGCAGCUGGUAAAGAUGCUACUGUAUACAGAGGUGACUCGCUACCUG	Positive
GNB1	chr1	1804463	ACAUUUGCUCCAUUUACAAUCUGAAAACUCGUGAGGGGAACGUGCGCGUGAGUCGUGAGCU	Positive
HP1BP3	chr1	20744992	UGCACCUAAAGUCUCAGCUGCCCAGCGGGGGAAAGCUAGGCCCUUGCCUAAGAAAGCACCU	Positive
SRSF4	chr1	29148607	UCUGAAUCCAGCCAGAGGGAAGGUCGAGGAGAGAGUGAGAAUGCUGGCACCAAUCAGGAGA	Positive
SFPQ	chr1	35184576	ACUGUUCCAAUAGCGUACUGAGCGCUUUGGGCAGGGAGGUGCGGGGCCUGUGGGUGGACAG	Positive
SFPQ	chr1	35188065	UCUAGGCAAGAGGAGGAACGACGUAGAAGAGAGGAAGAGAUGAUGAUUCGUCAACGUGAGA	Positive
DHCR24	chr1	54851647	GGGAUCUCAGGAGGGCAGCCACGGAGUGGGGAGGCCCCAGAUGCGCUGUGCCAAAGCCAGG	Positive
SERBP1	chr1	67415194	GAGGACGAGGUGGACGUGGGCGUGGUGGGCGCCCAAACCGUGGCAGCAGGACCGACAAGGU	Positive
CSDE1	chr1	114750148	CCUGAAACUGCUGCUUCAAGUUCAGAUCAGGCAAGGAACAAACCUCGUAACAACUAACAAG	Positive
COPA	chr1	160311928	AUGGCAAUAUGCUACACUAUGUCAAGGACCGAUUCUUACGACAGCUGGAUUUCAACAGCUC	Positive
COPA	chr1	160343209	GGAGGCGUCCGAAGGGCAGCAGGGUGUGUCGGGGCUCGGAUUAAGACAUCGGAGUCGGAGA	Positive
PPP1R15B	chr1	204404232	AUCCGCCCGCCUCGGCCUCUCAAAGUGCUGGGAUUCUGUGUGUUUUGUGCACCUCCACUUU	Positive
PYCR2	chr1	225920120	GCUGGGAGGAGGGGCUGGGGAGGAUCUGCAGCUGAAGCCCGAGGCAGGGUUGGUGUGAUGC	Positive
HNRNPU	chr1	244863692	GUGACGGUGGCGCCGCCCGGGGCGAGGCAGGGCCAGCAGCAGGCGGGAGGUAAGAAGAAGG	Positive
HNRNPU	chr1	244864211	CGACGCCUUUCUGACAAGGGUCUCAAGGCCGAGCUCAUGGAGCGACUCCAGGCUGCGCUGG	Positive
ITGB1BP1	chr2	9406905	UGCUCUUACUCUAUCUUUCAUGUAAUGUAGGAACAAGCACAAGCCAUUUGCAAGGUUUUAU	Positive
ITGB1BP1	chr2	9423409	CAAAGGCCGCGGCACUCCCACGCGGACCCCGAAGUCCGCAACCCGGGGAUGGGCCCGCGGC	Positive
HADHA	chr2	26193712	CUGACCACAAGCUUUGGCUUUCCUGUGGGUGCCGCCACACUGGUGGAUGAAGUUGGUGUGG	Positive
HADHA	chr2	26215090	AAUUACUUUUGCCAAAGGACUAGCUGAUAAGAAGAUCUCUCCAAAGAGAGACAAGGGAUUG	Positive
HSPD1	chr2	197486959	UGUUCCUCACCAAUAACUUCAGAGAAGUCAGUUGGAGAAAAUGAAGAAAAAGGCUGGCUGA	Positive
SMARCC1	chr3	47701354	GAAGCGCAGAAGUCAGAAAGAGGAAGAUGAGCAAGAAGAUCUAACCAAGGAUAUGGAAGAC	Positive
SELENOK	chr3	53891774	GGGGAAGUGGGACAAGAUGGUUUACAUCUCGAACGGUAAGUUGAGAGCGGGCUGUGGCUUC	Positive
SUCLG2	chr3	67375834	UCUAGGAACCAACGUCCAAGAGGCCCAGAAGAUACUCAACAACAGCGGACUCCCCAUUACU	Positive
CNBP	chr3	129169875	AAACAGGAACAACUUCAUCACAGUGUUGAUGUUGGACACAUAGAUGGUGAUGGCAAAGGUU	Positive
TRA2B	chr3	185917023	GUGUAUGCCUUAAAAGGCUGUUUCUUAAAGGUGUUACAAGGGGAUAAUGGUAUUUCAACUA	Positive
TFRC	chr3	196051964	GAGCUGCAAAUGCCCUCUCUGGUGACGUUUGGGACAUUGACAAUGAGUUUUAAAUGUGAUA	Positive
HNRNPDL	chr4	82427235	CAGCAACAGCAACAACAAAAAGGUGGAAGAGGUGCUGCAGCUGGUGGACGAGGUGGUACGA	Positive
HNRNPDL	chr4	82429365	CCGCCGCUGCUGCCGCGACCCGGACUGCGCGCCAGCACCCCCCUGCCGACAGCUCCGUCAC	Positive
HNRNPDL	chr4	82429381	UCCAUACAACGCUCCGCCGCCGCUGCUGCCGCGACCCGGACUGCGCGCCAGCACCCCCCUG	Positive
NSUN2	chr5	6605345	GAUGAAUUUGUUAACUCGGACUACAGAAGGGAAGAAAAGGCAGCUCUACAUGGUUUCUAAG	Positive
DROSHA	chr5	31410836	AAUAAUAGAACUCAGGCCAAGGUAGCGGAGGAGCUGGGCAUGCAGGAGUACGCCAUAACCA	Positive
GOLPH3	chr5	32173890	GACGCGCAGAGCCGCCGCGACGAGCAGGACGACGACGACAAGGGCGACUCCAAGGAAACGC	Positive
DAB2	chr5	39390502	CCCGUGAUGUGACAGACAACCGGGCAUUUGGUUACGUGUGUGGAGGAGAAGGCCAGCAUCA	Positive
NDUFA2	chr5	140647498	UUCGCAUCCACUUAUGUCAGCGCUCGCCCGGCAGCCAGGGCGUCAGGUGAGGCGCGGCGUG	Positive
MTCH1	chr6	36968564	GGGCCCAGGUUGGAUGGGGAAAGGCUAAUGGGGUCAGACCCCACCCCGUCUACCCCUCCAG	Positive
MTCH1	chr6	36968681	AUUGGGUCACCCGGCAGACCUAGGGAAGGUGAGGCGAGGUGGGGAGUUGGCAGAAUCCCCA	Positive
EEF1A1	chr6	73518610	AGGUAUUUAGUAUGCUGUAAAUAUUUUUAGGUAUUGGUACUGUUCCUGUUGGCCGAGUGGA	Positive
EEF1A1	chr6	73518824	UUUCAGAUGCCUUGGUUCAAGGGAUGGAAAGUCACCCGUAAGGAUGGCAAUGCCAGUGGAA	Positive
EEF1A1	chr6	73518828	UGUGUUUCAGAUGCCUUGGUUCAAGGGAUGGAAAGUCACCCGUAAGGAUGGCAAUGCCAGU	Positive
EEF1A1	chr6	73518829	UUGUGUUUCAGAUGCCUUGGUUCAAGGGAUGGAAAGUCACCCGUAAGGAUGGCAAUGCCAG	Positive
EEF1A1	chr6	73518832	UGCUUGUGUUUCAGAUGCCUUGGUUCAAGGGAUGGAAAGUCACCCGUAAGGAUGGCAAUGC	Positive
SNX3	chr6	108222991	AAAGAAUCUACUGUUAGAAGAAGAUACAGUGACUUUGAAUGGCUGCGAAGUGAAUUAGAAA	Positive
ACAT2	chr6	159778807	UAAGCAAUUCAUUCUCUCUGAACACACAUUGCUAUUCCCAUCCCACCCCCAAUGCACAGGG	Positive
AIMP2	chr7	6023535	CACGUCUGCUACGGUGAGUUCAUUCCCAGCGAGCCAAGGGCUCUUCCCAAGAGCAGAGUUC	Positive
HIBADH	chr7	27543044	CUCACGUUUAUGGUGGGAGGAGUUGAAGAUGAAUUUGCUGCUGCCCAAGAGUUGCUGGGGU	Positive
YWHAG	chr7	76358766	GAGCAACUGGUGCAGAAAGCCCGGCUGGCCGAGCAGGCGGAGCGCUACGACGACAUGGCCG	Positive
CHCHD3	chr7	133081921	CAGGAACCGGAAUCAUGGGUGGGACCACCAGCACCCGCCGGGUCACCUUCGAGGCGGACGA	Positive
PRKDC	chr8	47904869	GGAUACUGUUGCCUUACUAGAAGCUAUAUUGGUAAGUAAUAGUUGAUUCUUUUCCUCUUAC	Positive
SNHG6	chr8	66925513	UCCUUUCCCGCGCGACCGGCGAGGGAGGAAGAAGCGCGAAGAGCCGUUAGUCAUGCCGGUG	Positive
PABPC1	chr8	100709650	UCCCCAGAAGAAGCCACUAAAGCAGUUACAGAAAUGAACGGUAGAAUUGUGGCCACAAAGC	Positive
PABPC1	chr8	100718267	AAAUGUCCUUCCUGCAGCGGAGCGUGCUUUGGACACCAUGAAUUUUGAUGUUAUAAAGGGC	Positive
PABPC1	chr8	100721763	CCCUCGCUCCCCGCCGGCAGCCGGCAGCCAGCGGCAGUGGAUCGACCCCGUUCUGCGGCCG	Positive
YWHAZ	chr8	100919649	CAGCUUUUCAUGUAAAUUAGUCUUGGUUCUGAAACUUCUCUAAAGGAAAUUGUACAUUUUU	Positive
CCAT1	chr8	127207637	UGAAUUCAAGCAGACUAGGACCUGGGAUGAGAAAGAAGGUGUGUACGUGACUUGAUCUUUG	Positive
CCAT1	chr8	127207639	UUUGAAUUCAAGCAGACUAGGACCUGGGAUGAGAAAGAAGGUGUGUACGUGACUUGAUCUU	Positive
PLEC	chr8	143922748	GCCUCAAGCUGCGUGUGGCCGAGAUGAGCCGAGCCCAGGCCCGCGCUGAGGAGGACGCCCA	Positive
PLEC	chr8	143927430	AUGCCGCUGGCCGACAGCCAGGCUGUGCGGGAGCAGCUGCGGCAGGAGCAGGUGGGCUUGG	Positive
B4GALT1	chr9	33135377	GAGUUUAACAUGCCUGUGGACCUGGAGCUCGUGGCAAAGCAGAACCCAAAUGUGAAGAUGG	Positive
B4GALT1	chr9	33166888	GCCGCCUCCUCUAGGCGCCUCCUCCCAGCCGCGCCCGGGUGGCGACUCCAGCCCAGUCGUG	Positive
BAG1	chr9	33264420	AACCCGGCGCCGCUCGACCCGGAGCGAGGAGUUGACCCGGAGCGAGGAGUUGACCCUGAGU	Positive
TLN1	chr9	35697875	ACAGGAAGAAAUGCUUCGGAAGGAACGAGAGCUGGAAGAGGCGCGGAAGAAACUGGCCCAG	Positive
UBQLN1	chr9	83678563	GAACUUGCCAGGAAUCCAGCAAUGAUGCAGGAGAUGAUGAGGAACCAGGACCGAGCUUUGA	Positive
POLE3	chr9	113408861	AGCAGGGAUGAGGACAAUGAUGAAGACGAAGAAAGGCUGGAAGAAGAAGAACAGAAUGAAG	Positive
PTGES2	chr9	128122428	GCGCGAGGACCUCUAUGAGGCUGCUGACAAGUGGGUGGCUGCUGUGGGCAAGGACCGGCCC	Positive
QSOX2	chr9	136226870	CUGAAGGUCAUGCUCCUGCUUUUCAGACUGGGCCAGUGCCAUUCGCGUCGCAGCUCUGGAC	Positive
AKR1C2	chr10	4989958	GGCAUUGCAUGAGGUCUGCCAGAAGGCCCUGCGUGUGGAUGGUGACACAGAGGAUGGCUCU	Positive
NDUFB8	chr10	100523881	UACAAUAAUCUGUACCUGGAACGAGGCGGUGAUCCCUCCAAAGAACCAGAGCGGGUGGUUC	Positive
EIF4G2	chr11	10800331	UAUUUCUUUCAAGGCUUUCCUGAAUGUAUUGGACCAGUGUCCCAAACUGGAGGUUGACAUC	Positive
HNRNPUL2	chr11	62726752	AGAUGCUUCCGAGAAGCCGGCGGAGGCCACGGCCGGGUCAGGCGGGGUAAAUGGUGGCGAA	Positive
CFL1	chr11	65855259	CCCUUGGGGGUUGCAGGCUGCCCCCUUCCUGCCAGACCGGAGGGGCUGGGGGGAUCCCAGC	Positive
RDX	chr11	110247781	AAGAAAAGAGAAAUAGCAGAAAAGGAAAAGGAAAGAAUAGAACGUGAAAAGGAAGAGCUAA	Positive
MLF2	chr12	6749873	AAACCAUCGCACGGGGGACCAGGAGGAGCGGCAGGACUAUAUCAACCUGGAUGAGAGUGAG	Positive
YBX3	chr12	10713237	GAUCGGCGCCGUUACAGACGUGGCUACUAUGGAAGGCGCCGUGGCCCUCCCCGGAAUGUAC	Positive
ARF3	chr12	48957383	GGGCAGCAGCCGGGCUGAAGUCGGCUUGGGGAGCCAGAGGGAGCGGAGCGGAACCUGCGGG	Positive
TUBA1B	chr12	49128107	CACAAGUUUGACCUGAUGUAUGCCAAGCGUGCCUUUGUUCACUGGUACGUGGGUGAGGGGA	Positive
TUBA1B	chr12	49128554	UUUGAUGGAGCCCUGAAUGUUGACCUGACAGAAUUCCAGACCAACCUGGUGCCCUACCCCC	Positive
TUBA1B	chr12	49128558	GAGAUUUGAUGGAGCCCUGAAUGUUGACCUGACAGAAUUCCAGACCAACCUGGUGCCCUAC	Positive
TUBA1B	chr12	49128794	AAGUCCAAGCUGGAGUUCUCCAUUUACCCAGCACCCCAGGUUUCCACAGCUGUAGUUGAGC	Positive
TUBA1B	chr12	49128930	ACAUUUUUUUAUUCCCCUACAGGCUGACCAGUGCACCGGUCUUCAGGGCUUCUUGGUUUUC	Positive
TUBA1A	chr12	49185340	UGCCACCAUCAAGACCAAGCGUACCAUCCAGUUUGUGGAUUGGUGCCCCACUGGCUUCAAG	Positive
TUBA1A	chr12	49185747	CACUCUGAUUGUGCCUUCAUGGUAGACAAUGAGGCCAUCUAUGACAUCUGUCGUAGAAACC	Positive
TFCP2	chr12	51110965	UUUGUUUCUCAGAUAUCCCGAUGUCUGUGGGUAUAAUCGAUCCUAGGGCUAAUCCAACUCA	Positive
CS	chr12	56272689	UAGCUUCUCUGCCAAGCCCUCAAUAAGCCAGCAAACCAGGACUCUGCCCCUUCUGUUUCCA	Positive
NACA	chr12	56713683	GAAAACCUGAUACUAUUUUCUCUUCUUUAGGCUAUGUCCAAACUGGGUCUUCGGCAGGUUA	Positive
TMPO	chr12	98515763	GGGACCGCGCUGCCGCCUCCGAGCCUCACGGCUCCUGCCCGGGAAGAGCGCUGCGGAGCGG	Positive
VPS29	chr12	110502057	GACGGUGGUGGUGACUGAGCGGAGCCCGGUGACAGGAUGGUGAGGGCUGCAGUUGCGGCGA	Positive
HNRNPC	chr14	21211426	GAGGGGGACCUACUGGAUGAUGAUGAUAAUGAAGAUCGGGGGGAUGACCAGGUGAAAACCA	Positive
SUPT16H	chr14	21363134	UUUUCCAUUCACCAGAAUGAAAUGACUGCAGAAGAGAAGCGAAGAGCACAUCAGAAAGAAC	Positive
ERH	chr14	69394837	AGAACUUAUGCUGACUACGAAUCUGUGAAUGAAUGCAUGGAAGGUGAGUUUAACACUAAUC	Positive
NIPA2	chr15	22866420	GGAAGCCUGUGCUGCGGCAUCCCCUGGCUUGGAUUCUGCUGCUGAGCCUCAUCGUCUGUGU	Positive
RPL4	chr15	66499499	GGUGUUAAGAAGCAGAAGAAGCCUCUGGUGGGAAAAAAGGCAGCAGCUACCAAGAAACCAG	Positive
RPL4	chr15	66500060	UGCGCCGGAACACCAUUCUUCGCCAGGCCAGGAAUGUGAGUGGAGUUUUUGUUUGUUUGUU	Positive
RPL4	chr15	66500069	CAAAGACCAUGCGCCGGAACACCAUUCUUCGCCAGGCCAGGAAUGUGAGUGGAGUUUUUGU	Positive
RPL4	chr15	66500338	UGCACAAGAUGAUUAAUACAGAUCUUAGCAGAAUCUUGAAAAGCCCAGAGAUCCAAAGAGC	Positive
ETFA	chr15	76285661	UUAACAAAAAGUGAUCGACCAGAGCUAACAGGUGCCAAAGUGGUGGUAUCUGGUGGUAAGU	Positive
LITAF	chr16	11553563	AGCUGUCCUAUAACGCCGGUGCUCUGACCUGGCUGUCCUGCGGGAGCCUGUGCCUGCUGGG	Positive
CNOT1	chr16	58582866	CUGCUCCGGGCAGUGGGAUCUGGAGUGAUGGGAAAGAUAAAAGUGAUGGAGCACAGGCACA	Positive
NQO1	chr16	69711002	GGCCAUCACUUGGGCAAGUCCAUCCCAACUGACAACCAGAUCAAAGCUAGAAAAUGAGAUU	Positive
SLC7A5	chr16	87869348	GGCCGAGGAGAAGGAAGAGGCGCGGGAGAAGAUGCUGGCCGCCAAGAGCGCGGACGGCUCG	Positive
PIEZO1	chr16	88723250	CGGCAGCAGGAGCAGGAGCAGGCAAGGCAGGAACAGGCAGGACAGCUACCCACAGGUGAGC	Positive
SRSF1	chr17	58005926	AGUUGGCAGGAUUUAAAGGAUCACAUGCGUGAAGCAGGUGAUGUAUGUUAUGCUGAUGUUU	Positive
H3-3B	chr17	75779129	CAGACUGCUCGUAAGUCCACCGGUGGGAAAGCCCCCCGCAAACAGCUGGCCACGAAAGCCG	Positive
MFSD11	chr17	76736916	UGGAUGCCAUGGACGGGGCCGUGCUGGACGGCCGCGAGCUGCGGGUGCAAAUGGCGCGCUA	Positive
P4HB	chr17	81843958	UGCCGAGACCCCUCGGGGGCUGCACACCCAGCAGCAGCGCACGCCUCCGAAGCCUGCGGCC	Positive
ATP5F1A	chr18	46098243	GGCUGCGGCUGCAGAAGUACCGCCUGCGGAGUAACUGCAAAGAUGCUGUCCGUGCGCGUUG	Positive
RPL17	chr18	49490824	CUUUACAGAAACAGUGUGUACCAUUCCGACGUUACAAUGGUGGAGUUGGCAGGUGUGCGCA	Positive
EEF2	chr19	3985444	ACGUCAGCGUUCUCUUCCGCCGUCGUCGCCGCCAUCCUCGGCGCGACUCGCUUCUUUCGGU	Positive
TMED1	chr19	10832614	GGAAACCUGGGCCCUCCAAGCCAGGUUGAGGUCUGGUAACAGAAUGCCAGGAAGGGGGCCU	Positive
TRIR	chr19	12731362	AGCCCUCAAGACGGGAAUAGUAGCCAAGAAGCAGAAGACGGAGGAUGAGGUGAGCCAGCUU	Positive
TRIR	chr19	12734384	GAGGAGCCGCCCCCGGGUCCGCAGCGACCCGACCAGUCGGCCGCCGCCGCUGGCCCCGGGG	Positive
STRN4	chr19	46728738	AAGGCUCUGGUGCCCGAAAUGGAAGACGAGGAUGAGGAAGACGACUCUGAGGAUGCUAUCA	Positive
STRN4	chr19	46728739	CAAGGCUCUGGUGCCCGAAAUGGAAGACGAGGAUGAGGAAGACGACUCUGAGGAUGCUAUC	Positive
RPL18	chr19	48619164	CACCCCAGCCCGUUCUCUCUUUCCGGACCUGGCCGAGCAGGAGGCGCCAUCAUGGUGAGCU	Positive
FKBP1A	chr20	1369245	AAGGUGCUGUUUGUAGACUUAACACCCAGUGAAAGCCCAGCCAUCAUGACAAAUCCUUGAA	Positive
CPNE1	chr20	35630767	AGAGACAAGCUGUUCCCUGCAUUUGGAUUUGGGGCCCAGGUUCCCCCUGACUGGCAGGUGA	Positive
RBM39	chr20	35732059	AGCAAAAGUAAGGAACGGAAGCGAAGUAGAGACAGAGAAAGGAAAAAGAGCAAAAGCCGUG	Positive
APP	chr21	26000176	GUUCCCCACAUCUCCUCUGAUUAGAGGUGUGCUCUGAACAAGCCGAGACGGGGCCGUGCCG	Positive
APP	chr21	26022008	GACAAAGUAGUAGAAGUAGCAGAGGAGGAAGAAGUGGCUGAGGUGGAAGAAGAAGAAGCCG	Positive
CBS	chr21	39183303	CUGAGGACGAAGAGGAGGAGGAGGAGGGGCGGAGGGAGACGCCCGAGGACAGGGAGGUGCG	Positive
CBS	chr21	39342876	UGGUACAACCAGAAAAUAGUGUGGGAUAUUGAAUUAUGGGAGGCUCUGACUGUCUCGGGUG	Positive
CBS	chr21	39342882	AUUUUUUGGUACAACCAGAAAAUAGUGUGGGAUAUUGAAUUAUGGGAGGCUCUGACUGUCU	Positive
CBS	chr21	43058898	CCGCUGACCGUGCUCCCGACCAUCACCUGUGGGCACACCAUCGAGAUCCUCCGGGAGAAGG	Positive
MCM3AP	chr21	46273523	UCGGUCCUCGGCGGAUCAGGAGGAGCCCCUGCCCCACGAGCUGCGGCCCUUGCCAGUGCUC	Positive
XBP1	chr22	28796186	AUUCACUUUGGUCUUUCCUCCCAGGGGAAUGAAGUGAGGCCAGUGGCCGGGUCUGCUGAGU	Positive
MYH9	chr22	36284474	CAGGCAGCCUGCAAACAGGUGCGUCGGACCGAGAAGAAGCUGAAGGAUGUGCUGCUGCAGG	Positive
MYH9	chr22	36288802	GCUGCGGUUGGAGGUCAACCUGCAGGCCAUGAAGGCCCAGUUCGAGCGGGACCUGCAGGGC	Positive
MYH9	chr22	36296868	GAGCUCAAGAUGCAGCUGGCCAAGAAAGAGGAGGAGCUCCAGGCCGCCCUGGCCAGGUGAG	Positive
RANGAP1	chr22	41256065	GGGAGAAGAAGGCUGUGAACAGCUUCAGGAGGUGCUGGAGGGCUUCAACAUGGCCAAGGUG	Positive
DESI1	chr22	41620998	CAGUAGUCGUUGCCGGUAGCGGGUGUGGGGGCGCGAGCAGCGCAGGGCGGCCUCUCCCCCA	Positive
RPS4X	chrX	72272741	GCAACAAACCAUGGAUUUCUCUUCCCCGAGGAAAGGGUAUCCGCCUCACCAUUGCUGAAGA	Positive
MORF4L2	chrX	103676723	GCGAAGCACCUCAGCCCCCUCGGAAGAAAAGGGCCCGGGCAGACCCCACUGUUGAAAGUGA	Positive
FLNA	chrX	154367868	GCCGGGACUGGCAGAGCGGCCGGGCCCUGGGCGCCCUGGUGGACAGCUGUGCCCCGGGUGA	Positive
AGRN	chr1	1050526	GAAGACGGACGGCAAGGGGGACUUCGUGUCGCUGGCACUGCGGGACCGCCGCCUGGAGUUC	Positive
ATAD3A	chr1	1520157	CCUCUCUGGGGCAGCCACCGUGGAGCGGGAGAUGGAGCUGCGGCACAAGAAUGAGAUGCUG	Positive
CAP1	chr1	40071935	ACUGGUUAAUCUUUUUUUAACAAUGAGCAUGAAGGUAGCAGAAGCUGGUGUGUUUCCAGAU	Positive
UQCRH	chr1	46310201	UGAGAGAGCAAUGCGAGCAGUUGGAGAAAUGUGUAAAGGCCCGGGAGCGGCUAGAGCUCUG	Positive
RHOB	chr2	20448629	UGGUGAUGGGUGAGCGCUCUGGCCCAGGCUGGGCCAGACUCCCGCCCAAGCAUGAACAGGA	Positive
SPTBN1	chr2	54645250	UGCCCUCAGAUGCUGGAGAAUCAGAUGGAAGUGCGGAAGAAGGAGAUCGAAGAGCUCCAAA	Positive
MAT2A	chr2	85539369	UUCCUUUUCACCUCAGAGUCGGUCGGGGAAGGCCACCCAGGUGAGGGGACGGCCUGAAGCG	Positive
DBI	chr2	119370777	CGGGAUGUUGGACUUCACGGGCAAGGCCAAGUGGGAUGCCUGGAAUGAGCUGAAAGGUAAU	Positive
MZT2B	chr2	130182766	GCCGUGUCUCUGCCCACGUCGAGCGUGCCCGAGACCCGAGGUCAGAGCUGGGCCCGCUGUC	Positive
MMADHC	chr2	149587678	CGGAAACCAUCCGUACCAGUCACCACCACUGUCUCCAGCUGUCCCAGAACCGGACUCUUCC	Positive
SPATS2L	chr2	200416413	UGCAAUUCAAGUUCUAAAAGAAUGGAAUAUGACAGGAAAAAAGAAGGUAAGAUUAAUAUUG	Positive
SPATS2L	chr2	200478317	AGGAAAAUCAAGAUGUGGCUGAAGAUCAGAGGCUCAGUUAGCAACCUGUGUUGUAGCAGUG	Positive
BZW1	chr2	200822865	AGACUUGAAAAGUUUAGGAAAUCAUAAUGUGGCAGAGGUGGUGGGAAGAAGAAAGUUGAGC	Positive
XRCC5	chr2	216161983	GUUUAUCAUCUGUUGGUAUAUUUUAGGUUGGAAGUGUGAAUCCUGCUGAAAACUUCCGUGU	Positive
PTMA	chr2	231708709	CUGCAUCGGAUCACCGGCGUGCCCCACCAUGUCAGACGCAGCCGUAGACACCAGCUCCGAA	Positive
CRTAP	chr3	33142835	CCACCACGCCCGGCUAAUUUUGUAUUUUUAGUAGAGACGGGGUUUUGCCAUGUUGGCCAGG	Positive
RPSA	chr3	39408638	AUCUAUAUCAUAAAUCUCAAGAGGACCUGGGAGAAGCUUCUGCUGGCAGCUCGUGCAAUUG	Positive
RPSA	chr3	39411899	CUUUCCUCUUUUUUUUUUGUAACCCAGAUUGAAAAAGAAGAGCAGGCUGCUGCUGAGAAGG	Positive
RPSA	chr3	39411953	GAGAAGGCAGUGACCAAGGAGGAAUUUCAGGGUGAAUGGACUGCUCCCGCUCCUGAGUUCA	Positive
RPSA	chr3	39411956	AAGGCAGUGACCAAGGAGGAAUUUCAGGGUGAAUGGACUGCUCCCGCUCCUGAGUUCACUG	Positive
EIF1B	chr3	40311536	GAAUACGGAGAGGUUAUUCAGCUUCAAGGUGACCAAAGAAAAAACAUCUGCCAGUUUCUCU	Positive
SEC61A1	chr3	128069495	CCCUCCCCCAGGUACAUCCCCACAGCCGCGGCCUUUGGUGGGCUGUGCAUCGGGGCCCUCU	Positive
EIF4G1	chr3	184327401	GAGAACGGCCCUCCCAGCCUGAGGGGCUGCGCAAGGCAGCUAGCCUCACGGAGGAUCGGGA	Positive
MRFAP1	chr4	6641156	GGCCGAGGGCCGGGCGGCCAAGAGGUGCGAGAAGGCCGAGGAGAAGGCCAAGGAGAUUGCG	Positive
UBE2D2	chr5	139561589	GGGCGGCGGCGAAUAAAGGGGCCGCCGCCGGGUGAUGCGGUGACCGCUGCGGCAGGCCCAG	Positive
G3BP1	chr5	151803996	AAUCGCCUUCGGGGACCUGGAGGCCCUCGAGGUGGGCUGGGUGGUGGAAUGAGAGGCCCUC	Positive
TMED9	chr5	177592303	GAGUGAUGCGGACCCUCCUGCUGGUGCUGUGGCUGGCGACGCGCGGAAGCGCGCUCUACUU	Positive
HNRNPAB	chr5	178209350	UGACUUUUAGUGUGAGAUCAAGGUGGCCCAGCCCAAAGAAGUCUAUCAGCAGCAGCAGUAU	Positive
SRSF3	chr6	36598892	UGCCGUGUAAGAGUGGAACUGUCGAAUGGUGAAAAAAGAAGUAGAAAUCGUGGCCCACCUC	Positive
PTP4A1	chr6	63582658	CCCUUAGUGGGAUGAUGUAAAUAGAGGCUAGCUACCUAGGCUUGUCUAUAGCAACCAUAAU	Positive
PEG10	chr7	94666812	CCCUCAUUAGACUGUAGCAUUAGGAUGUGUGGAGAGAGGAGAAAUGAUUUAGCACCCAGAU	Positive
CALU	chr7	128769340	UCCUCCUCCUCUCUGAGGGACUGGAGGGAAGCCGUGCUUCUGAGGAACAACUCUAAUUAGU	Positive
ANP32B	chr9	97983559	AGUUUGAAGAGGGGGGAAGAGGGGAACAUGGACAUGAAGAGGAGGAUCCACCUGGAGCUGA	Positive
ANP32B	chr9	98011276	UGAAUCCCUUUUGGACUAUUUUUAGAAGGAGAAGAUGAGGAAGACGAGGACGAUGAGGAUG	Positive
ANP32B	chr9	98011288	GGACUAUUUUUAGAAGGAGAAGAUGAGGAAGACGAGGACGAUGAGGAUGGUGAAGAAGAGG	Positive
ATP5F1C	chr10	7802334	CGUGCUGCAAAAUUACCAAGAAUACAAUCUGGCCAACAUCAUCUACUACUCUCUGAAGGAG	Positive
RPS24	chr10	78037287	AAGAAAGUCAGGGGGACUGCAAAGGCCAAUGUUGGUGCUGGCAAAAAGGUAUAGUUCAUUA	Positive
SCD	chr10	100361466	ACUUCAUUUGACACAAAGCUUCUAAAGCAGGUAAAUUGUCGGGGGAGAGAGUUAGCAUGUA	Positive
SCD	chr10	100362940	CAGAACCAGAGGGCAUGCUGAAUGCCCCCUGCUUACUUGGUGAGGGUGCCCCGCCUGAGUC	Positive
BCCIP	chr10	125823682	UCGAAAAUGAGGAUGAAGACGAUGAUGACAGUGACAAGGAAAAGGAUGAAGAGGACGAGGU	Positive
TEAD1	chr11	12942938	ACCUUGUAGAAAUUGGGAAAGCUGAUAGAGGUAAGGAAGACGAGUGAAAAGGACAAGAAGG	Positive
RTN3	chr11	63758655	UUUGGGGACAGGAGUGUGAUACCUUCCUUGGUUUUUUUUUGCAGCCCUCAAAUCCUAUCUU	Positive
NEAT1	chr11	65422822	CCAGCCGGAGUUAGCGACAGGGAGGGAUGCGCGCCUGGGUGUAGUUGUGGGGGAGGAAGUG	Positive
NEAT1	chr11	65422918	AUGACUGAGUUAGAUGAGACGAGGGGGCGGGCUGGGGGUGCGAGAAGGAAGCUUGGCAAGG	Positive
NEAT1	chr11	65422924	GAGUUAGAUGAGACGAGGGGGCGGGCUGGGGGUGCGAGAAGGAAGCUUGGCAAGGAGACUA	Positive
NEAT1	chr11	65423099	UGACCUCUGGGAGGGCGCCGCUCUUGCAUAGCUGAGCGAGCCCGGGUGCGCUGGUCUGUGU	Positive
NEAT1	chr11	65423307	CAGCCCCUUUUUUUCCAGACCAAGGGCUGUGAACCCGCCUGGGGAUGAGGCCUGGUCUUGU	Positive
NEAT1	chr11	65423437	GGACGGGGCCCAGGCCGGGCCCAGCCUGGUGGAGCGUCCAGGUCUGGGUGCGAAGCCAGGC	Positive
NEAT1	chr11	65424918	GAAGGGGACAGCUUGGCACCGGUCCCGUGGGCGUUGCAGUGUGGGGGAUGGGGGUAUGCAG	Positive
NEAT1	chr11	65424992	CUGGGAGGGAUGAGGGUGAAGAAGGGGAGAGGGUUGGUUAGAGAUACAGUGUGGGUGGUGG	Positive
NEAT1	chr11	65425608	GCCUAUAUUGUGGGCUUUUAACGUAUUUAAGGGACCACUUAAGACGAGAUUAGAUGGGCUC	Positive
NEAT1	chr11	65425660	GAUGGGCUCUUCUGGAUUUGUUCCUCAUUUGUCACAGGUGUCUUGUGAUUGAAAAUCAUGA	Positive
NEAT1	chr11	65425952	AUUUAUUGUAUUUUUAAUUUGAAUGUUUGUGCUUUUUAAAUGAGCCAAGACUAGAGGGGAA	Positive
NEAT1	chr11	65426260	GGGUUCCAUUUUUUAAAUGUUUAAAAAUAUGUUGACAUGGUAGUUCAGUUCUUAACCAAUG	Positive
CTTN	chr11	70435181	CUGCGGCAGUAGGGCCCCCAGCCCCCCCCCGGAGCUGCGCCCUGGAUCCUCACACUACAGA	Positive
REXO2	chr11	114439518	GCCGGCUGCGAGACUGGGGCCGUGGCUGCUGGUCCCGGGUGAUGCUAGGCGGCUCCCUGGG	Positive
PTMS	chr12	6770168	CCCAUUUCUGGCUCCUCAGAUGAGGAAGAAGAAGAAGAGGAUGAUGAAGGGCCCGCGCUGA	Positive
PTMS	chr12	6770180	UCCUCAGAUGAGGAAGAAGAAGAAGAGGAUGAUGAAGGGCCCGCGCUGAAGAGAGCUGCCG	Positive
PTMS	chr12	6770595	CUCUUCUUUCUCCCCAGCCUUCUCAUUUCCGCCUCUCCAGACACUGCGCCCUCCACCCUCA	Positive
TUBA1C	chr12	49269566	CCUGGAACACGGCAUCCAGCCCGAUGGCCAGAUGCCAAGUGACAAGACCAUUGGGGGAGGA	Positive
TUBA1C	chr12	49269574	ACGGCAUCCAGCCCGAUGGCCAGAUGCCAAGUGACAAGACCAUUGGGGGAGGAGAUGAUUC	Positive
TUBA1C	chr12	49272732	CAUCUCUGCUGAGAAAGCCUACCACGAACAGCUUACUGUAGCAGAGAUCACCAAUGCUUGC	Positive
TUBA1C	chr12	49272768	UGUAGCAGAGAUCACCAAUGCUUGCUUUGAGCCAGCCAACCAGAUGGUGAAAUGUGACCCU	Positive
TUBA1C	chr12	49273116	CUUUGUUCACUGGUACGUGGGUGAGGGGAUGGAGGAAGGCGAGUUUUCAGAGGCCCGUGAG	Positive
EIF4B	chr12	53040959	AGGUAAUAGGGGAAAAUUGUGUGACCUCCAGCAAACACAUGAAUGGUUAUUUCCUGGAGCC	Positive
EIF4B	chr12	53040984	CUCCAGCAAACACAUGAAUGGUUAUUUCCUGGAGCCGGAAGCACUUGGGGGUCGUGGUAAU	Positive
HNRNPA1	chr12	54282645	GUUUCGGUGGGAAUGACAACUUCGGUCGUGGAGGAAACUUCAGUGGUCGUGGUAUGUAUGG	Positive
HNRNPA1	chr12	54283836	UCAUAGGAAGCAAUUUUGGAGGUGGUGGAAGCUACAAUGAUUUUGGGAAUUACAACAAUCA	Positive
HNRNPA1	chr12	54283920	AGGGAGGAAAUUUUGGAGGCAGAAGCUCUGGCCCCUAUGGCGGUGGAGGCCAAUACUUUGC	Positive
XPOT	chr12	64419080	AUUGAUUCAGAGUUGGUGGAUCGUGAUGUGGUGCAUACAUCAGAGGCAAGUAACUAACCAU	Positive
ERP29	chr12	112022823	GGACAUUGAUGCUAACAUGACCAUGCUUGGGAUGUCUCUAGCUGGUCUGGGGAUAGCUGGA	Positive
TPT1-AS1	chr13	45391126	CUAGCCUCUCCUUGCUCUCGUCCGGGGUGAGCUCGUCGAAGUUCUUGGAGUCCUCCUUGCC	Positive
ITM2B	chr13	48258900	AUCACCUGGGUUUCUUUAUUUAUCGACUGUGUCAUGACAAGGAAACUUACAAACUGCAACG	Positive
BCL2L2-PABPN1	chr14	23321791	GAGGAGGAGGAGCCGGGACUGGUCGAGGGUGACCCGGGGGACGGCGCCAUUGAGGACCCGG	Positive
LOC100289511	chr14	69767159	AGCUGCUAAGUGCGUCAGUUGUGGAGUGGCGUAGACGAGUUAAGUCCUGGUCUGCGUGGAG	Positive
CALM1	chr14	90405197	ACAAACACAUUUAAAAUUGGUUUACCUCAGGAUGACGUGCAGAAAAAUGGGUGAAGGAUAA	Positive
PAPOLA	chr14	96520176	ACUGACUGCGUACUUACACAGAAACUAAUUGAGACAUUGAAACCCUUUGGGGUUUUUGAAG	Positive
SORD	chr15	45074386	AGAGACCAGGAGGGUUUGGUUAGCUCACAGGACUUCCCCCACCCCAGAAGAUUAGCAUCCC	Positive
KIF23	chr15	69440068	CAUGGUGACAGAAACGACAAUGAAGUGGGAGAAAGAAUGUGUGAGUAUCGUUUGGGUAGUG	Positive
RPLP1	chr15	69455453	UCUAGCUGAGGAGAAGAAAGUGGAAGCAAAGAAAGAAGAAUCCGAGGAGUCUGAUGAUGAC	Positive
TNFRSF12A	chr16	3021936	GCGGCGGGAGCCAAGCUCCUCCAACCACAAGGGGGGUGGGGGGCGGUGAAUCACCUCUGAG	Positive
BOLA2	chr16	29798989	UUCACUGCUUACACAGGUAUUAGACCUCCUGGACCCUGCUUCGGGAGACCUGGUAAUCCGA	Positive
BOLA2	chr16	29810895	CAGGAGGAAGAGCCAGGAGGGCCAGAGGCAGAGAAGAGAUGGAGUCUUAGGGGCCAGGGUG	Positive
ALDOA	chr16	30069848	CCUGCUCUACAGGGAUCACCUUCCUGUCUGGAGGCCAGAGUGAGGAGGAGGCGUCCAUCAA	Positive
ALDOA	chr16	30070174	UACACUCCGAGCGGUCAGGCUGGGGCUGCUGCCAGCGAGUCCCUCUUCGUCUCUAACCACG	Positive
EIF4A1	chr17	7578530	CACCCAGCCCCAGCCAGGGCUCAAUCUCUGGGGGCUGAGGAGCAGCAGGAGGGGGGAGGGA	Positive
SNHG29	chr17	16439328	GAGGCUCAUGGAUCACUCUUUUGUGGUAGGGCCACAUCUGCCAGAGCCUGGAGUCUGCGAA	Positive
LASP1	chr17	38920144	GGGUGGAAGGUAAGAGGUUGGUGUGGAGUUGGGGCUGCCAUAGGGUCUGCAGCCUGCUGGG	Positive
GRN	chr17	44352482	GCCCGUAGCCCUCACGUGGGUGUGAAGGACGUGGAGUGUGGGGAAGGACACUUCUGCCAUG	Positive
DAZAP1	chr19	1435521	UUUUGUCGACUGACCUGCUUGGUAGUGUCUGAGGUGAACUGUGGGGGUUGCGCACAGCCAG	Positive
ILF3	chr19	10691591	UAGCCGACCUGCAGGAGGGCCUACAAACGGGCCCAGCAAGAGCUGGGCAACAGCUGGCUUG	Positive
PRKCSH	chr19	11442505	AGAGAGAGAGGCCAAAGAGCAGCACCAGAAGCUGUGGGAAGGUAUGGCAGAAAUGGCCAAG	Positive
PRKCSH	chr19	11446302	GGUCUCGGUGACUGAGCUGCAGACUCACCCGGAGCUGGACACAGAUGGGGAUGGGGCGUUG	Positive
NFIX	chr19	13096063	GGGUUGGGGGGCCUGUCCAGAGGGUCUUCAGAAGCCCCCCUGGGAGGGAGGGGAGGAUGAG	Positive
TPM4	chr19	16101786	ACUGUUGGUCAAACUAUAGGAGAGACCAGGGACCAUCACAUGGGUAGGGAUUUUCCAUCCA	Positive
TPM4	chr19	16101861	ACUGGUGGGGGCCGGGGGUGGCUAUUGUGGGAAGUCAUAACCCACAGAUAGAUCAACCUAA	Positive
RPSAP58	chr19	23827597	GAGGCAUCUUAUGUUAACCUACCUACCAUUGCGCUGUGUAACACAGAUUCUCCUCUGCGCU	Positive
RPSAP58	chr19	23827700	CAGUGGGUUUGAUGUGGUGGAUGCUGGCUCGGGAAGUUCUGCGCAUGCGUGGCACCAUUUC	Positive
CAPNS1	chr19	36140115	CCGGAGCCGGACGCUGCGGGAGGCCCGGGAGCGGCAGUGGAACCGACUCCCAGAACUCCGG	Positive
FTL	chr19	48965312	AAGAAGCCGCCCUAGCCACGUCCCCUCGCAGUUCGGCGGUCCCGCGGGUCUGUCUCUUGCU	Positive
FTL	chr19	48965519	UCCUUCUUGCCAACCAACCAUGAGCUCCCAGAUUCGUCAGAAUUAUUCCACCGACGUGGAG	Positive
SNRNP70	chr19	49108292	ACAAACGGGGGGAGCGGGGCAGUGAGCGGGGCAGGGAUGAGGCCCGAGGUGGGGGCGGUGG	Positive
EPN1	chr19	55678615	ACGCAUCGGGGCCCUGUGCCCCUUGCUGCUGCAGCCGGGCACCAUGUCGACCUCGUCCUUG	Positive
MIR10394	chr19	58393383	CUCUAGAACCCUCUGCAGGUCCUGGUGAACGCCAUCAUCAACAGUGGUCCCCGGGAGGACU	Positive
NOP56	chr20	2652899	GCGGUCGGCUACGCGCUGCUGGCGCUGAAGGAAGUGGAGGAGAUCAGUCUGCUGCAGCCGC	Positive
GNAS	chr20	58891762	CUGCCUCGGGAACAGUAAGACCGAGGACCAGCGCAACGAGGAGAAGGCGCAGCGUGAGGCC	Positive
GNAS	chr20	58905478	CAACGAGUACCAGCUGAUUGACUGUGCCCAGUAGUAAGUAACCGCCACCCAACCCAUCAGC	Positive
COMT	chr22	19963753	CCAGCGGAUGGUGGAUUUCGCUGGCGUGAAGGACAAGGUGUGCAUGCCUGACCCGUUGUCA	Positive
COMT	chr22	19968710	GUGGACGGCCUGGAGAAGGCCAUCUACAAGGGCCCAGGCAGCGAAGCAGGGCCCUGACUGC	Positive
ATF4	chr22	39522294	GGCUCUCCAAAUAGGAGCCUCCCAUCUCCAGGUGUUCUCUGUGGGUCUGCCCGUCCCAAAC	Positive
ATF4	chr22	39522295	GCUCUCCAAAUAGGAGCCUCCCAUCUCCAGGUGUUCUCUGUGGGUCUGCCCGUCCCAAACC	Positive
NONO	chrX	71300161	UAGCCAGAAUUCUACCCUGGAAAAGUGUUAGGGAUUCCUUCCAAUAGUUAGAUCUACCCUG	Positive
OGT	chrX	71563471	GACAGAUUCAAAUAACAAUUAAUGGAUUCAGUAUUAGCAAUGGACUGGCAACUACUCAGGU	Positive
RPL10	chrX	154399841	GCUGCCCGAAUUUGUGCCAAUAAGUACAUGGUAAAAAGUUGUGGCAAAGAUGGCUUCCAUA	Positive
CCNL2	chr1	1387866	UGUAACUGGCUCCUGUCCUGUUCACAGCUUGCCAAAGGGGCGAGAGAGUCGGAGUCGGAGC	Positive
NADK	chr1	1752298	AGGCCAGCACUGAGUCUGGGACACUCAGCGGGAAGGGGGCUGGCAUCGCCAGCGACCCACA	Positive
GNB1	chr1	1786527	UUGUGUUCAACAGUUAAUCAAAACCAGAGAGUCUAGGGCAGCCUCUCUGAUGUUGUCAAUG	Positive
GNB1	chr1	1804458	UGCUCCAUUUACAAUCUGAAAACUCGUGAGGGGAACGUGCGCGUGAGUCGUGAGCUGGCAG	Positive
SERBP1	chr1	67425103	UGAUUCUCGUGGCAAACGUGAAUUUGAUAGGCAUAGUGGAAGUGAUAGAUCGUAAGUCUUA	Positive
S100A11	chr1	152032791	CCAGAAGGACCCUGGUGUCCUUGACCGCAUGAUGAAGAAACUGGACACCAACAGUGAUGGU	Positive
ILF2	chr1	153662464	GAGAAGCCACCAGAGAAGAAGGAAGGAGAGGAAGAAGAGGAGAAUACAGAAGAACCACCUC	Positive
TPM3	chr1	154173093	UAAGCACAUUGCAGAAGAGGCAGAUAGGAAGUAUGAAGAGGUAAGUGACCUUCUGUUAGUC	Positive
TAGLN2	chr1	159918291	UGCUGCCCCAGCCACAGCUGCACUGACUGUGCUCACCACACAUCUGGGGCAGCCUUCCCUG	Positive
OLA1	chr2	174141921	UAUUCGAGAUAUAGAAAUAAUACAUGAAGAGCUUCAGCUUAAAGAUGAGGAAAUGAUUGGG	Positive
NCL	chr2	231459009	UUAAACUAGAGAAACCAAAAGGAAAAGACAGUAAGAAAGGUAUGUAAGGCUUUAUGAGAUU	Positive
NCL	chr2	231460678	GAUGAAGAUGAUGAGGAGGAGGAAGAAGAGGAGGAGGAAGGUACUUAAAUUAGAUUCUGAC	Positive
HMGB2	chr4	173332107	GGAGGAGGAGGAAGAAGAAGAUGAAGAUGAGGAGGAAGAGGAUGAAGAUGAAGAAUAAAUG	Positive
MXD3	chr5	177310472	AGCAGAUGCCCCUGGGGGCCGACUGUGCCCGGUACACCACGCUGAGCCUGCUGCGCCGUGC	Positive
MGAT1	chr5	180791805	GGAGCUGGGGGAGGUGCGGGUGCAGUAUACGGGCAGGGACAGCUUCAAGGCUUUCGCCAAG	Positive
EEF1A1	chr6	73517840	GAAGGCUGCUGGAGCUGGCAAGGUCACCAAGUCUGCCCAGAAAGCUCAGAAGGCUAAAUGA	Positive
TCP1	chr6	159784000	CCUUGACUUCAGCCUGCAAAAAACAAAAAUGAAGCUUGGUGUACAGGUGGUCAUUACAGAC	Positive
TCP1	chr6	159787827	UAACGAUGGUGCAACCAUCCUGAAGUUACUGGAGGUAGAACAUCCUGCAGCUAAAGUUCUU	Positive
AIMP2	chr7	6023548	CAGACCACAGCACCACGUCUGCUACGGUGAGUUCAUUCCCAGCGAGCCAAGGGCUCUUCCC	Positive
HNRNPA2B1	chr7	26190460	UCUUCAGAUACUUUUUUUUUCCUUUGGCAGGAAGGUGUCUUGCUGCAGGUAACUAAUGAAG	Positive
PON2	chr7	95406239	UUGACAAUUUCUCAUUUGGAAGGUACUUGAGCUGGAUACACUGGUGGAUAAUUUAUCUAUU	Positive
ASPH	chr8	61625344	ACCGCUCAGUGCUCUUACUAGAUGAACUCAGUAACGCCUUGAGCUGGGUUGAUUGAGGAUG	Positive
PABPC1	chr8	100721404	CUCCUUGGGCUACGCGUAUGUGAACUUCCAGCAGCCGGCGGACGGUGAGCGCCGGGCUCCG	Positive
YWHAZ	chr8	100920445	CCAAUAUGGGGAUGUGGAAUUUUUAUACAAGUUAUAAGUGUUUGGCAUAGUACUUUUGGUA	Positive
CCAT1	chr8	127209138	AUCCCUUGAACCUGGGAGAUGGAGGUUGCAGUGAGCAGAGAUCACACCACCGCACUCUAGC	Positive
PLEC	chr8	143919036	GUCCCUGUGGGAGGUGAUGCAGUCGGACCUGAUCCCCGAGGAGCAGCGGGCCCAGCUGAUG	Positive
PLEC	chr8	143920974	GGACCUGCUGCGGCAGUUCCGCACGGGCCGGAUCACAGUGGAGAAGAUCAUCAAGAUCAUC	Positive
PLEC	chr8	143929159	UGCGGCCCCCACGCUGCGCUCGGAGCUGGAGCUGACGCUGGGCAAGCUGGAGCAGGUCCGC	Positive
PLEC	chr8	143932148	UGGGGACCGGCUGCUGCGGGAGGACCACCCGGCCCGGCCCACGGUGGAGGUGGGGCUCCCU	Positive
B4GALT1	chr9	33166932	AUCGGGCAGUCCUCCGGGGAGCUCCGGACCGGAGGGGCCCGGCCGCCGCCUCCUCUAGGCG	Positive
HNRNPK	chr9	83970167	CCAGAUACAGAAUGCACAGUAUUUGCUGCAGAACAGGUCAGUUUAAGUUUAGCUUUGUGUU	Positive
HNRNPK	chr9	83977727	GAACAAGCAUUUAAAAGAUCUAGAAACACUGAUGAGAUGGUUGAAUUACGCAUUCUGCUUC	Positive
HNRNPK	chr9	83980187	UCGUUUUCUGUCUAGCUCCGACCGGCUGAGGCGGCGCGGCAGCGGAGGGACGGCAGUCUCG	Positive
GOLM1	chr9	86027445	CACCUAUAGAAGAGUCCAUCUGCUGUGAAGGAGAGACAGAGAACUCUGGGUUCCGUCGUCC	Positive
POLE3	chr9	113408042	CAGAUGUACCUUACUCUCUGCUACUGUACAGCUUUAGGAUUUGUCAUCACCUCCCGGAAGG	Positive
STOM	chr9	121340570	UUUUUGUAUUAUUAUUAUUGUUUUUUAGUAGAGACGGGGUUUCACCAUGUUGGCCAGGCUA	Positive
PTGES2	chr9	128122989	GGCAAGUUCGGAGCCGUGGAGGGUGCCGUGGCCAAGUACAUGGGUGCAGCGGCCAUGUACC	Positive
ZDHHC12	chr9	128721103	CUGUCCCCAGCUGGGGUGAGCGCUCAGAGGGCCUGGGGCCCUCACUCCUGCCCACGCCUCC	Positive
SNHG7	chr9	136725080	AUGCAGAGGCCAGGAUGUGGGCCCAGCCCUGUGCCAGGAGGCUGGCUGGAAUAAAGGUACA	Positive
ANXA11	chr10	80155849	CUGAAGAUCUGUGGUGGCAAUGACUGAACAGUGACUGGUGGCUCACUUCUGCCCACCUGCC	Positive
EIF3A	chr10	119049839	GAAAUUGAAGAACGAGAACGGCGUAGAGAGGAAGAGAGAAGACUUGGCGAUAGUUCCCUUU	Positive
CCDC34	chr11	27338615	UUAUAAACUUUUUAAGGUUGAUCUUGGCAUGUUGUUUUGCAGAAUAAGUGGCUGAAUAUGU	Positive
SLC38A1	chr12	46243265	UGUGUGCCAGGCACUAUAUCUAUGUGCAUAGAAAAACCCUGGAAGGCCAUACAACAAUAUA	Positive
TUBA1B	chr12	49129648	UGGCAAUGCCUGCUGGGAGCUCUACUGCCUGGAACACGGCAUCCAGCCCGAUGGCCAGAUG	Positive
TUBA1A	chr12	49185606	UUUGAUGGAGCCCUGAAUGUUGACCUGACAGAAUUCCAGACCAACCUGGUGCCCUAUCCCC	Positive
CS	chr12	56272777	CCCCCUCACUAUCUCUAGAGUGAGAAUCUGGCUCCUGUUUCCAUGGGUCAAAGCCGGUUGC	Positive
CORO1C	chr12	108645360	AUGUGGUUCAAAGAGAAGCAGGAGGGCAAGGGAAAGUUACCCUGAUCUUAGUUUGUAGCUU	Positive
CORO1C	chr12	108646120	GAUUGAAUGAGUAUUGAGACUGAGGAGAAUGAUAGAGAGUGAAGCAGAAACAGGAGCACAG	Positive
RN7SL2	chr14	49862652	GCCUAAGGAGGGGUGAACCGGCCCAGGUCGGAAACGGAGCAGGUCAAAACUCCCGUGCUGA	Positive
ETFA	chr15	76285679	GAGUGGCUUGACCAGAAAUUAACAAAAAGUGAUCGACCAGAGCUAACAGGUGCCAAAGUGG	Positive
ETFA	chr15	76285681	CAGAGUGGCUUGACCAGAAAUUAACAAAAAGUGAUCGACCAGAGCUAACAGGUGCCAAAGU	Positive
SLC7A5	chr16	87831375	GGGACCCCCUCACCAUCCAGUGGGCCCGGAGAAACCUGAUGAACAGUUUGGGGACUCAGGA	Positive
CTDNEP1	chr17	7244148	CUCCCCCUCCACCUGAGUUGGGGUGGGGGGGAAAGGGAGGGCGAGCCCUUGGGAUGCCGUC	Positive
CTDNEP1	chr17	7244152	GCUGCUCCCCCUCCACCUGAGUUGGGGUGGGGGGGAAAGGGAGGGCGAGCCCUUGGGAUGC	Positive
TOP2A	chr17	40412944	UAGACAUGGAUGGAUAAUAUGGGAAGAGCUGGUGAGAUGGAACUCAAGCCCUUCAAUGGAG	Positive
WDR45B	chr17	82648291	ACCCUCACGGCAACGGGCUGCUCUACGCCGGCUUCAACCAGGACCACGGUGAGGAGGCGCG	Positive
TXNL4A	chr18	79973732	ACGGUGUACCGCGGGGCCCGCAAAGGCCGCGGCCUGGUGGUGUCCCCCAAGGACUACUCCA	Positive
TMEM259	chr19	1014240	ACCAGGCAGCAACCUGGACAUGGAAGAUGAGGAGGAGGAAGAGCUGACCAUGGAGAUGUUU	Positive
EEF2	chr19	3976309	UCUUAGUAGGGACUUAAUGGGCCGGUCGGGGAGGGGGAGGCGGGAUGGGACACCCAACACU	Positive
TIMM44	chr19	7934128	GUCGGCCGAGUCGGUAUCCAAAGGCGGGGAGAAGCUGGGCAGGACAGCGGCCUUCAGAGCC	Positive
RPL18	chr19	48619160	CCAGCCCGUUCUCUCUUUCCGGACCUGGCCGAGCAGGAGGCGCCAUCAUGGUGAGCUCGCU	Positive
LAMA5	chr20	62311985	UGUGAGCCUACAGCUCCUGAGGACUGAAGUGAAAACUCAAGCGGGCUUCGCCGAUGGUGCC	Positive
LAMA5	chr20	62311987	CGUGUGAGCCUACAGCUCCUGAGGACUGAAGUGAAAACUCAAGCGGGCUUCGCCGAUGGUG	Positive
LAMA5	chr20	62312772	GGAGCCCCCACUGGUCCUGUAGAUCCAGGUGUUCCUGCUGGGGGGCAGCCGCAAGCGUGUG	Positive
YDJC	chr22	21629317	ACGCACGCGGACGGGCACCAGCACGUGCACGUGCUCCCAGGUGCGUGGUUAGUGAUCCCAG	Positive
DESI1	chr22	41601120	CAGAUCCAGCCUCCAGGAGGGAGCUCCGUGGGCAGACCCAACGGCCAGAGCUAACAGGACU	Positive
CYB5R3	chr22	42619117	AGCCCAUCCAAACACUGAGGCAGCCUUGGGGAACCCCGAGCUGGGGGGUUGGCAGCCCACU	Positive
SBF1	chr22	50448444	CUGACCCAAGUCCCAACCUCCUGUUCCCAGGGCACCCCUAGCUCCCUCCUUGUGUCCACCG	Positive
NUDC	chr1	26921864	AUCGGAGCCGGCGCGAUGGGCGGAGAGCAGGAGGAGGAGCGGUUCGACGGCAUGUUGCUGG	Positive
ZMPSTE24	chr1	40285941	UUUUUUUUAUUCAGAAUAAGAAACAAGGAUGUAAAAAUGAGGAGGUACUCGCUGUACUAGG	Positive
YBX1	chr1	42697194	CCAUUGUCUUUUUCAGGGUGCUGACAACCAGGGUGCAGGAGAACAAGGUAGACCAGUGAGG	Positive
YBX1	chr1	42697195	CAUUGUCUUUUUCAGGGUGCUGACAACCAGGGUGCAGGAGAACAAGGUAGACCAGUGAGGC	Positive
YBX1	chr1	42697221	CCAGGGUGCAGGAGAACAAGGUAGACCAGUGAGGCAGAAUAUGUAUCGGGGAUAUAGACCA	Positive
B4GALT2	chr1	43990517	GCCAGAGGACUGACCACAGCCUGGCUGGCAGCUGCUCUGUGGAGGACCUCCAGGACUGAGA	Positive
RPS8	chr1	44775903	UGACAACUCGGUAAUGCUGCAUACUCCCGAGUGCGCGGUGGGGAAGCCAACCUUGGAGAGC	Positive
CDKN2C	chr1	50974146	UGGUGGAGUUCCUGGUGAAGCACACGGCCAGCAAUGUGGGGCAUCGGAACCAUAAGGGGGA	Positive
SRSF11	chr1	70250459	ACAAGCAAGAAGAAGAAGAGUAAAGAUAAGGAAAAGGACCGGGAAAGAAAAUCAGAGAGUG	Positive
SRP9	chr1	225790146	UCUGUAGUUUCUCAGAAGGGCUAUGGAUUAGUUUGAACUGUCAAAUCCUUGCAUACUUCUG	Positive
PCBP1	chr2	70088058	GCCCCCGGUCACCCUGAGGCUGGUGGUGCCGGCCACCCAGUGCGGCUCCCUGAUUGGGAAA	Positive
CBWD2	chr2	113437890	UAGGCCGGAAUGUUACCGGCUGUUGGAUCUGCGGAUGAGGAGGAGGAUCCUGCGGAGGAGG	Positive
PTMA	chr2	231711380	CUUAAAGGAGAAGAAGGAAGUUGUGGAAGAGGCAGAAAAUGGAAGAGACGCCCCUGCUAAC	Positive
PTMA	chr2	231712448	UUACCUGGCCUUUGAUUCUCUCCAGGUGAGGAAGAGGAUGGAGAUGAAGAUGAGGAAGCUG	Positive
PTMA	chr2	231712463	UUCUCUCCAGGUGAGGAAGAGGAUGGAGAUGAAGAUGAGGAAGCUGAGUCAGCUACGGGCA	Positive
PTMA	chr2	231712472	GGUGAGGAAGAGGAUGGAGAUGAAGAUGAGGAAGCUGAGUCAGCUACGGGCAAGCGGGCAG	Positive
PTMA	chr2	231712475	GAGGAAGAGGAUGGAGAUGAAGAUGAGGAAGCUGAGUCAGCUACGGGCAAGCGGGCAGCUG	Positive
SH3BP5	chr3	15259776	CAAAGCUACACAUACCUCGAGCUGCACAUAGUACUUUGCCUUGAGUUCAAAAUAAGGCCUG	Positive
TMA7	chr3	48440576	UAAGGCUUUCAAGCAGAAACAAAAAGAGGAGCAGAAGAAACUCGAGGAGCUAAAAGCGAAG	Positive
FLNB	chr3	58123111	UUGCUCAAAUAGGUGAAGGCCCACGGUCCCGGCCUCGAAGGUGGUCUCGUGGGCAAGCCUG	Positive
SEC61A1	chr3	128071134	CCCGGCAGAGGGGCACACUCUGGAGACCUUGCUGGCAGUGCUAGCCAGGAAACAGAGUGAC	Positive
TMEM165	chr4	55417156	CAACUGUAUUAUUUGCCAUUUUUGGCAUUAGAAUGCUUCGGGAAGGCUUAAAGAUGAGCCC	Positive
PCBD2	chr5	134928104	ACGUGUUGGAGAUUGAGACUAGUAGGGCUAGGCCUACUGCUGCCUUGCAGGCAGCAAAGAC	Positive
CTNNA1	chr5	138934204	ACACUGAUACUAGAUUCCACAGGGAAAUGGGCAGACUGAACCAGUCCAGGUGGUGAAUUUU	Positive
ZMAT2	chr5	140704542	AUGGAAGAGAAGCAGAAGGAUUAUGAUUUUGAGGAAAGGAUGAAGGAGCUCAGAGAAGAGG	Positive
HNRNPAB	chr5	178206743	CCCCUUUCUGUUGGAACAGGUCCUAGACCAGAAGGAGCACAGGCUGGAUGGCCGUGUCAUU	Positive
PTP4A1	chr6	63576723	GAUUGAAGAAUUGCUGCUUCUUGUUAGGAGGUUCAUUUCACUUAUCAUUACUUACAACUUC	Positive
FSCN1	chr7	5606497	CCUCCGGGAGCCCUGGGGUGAGCCGCCGGGGCCCCCCUGCUGCCAGCCUCCCCCGUCCCCA	Positive
EIF4H	chr7	74196237	GCACUGGGCUGACUGCGGCGCUGACGCAGCGUUUCCCCCCAUCCCUGUUGCCUGUGUGUUG	Positive
MCM4	chr8	47976785	GGGAAGACCGUGCGCUUGCUCUGAAGCCUUGUGAGCAAGGAAGGCUCCCUGCAUGUCCUGC	Positive
SET	chr9	128689486	GCCGGGAGGAGGCGGCCGGACCGAGCGGGCGCCCGCGCGUGUGGCGUGAGGGGAAGCCGCU	Positive
CDC123	chr10	12250313	UUAACAUCCCCUUGGUUUUCUUUGACAGAAGAGAAAUCAGCAGGAGGACGACUGAUGAGCG	Positive
HNRNPH3	chr10	68338616	GACCAUAUGAUAGACCAAUAGGAGGAAGAGGGGGUUAUUAUGGAGCUGGGCGUGGAAGUAU	Positive
RPS24	chr10	78037259	GCAACGAAAGGAACGCAAGAACAGAAUGAAGAAAGUCAGGGGGACUGCAAAGGCCAAUGUU	Positive
PGAM1	chr10	97432610	UCUGCCCCUCCCACCUGCACAUGUCACACUGACCACAUCUGUAGACAUCUUGAGUUGUAGC	Positive
SCD	chr10	100363277	ACCUUGGACCACUCCUGUCCCUGUAGCUCAGUCAUCAAAGCAGAAGUCUGGCUUUGCUCUA	Positive
BUB3	chr10	123155066	GUCUCUACGAUGUGCCGGCCAACUCCAUGCGGCUCAAGUACCAGCACACCGGCGCCGUCCU	Positive
YAP1	chr11	102110494	GCCGCCAGGGAAAAGAAAGGGAGGAAGGAAGGAACAAGAAAAGGAAAUAAAGAGAAAGGGG	Positive
PTMS	chr12	6770177	GGCUCCUCAGAUGAGGAAGAAGAAGAAGAGGAUGAUGAAGGGCCCGCGCUGAAGAGAGCUG	Positive
TUBA1C	chr12	49272330	UGGUGGGGGAACUGGUUCUGGGUUCACCUCGCUGCUCAUGGAACGUCUCUCAGUUGAUUAU	Positive
TUBA1C	chr12	49272739	GCUGAGAAAGCCUACCACGAACAGCUUACUGUAGCAGAGAUCACCAAUGCUUGCUUUGAGC	Positive
TMPO	chr12	98546406	GGAAAGAAGAGUAGAAAGGGAUAUUCUUAAGGAAAUGUUCCCCUAUGAAGCAUCUACACCA	Positive
ERP29	chr12	112022278	AACCCAGUCCCAUACACUGGGGCAGUUAAGGUUGGAGCCAUCCAGCGCUGGCUGAAGGGGC	Positive
RPLP1	chr15	69455209	AACGUCAACAUUGGGAGCCUCAUCUGCAAUGUAGGGGCCGGUGGACCUGCUCCAGCAGCUG	Positive
RPLP1	chr15	69455445	UUUUUUUUUCUAGCUGAGGAGAAGAAAGUGGAAGCAAAGAAAGAAGAAUCCGAGGAGUCUG	Positive
NFATC2IP	chr16	28964434	UGAGGUACUCUUUUGAAGGAUGAAGGUGGUGGAUUCUCAGCCCUGGGGGUCUUCCUCACCU	Positive
ALDOA	chr16	30069958	UUCUCCUACGGCCGAGCCCUGCAGGCCUCUGCCCUGAAGGCCUGGGGCGGGAAGAAGGAGA	Positive
FUS	chr16	31184987	AAUCCUCCAUGAGUAGUGGUGGUGGCAGUGGUGGCGGUUAUGGCAAUCAAGACCAGAGUGG	Positive
FUS	chr16	31190323	GCUAUGGAGGUGGUGGCAGUGGUGGUGGUGGCCGAGGAGGAUUUCCCAGUGGAGGUGGUGG	Positive
SF3B3	chr16	70548400	GUGUCAGAAAUGGCUGUUUCUGAGCUACCUGGUAACCCCAACGCUGUCUGGACAGUGCGUC	Positive
RNF167	chr17	4942879	AGAGGAAAUCCAGCAGCAGAUCUGGAUCCCGUCUGUAUUUAUUGGGGAGAGAAGCUCCGAG	Positive
ENO3	chr17	4952814	UCCUGUCCCAGGCCGAUUCCGAGCAGCUGUGCCCAGUGGGGCUUCCACGGGUAUCUAUGAG	Positive
AP2B1	chr17	35724865	UUCCAUAUUGAUUUUGACGCUCUGUAUAUUGGCAUCAGGUGGCAGCUGAAUAUCUUUUGAA	Positive
KPNB1	chr17	47677127	GGUGAUGCAGCUGCUUCUGGAAAAUUUGGGGGUGAGUAUCUACACACAAUCUAAUUAACCA	Positive
LUC7L3	chr17	50745854	AGAAAGAGAAAGGAAAAGACGAAGGGAAGAGGAAGAAAGAGAAAAAGAAAGGGCUCGUGAC	Positive
LUC7L3	chr17	50745855	GAAAGAGAAAGGAAAAGACGAAGGGAAGAGGAAGAAAGAGAAAAAGAAAGGGCUCGUGACA	Positive
MFSD11	chr17	76736842	GUCCGUAGCCACCGCCCCCGUACCUGCGGGGUGGCGGUCCCCGGCGGCUGUGGUGUGAGUC	Positive
SLC16A3	chr17	82238977	GUGGUUCACACCCCGGAAACAAGUGUCUGAGUGGCUGGGCGGGGCCGGCAGGCACAGGGAG	Positive
PTBP1	chr19	808431	AAGAAGGAGAACGCCCUAGUGCAGAUGGCGGACGGCAACCAGGCCCAGCUGGGUAAGAGGC	Positive
OAZ1	chr19	2269602	UUCCUGGUUUCGGACCCCAGCGGCCGGAUGGUGAAAUCCUCCCUGCAGCGGAUCCUCAAUA	Positive
ILF3	chr19	10679832	CUCUUCCCUUUCAGCCUCUCGAGCUCCUGUGUGAGAAAUCCAUUGGCACGGCCAACAGACC	Positive
PRKCSH	chr19	11442398	UGCCUUCUGCCCACCCAGAAAAAGCUCAUUGAGCUACAGGCUGGGAAGAAGUCUCUGGAAG	Positive
CALR	chr19	12944241	GCUCCCCUCCAACCUGGGGGGCAGUGGUGUGGAGAAGCCACAGGCCUGAGAUUUCAUCUGC	Positive
TPM4	chr19	16101314	GAAGAGAACGUGGGCUUACAUCAGACACUGGAUCAGACACUAAACGAACUUAACUGUAUAU	Positive
RPSAP58	chr19	23827710	GAUGUGGUGGAUGCUGGCUCGGGAAGUUCUGCGCAUGCGUGGCACCAUUUCCCGUGAACAC	Positive
FTL	chr19	48966778	CCCAGCGACUUCUGAAGGGCCCCUUGCAAAGUAAUAGGGCUUCUGCCUAAGCCUCUCCCUC	Positive
RPL28	chr19	55388323	GGUGAAGAGGAAGCGGACCCGCCCCACCAAGAGCUCCUGAGCCCCCUGCCCCCAGAGCAAU	Positive
DSTN	chr20	17607211	UUAAUGUUAUCCUCUUGCUAUAUAAAUAAAGCAAAUAUAUUUAGGCCAGGGUCUCACUGAG	Positive
GNAS	chr20	58903532	AUUUUCUUUUCUUUUCAAUCCCACUGCAGUGAGAAGGCAACCAAAGUGCAGGACAUCAAAA	Positive
UBA1	chrX	47214938	UGUCCGAUACACCAUCCGCUGACCCCGUCUGCUCCUCUAGGCUGGCCCCUUGUCCACCCCU	Positive
RBM3	chrX	48576508	AACUGCCAUUUAAAUAUUUUUCUGCUCUAGGUGGUGGGGACCAGGGCUAUGGGAGUGGCAG	Positive
NONO	chrX	71297415	AGGCGCCAAGAAGAACUUCGGAGGAUGGAAGAGCUGCACAACCAAGAGGUGCAAAAACGAA	Positive
NONO	chrX	71297909	CAGCAAGAAGAAAUGAUGCGGCGACAGCAGGAAGGAUUCAAGGGAACCUUCCCUGAUGCGG	Positive
RPL10	chrX	154399840	GGCUGCCCGAAUUUGUGCCAAUAAGUACAUGGUAAAAAGUUGUGGCAAAGAUGGCUUCCAU	Positive
RPL10	chrX	154400833	GUACAUCCCCAGUCGUGGCCCUCUGGACAAGUGGCGGGCCCUGCACUCAUGAGGGCUUCCA	Positive
TAGLN2	chr1	159918305	GAGCCUGUGGCAGCUGCUGCCCCAGCCACAGCUGCACUGACUGUGCUCACCACACAUCUGG	Positive
HNRNPU	chr1	244853841	GGUAUAAUUGGGAUUGAAAACUAAAACUUGGAACUAAGAUAGAGAAGAUGGAGUGUAUGUA	Positive
NCL	chr2	231460759	AACGUGGCUGAGGAUGAAGAUGAAGAAGAGGAUGAUGAGGACGAGGAUGACGACGACGACG	Positive
EEF1E1	chr6	8079890	CAAGAACAGACUAUAUACUAAUUCCCACUAGAAGCUGUCCAUGCCAUACAGAAGAUCUAUU	Positive
BCLAF1	chr6	136261294	GAUGAAGAAGAGACCAUGGAAAAUAAUGAAGAAAAGAAGGACAGACGCAAGGAAGAAAAGG	Positive
RPL7	chr8	73291661	ACCUUAUUUAUGUUUGCUUUUUCACUUCAGGUACCCCAAUCUGAAGUCAGUAAAUGAACUA	Positive
TPM2	chr9	35685336	CUACCCUCUCUUUCUCACUCCCCACAGGUGGCCAGGAAGCUGGUGAUCCUGGAAGGAGAGC	Positive
TUBA1B	chr12	49128120	GGCUCGCCUGGACCACAAGUUUGACCUGAUGUAUGCCAAGCGUGCCUUUGUUCACUGGUAC	Positive
TUBA1B	chr12	49128191	GGUGGAGACCUGGCCAAGGUACAGAGAGCUGUGUGCAUGCUGAGCAACACCACAGCCAUUG	Positive
TUBA1B	chr12	49128536	GUUGACCUGACAGAAUUCCAGACCAACCUGGUGCCCUACCCCCGCAUCCACUUCCCUCUGG	Positive
TUBA1B	chr12	49128563	UCCCUGAGAUUUGAUGGAGCCCUGAAUGUUGACCUGACAGAAUUCCAGACCAACCUGGUGC	Positive
TUBA1A	chr12	49185756	ACCCUGGAGCACUCUGAUUGUGCCUUCAUGGUAGACAAUGAGGCCAUCUAUGACAUCUGUC	Positive
NACA	chr12	56712902	UGCUUUUUCCCUCUCAUCUCUCAGGUCGAUGAAACAGGUGUAGAAGUUAAGGACAUUGAAU	Positive
ARGLU1	chr13	106559578	AGAGUAGAAGAAUUGGUAGCAAAAAGGGUGGAGGAAGAACUGGAGAAAAGGAAGGAUGAAA	Positive
RPL4	chr15	66499515	AAAGAAGGCUGCUGUUGGUGUUAAGAAGCAGAAGAAGCCUCUGGUGGGAAAAAAGGCAGCA	Positive
MTSS2	chr16	70662722	AAUGGAGCUGACUGUGGACGAGGACUAAGUGUGGGGGAGAGGGGACGAUACAGGGUGUGUG	Positive
MTSS2	chr16	70662724	AAAAUGGAGCUGACUGUGGACGAGGACUAAGUGUGGGGGAGAGGGGACGAUACAGGGUGUG	Positive
SMARCE1	chr17	40630735	GCUAACAAAGGCGAGGAGAAGAAAGACGACGAGAACAUUCCGAUGGAGACAGGUAACCCAC	Positive
NACA2	chr17	61590697	AACAUUCAAGAAAACACACAGACUCCAACUGUACAAGAGGAGAGUGAAGAGGAAGAGGUCG	Positive
RPL17	chr18	49490827	UCACUUUACAGAAACAGUGUGUACCAUUCCGACGUUACAAUGGUGGAGUUGGCAGGUGUGC	Positive
SAMD1	chr19	14089332	AGAGGUGGAGAAGAGCGAGUACUUGAGAAAGAAGAGGAAGAAGAUGAUGAUGAAGAUGAAG	Positive
EFHD2	chr1	15429919	GUGUGGUGUCUGUUGCUGUGUCGUGAAACUGUGACCAUCACUCAGUCCAAACAAGUGAGUG	Positive
PINK1	chr1	20648586	AGAGCAUCGGCCUGCAGUUGCCCUUCAGCAGCUGGUACGUGGAUCGGGGCGGAAACGGCUG	Positive
NUDC	chr1	26942710	GGAAGAUGAGAAGGACAAAGGAAAACUGAAGCCCAACCUAGGCAACGGGGCAGACCUGCCC	Positive
RCC1	chr1	28509508	AUCCGCCCACCUCAGCCUCCUAAAGUGCUGGGAUUACAGCUGUGAGCCACCCUGCCCGGCC	Positive
RPS8	chr1	44776059	UGCAGGCAUCUCUCGGGACAACUGGCACAAGCGCCGCAAAACCGGGGGCAAGAGAAAGCCC	Positive
UQCRH	chr1	46310281	CGAUCACAUACAGAAGAGGAUUGCACGGAGGAGCUCUUUGACUUCUUGCAUGCGAGGGACC	Positive
PHGDH	chr1	119737181	AUGUCAUCAGCUGUCCCCACCUGGGUGCCAGCACCAAGGAGGCUCAGAGCCGCUGUGGGGA	Positive
PHGDH	chr1	119743899	GUUUCUUCUAUUUCCAGGCCUCCUGGCAGAGGCAGGCGUGCGGCUGCUGUCCUACCAGACU	Positive
PHGDH	chr1	119744079	CUCACUGGUCCCUGCCUCUGGGGCUUUUCUGAAGAAACCCACCCACUGUGAUCAAUAGGGA	Positive
CHD1L	chr1	147178331	UUGCUCCUGAGUAUGAAGCUGCAGCUACCAGAUUAAAAGGAAUAGUCCCAUUAGCAAAGGC	Positive
ACP1	chr2	272150	CGGCAUUCCCAUGAGCCACGUUGCCCGGCAGGUACCGUCCUUGGACUUGAAGUUGUGUGUU	Positive
PTMA	chr2	231711889	GUAAUGACAUGGCCUGUUUUCUGUCGAGGAGAAUGAGGAAAAUGGGGAGCAGGAGGCUGAC	Positive
PTMA	chr2	231711948	ACAAUGAGGUAGACGAAGAAGAGGAAGAAGGUGGGGAGGAAGAGGAGGAGGAAGAAGAAGG	Positive
PTMA	chr2	231712443	GUGGUUUACCUGGCCUUUGAUUCUCUCCAGGUGAGGAAGAGGAUGGAGAUGAAGAUGAGGA	Positive
PTMA	chr2	231712466	UCUCCAGGUGAGGAAGAGGAUGGAGAUGAAGAUGAGGAAGCUGAGUCAGCUACGGGCAAGC	Positive
SEPTIN2	chr2	241352344	GAACAUUCAGAUUUACCAUAAUGUUCCUUAGUGGUAGAGGUGUGUGCCUAGUGAUGUAGAA	Positive
RPSA	chr3	39412372	GUAGGAGCAACCACUGACUGGUCUUAAGCUGUUCUUGCAUAGGCUCUUAAGCAGCAUGGAA	Positive
MRFAP1	chr4	6641852	CUGUCUAUGCUCUGUCUCACUUAACACUACGUUUUCUGCUAUGGUCUGUGGUUGAUGACCU	Positive
MRFAP1	chr4	6642508	UGAUGCGUUUUAGAGGACUUGGCAUAAAAUGAAAGAUUGGCAAAGGCCCUUGAGGGGCUUG	Positive
HMGA1	chr6	34245391	UACUCCACUGCCCUGGCAGCAGCAGGUGUGGCCAAUGGAGGGGGGUGCUGGCCCCCAGGAU	Positive
SRSF3	chr6	36594441	CCGGAGGAAAGCGGGAAGACUCAUCGGAGCGUGUGGAUUUGAGCCGCCGCAUUUUUUAACC	Positive
RPS12	chr6	132814993	GCGUUUAAGCAUUGCUGCUGGAGGUGUAAUGGACGUUAAUACUGCUUUACAAGAGGUUCUG	Positive
PSAT1	chr9	78308460	CUGGUGCCCAGAAGAAUGUUGGCUCUGCUGGGGUCACCGUGGUGAUUGUCCGUGAUGACCU	Positive
HNRNPH3	chr10	68339215	AUGGGAAUGAUGGCUUUGAUGACAGAAUGAGAGAUGGAAGAGGUAAAAUAAAUAUUAAAGA	Positive
SCD	chr10	100360929	AAAGAACCGGAGAUGGAAACUACAAGAGUGGCUGAGUUUGGGGUCCCUCAGGUUCCUUUUU	Positive
RRM1	chr11	4106130	GAACUAGAUACUUUGGCUGCUGAAACAGCUGCAACCUUGACUACUAAGCACCCUGACUAUG	Positive
NEAT1	chr11	65425135	UAAUAAUAGUAAGUUGUUAGUGUUGGUUAAGUUGUUGCUUGGAAGUGAGAAGUUGCUUAGA	Positive
MALAT1	chr11	65499055	CCUCGCCCGAGCUGUGCGGUAGGCAUUGAGGCAGCCAGCGCAGGGGCUUCUGCUGAGGGGG	Positive
TUBA1C	chr12	49269535	AGAUUGGCAAUGCCUGCUGGGAGCUCUACUGCCUGGAACACGGCAUCCAGCCCGAUGGCCA	Positive
TUBA1C	chr12	49272263	GAAACUUUUUUAUUUUGCAGGCUGACCAGUGCACCGGUCUUCAGGGCUUCUUGGUUUUCCA	Positive
VAMP1	chr12	6463742	AGCAGUCCCAUGUGCUUCUAGCUGGAAGGAGCUUUCUCUUCUUUACAUUUUCUACAGCAUU	Negative
ARID2	chr12	45729860	AAAAAUAAUGGCAAACUCGACGGGGAAGGCGCCUCCGGACGAGCGGAGAAAGGGACUCGCU	Negative
ELOVL5	chr6	53268032	GGUAAAAUCAAAUAUAGCUACAGCAUAAGAGAAUCGAGAAAUUUGAUAGAGGUAACUUGUU	Negative
TGFB2	chr1	218421004	AUUACAGGACAUGGUGAUGGCAGAAGCAAGGUAAGUACUGGGUGUGUUAAGCCACUUCUGA	Negative
AKAP1	chr17	57106168	UCUUGGAAUUGGAGAACAGCAAGGGCCCCAGCCUGGCCUCUUUAGAGGGGGAAGAAGAUAA	Negative
SMURF2	chr17	64544772	CAGCUACAGUUAUGAAAAAGGAAGAAUUUUGCUCUAAAGAUUAUUAAUAAGCUUAGAAAAU	Negative
MGA	chr15	41767679	CUGUAGACUGAACUGUAGCUUGUAGCUGUUGAAUUAAGUCCAAAAUCUAAGGAAUGCGAUG	Negative
BRAP	chr12	111655580	UGGGAAAACAAGAUAGUUCGGAUAGAGAAGGACACAGCAGAGGAAGUAAGUCUGUUUGGUU	Negative
CCNYL1	chr2	207754377	AAGUAUCAGUUAUUGAUAUCUACUUCUAUUGGAGUCCAUGUUGCAUUUCUUGUGAACUAUA	Negative
C1orf131	chr1	231237755	GAAGUGAGGAUUGAACGUAUUAGUUUCUAAGCCUGCUAUAACAAAUUACCACAAACAUGGU	Negative
CTC-338M12.4	chr5	181249456	UAAUCCCAGCAGUUUGGGAGGCUGAGGUGGGAGGAUCACUUGAACUCAGGUGUUCAAGACC	Negative
ZSCAN9	chr6	28227815	GCCACAGCUCACAUGUGACUCUGCUCAGAAGUGCCAUUCUAUUGGAGAGACAGGUGAGGGA	Negative
C3orf67	chr3	58893064	ACAUGAAGGAUUUUUUUUUUUUUUUUUUGAGAUGGAGUCUCGCUCAGUCGCCCAGGCUGGA	Negative
CHD6	chr20	41402783	CUCUAUUUAACUAACAUUUUGUUCAGUUUUGCCUCCAGUGGAAGCAGAAAGGGUUUUUUCA	Negative
ST7	chr7	117125894	UCCAGACUGCCCGACUCUUAUCCAUUACAUGCAACAAACCUGUUAAACCCUGCAACAUCAU	Negative
GJA9-MYCBP	chr1	38863316	UUUGGUCAAAACACACAUAGAAAACAAAAUGAUCCAAUGAAAACUGGUUUAACUAGCAAAA	Negative
ASXL1	chr20	32437117	AGCUCUCCCACCUUUCCCAAAGGCCUUGCUGGAAGUGUGGUGCAGCUGAGCCACAAAGCAA	Negative
C3orf67	chr3	58965139	CUGUCCAGGGCCCUGCAACAACCAUCCAGCGAGGUUGGCAUUAUGAGCUGAGCUGCUAUUU	Negative
ZNF714	chr19	21122477	AUAAACUACAAAAAUUAGCUGAUUGUGGUGGCAUCCACCUGUAGCCCAGCUACUCAGGAGG	Negative
LCOR	chr10	96984319	AGCCCCGGCCCUAAUUCUGAAGACAGCAUAGAGGAAGUCAAGGAAGAUAGAAACAGUCAUC	Negative
SLC6A6	chr3	14485021	UGGAGACCAUGAUGUGAGCUCUCUCGGGUCGACGGGGCCGGCGGCUUUCCUGCUGUUUACU	Negative
RAB23	chr6	57196499	GUAGUAGCCGAAGUGGGAGAUAUACCAACUGUACUUGUGCAAAACAAGAUUGAUCUUCUGG	Negative
C3orf70	chr3	185129729	GUUUAACAUUGCCUUCUAUUAAAAAGUCAAGAAACAACAGAUGUUGGUGAGGCUGCAGAGA	Negative
DNMT3A	chr2	25248225	CAGGCUGAGAAGAAAGCCAAGGUCAUUGCAGGAAUGAAUGCUGUGGAAGAAAACCAGGGGC	Negative
DOP1A	chr6	83165946	GCUCCAAAAAAUGGUCAUGGUCAUUGUUUGGUGGUUUGCUGCCAGUCUGAUCCACUACAGC	Negative
PPIB	chr15	64156020	AGACGGUCACUCAAAGAAAGAUGUCCCUGUGCCCUACUCCUUGGCGAUGGCAAAGGGCUUC	Negative
CWC15	chr11	94963199	AUGGACUUGGGAAUAGGUUUAACCCAGUUUGCAUUCUCCAAAUGUUUCCAGUGAUAUGUUU	Negative
MED23	chr6	131610223	CCUACAGCACAAGCAGCGCUGCCCUGUGCUGGAGGACCAGUUGGUGGAUCUGGUUGUUUAU	Negative
TMOD3	chr15	51910484	UAAUCCCAGCUACUCAGGAGGCUGAGGCAGGAGAAUUGCUUGAACCUGGGAGAUGGAGAUU	Negative
CLGN	chr4	140389219	GCAAAAGAAGAGUACGAAAGGACUAAACUAGAUUGAAAUAUUUUUAAUUCCCGAGAGGGAU	Negative
PAXIP1-AS1	chr7	155004442	CCCUACUAAAAUACAAAAAAUUAGCCGGGCGUGGCGGCACGCGCCUGUAGUCCCAGCUACU	Negative
KIAA1549	chr7	138879560	UAAGACGCCGGGAGCCGUCAACGAUGGCAGGUCCCACAGAGCUCCGCAGAGCGGUCUGUGA	Negative
THAP4	chr2	241601930	AGCUGUGCAUCGCAUCCCACUCCAUCGCCAGGAUCUCCUUCGCCAAGGAGCCCCACGUAGA	Negative
SIPA1L3	chr19	38081422	CACAGCGAUGGUGGAGAACUGGACUCCACAGGCUCACAACCUUCCUGUCAGGUUUCAGGGC	Negative
ZNF142	chr2	218644841	UGCAGUUACCAGAGCCGCCACAAGCAGGCUGUGCUGAGCCAUGAGAACUGCAAGCAUACCC	Negative
C3orf67	chr3	58778640	CCAGGCAGGCCAAUUCUUGGGCCUCUAAGUGGCUUACUUGGGUGCCAGAAAUAGCAGCAAG	Negative
GDPD5	chr11	75442407	GAGCACCCCUACCGCAGCAGUUUUAUCAACGUGACUCUGGAGGCCGUGCUGCACUCCGGCU	Negative
TOMM70	chr3	100364106	CUUAUAUGCUAGAUUUUUCUGGUGAGGGAAGGGUUGUGUUCUUCAGGGGUCUUUUGUUUUG	Negative
CCDC69	chr5	151183199	UUCCCUUGAGUUGGCCAAGGGAAUAAGCAAGAGGAGACAUUUCCUCCCUGCCCCAGCACUC	Negative
C1orf52	chr1	85255383	CACGCCCAGCUAAUUUUUGUAUUUUUAGUGGAGAUGGGGUUUCAGCAUGUUGGCCAGGGUG	Negative
TMEM33	chr4	41954159	CACUGUUUGUGAGAAGACUUUGUCUCCAGAGCAUUGCCUUUAUAAGCAGAUUGGCACCAAC	Negative
HUWE1	chrX	53548273	GACCAAGCCUUGUCCUCCUUUUCCCGGCAGGUAUUUCCCAGCCACUUCACACAGCAGCGGA	Negative
CABIN1	chr22	24067034	GUCGCUGGAGCGGUGCCAGUCCCUGGAGGAGAUUCAGCGGCUGUAUGAAGCAGGCGACUAC	Negative
GLS	chr2	190881402	ACCCGCUGCCCCGGCGGCGCCCGGCCCCAAGGACGGCCCCGGGGAGACGGACGCGUUUGGC	Negative
ABHD17C	chr15	80754508	CAACCUUUAGGGUGUUCUAAUCAAAGAGCUGAUGAAAUCUCAGUCUUUUGUAUCUAGAGGU	Negative
ACIN1	chr14	23095513	UUCCUGAAAACCCUAAGCUGGGCCAGCCCGGCAGCCCACGCACUUCCGGCCUCGGACCCGC	Negative
FYB2	chr1	56813732	AAGAGCUUAGAACAGCUCCAUGAACUCAAAGUGCAGUUAAUUCUACAAACAAUAACUUAUA	Negative
LINC01933	chr5	152229290	AAGACACUAGAUGAUCUGCCACAAUGUUCUGUAGCGUGCUUCUGAGAGUGUAAGAAAUGCC	Negative
KAZN	chr1	15116592	GUCCUGAAGCUGCAGUCCACAGCUCAGAAAGGAGAGGUGAGACCUCCCUCCAACCUGGUGC	Negative
DGKK	chrX	50367154	CUGAUUCAGUCCAAUGGCUGGUUCAUUGAGGUGCACAAUUCAGAUUCCAAGCACUGGUUCU	Negative
GPR68	chr14	91232652	ACUGAUACAGACUGGGAUGAGCUGAGGGCAGUCUCAUUUACUGUCAAGAGUUGUAUUUUUG	Negative
FTX	chrX	74069311	CUGUGAUCCCACGGAGCUGCAGUCAGAAGGGAGCAAUGACAAGAAAUAAGUGCUGAGCAGU	Negative
RPRD2	chr1	150460091	CGAGGACAGGAAGGAAAAACCUGCAGAGAAGUCAGCUGUAUCCACUUCUGUACCUACAAAG	Negative
PPP1R9A	chr7	95293936	UUUAACAAUAGUGUUCUAGAGGAUUCUAAAGGAAGCUGCCCCAGCAGCCCUGAGAGAACCA	Negative
EIF2AK1	chr7	6023873	CCAUGGAGUUGGCAGUCAUCACGGUAGAUGGCGUAUGAUUUUGCUGAAUUUUAAAUAAAAU	Negative
TMEM248	chr7	66956699	UAUAACUUUUUUUCUUUUUCUUUUUUUUUGGAGGGGGGAGGCAGGGUCUUGCUCUGUCCCU	Negative
ASH1L	chr1	155560890	CGAUUGUGUCAGAUAUGUAUGUGGAACGUAGCUGUCCUUGCCGAGUCUGACCUGUAUGAAA	Negative
LPP	chr3	188886952	CUCUUAAAAUAUGCCAAAGCAAUUUGAGGUGGGGGUGGAAACAGGUAUUUAUCUCUCAUGC	Negative
MBNL3	chrX	132369854	CUGUUGUGCAUGGAAAGAACACAGUGAAAAGGCAGGCAGGGCAUCCGGUGCAAAGUGCAAC	Negative
SLC2A1	chr1	42926937	AGACUUCCAAACCUGACAGAUGUCAGCCGAGCCGGGCCUGGGGCUCCUUUCUCCAGCCAGC	Negative
DIMT1	chr5	62388715	CUUAUCAUUUCUAACAGUUUAUUGUAUAAAGAUGUUACUCUUCUAUUUACUGUUAUAUACU	Negative
SSR1	chr6	7287415	CUCAGGGAAGGAGUAAAGUAGAAAUCAGAAGAAAAGAAGCUUCACUUGAUAGUAAUAAGGU	Negative
C3orf67	chr3	58967687	CAACAACGAAAAGAUAAUCCAAUUAAAAAUGGGCAAAUAAUUUAUUUUUAAUUUUUGAACU	Negative
SLC30A6	chr2	32223444	UGUGUAAGGAAGUAGUUUUAUAACCCAUGGGCAAAUCAUCUGAGCUUUCUCAUCUGUAAAG	Negative
CAND1.11	chr11	10319944	CAUACACACACACACACACACACGCACAGAGAAAACAAAACUCCUAAUUAUUUUUUCCCAA	Negative
TCEA2	chr20	64062925	AGCAGGAGGAGAGAAGGGAGCAGAUUCCUGGGCCUCCUGGGGCCCGGUCGCUCCGGGAUGU	Negative
GNE	chr9	36246231	GAAUCCUUCACAUUGAAGGUGGGGAAGUCAGUGGGACCAUUGAUGACUCUAUCAGACAUGC	Negative
NF2	chr22	29673367	UCUGGCCCAGAAGGCCGCAGAGGCUGAGCAGGAAAUGCAGCGCAUCAAGGCCACAGCGAUU	Negative
RILPL1	chr12	123498760	CACAAUGGUCUCCCUUUUUCUACAGUUACAGCAGCAGCAGACACGGCUGAUGAAGAUCAAC	Negative
PRR11	chr17	59201722	UGGGUGCAGUGGCUCACACCUGUAAUCCCAGCACUUUGGGAGGCUGAGGCAGGUGGAUCAC	Negative
SEC13	chr3	10305082	CGCACAGUGACUGGGUUCGAGAUGUGGCCUGGGCCCCCUCCAUCGGCCUGCCCACCAGCAC	Negative
GFM1	chr3	158649106	UACCCAUGGGUUUGGAGGGUAAUUUUAAAGGUAUUGUAGAUCUUAUUGAGGAACGAGCCAU	Negative
ERBIN	chr5	66053429	AUUUUAGGCAAGAAGAUGAAAAUUUUAACAGCCUUUUACAAAAUGGAGAUAUUUUAAACAG	Negative
TACR1	chr2	75047296	GGAGGCAUCUGAGAGGACAGAUUCUCCACAGAAUUCUAAAAACCCACACUCAACAUGGGCA	Negative
DCAF16	chr4	17802074	UUUGAGACGGAGUCUUGCUCUGUCGCCCAGGCUGGAGUGUAGUGGCAUGAUCUCAGCUCAC	Negative
KLF9	chr9	70386239	UAUGAGGCCAGAAAAGUGAACUGAGUUUUCGUAGUUAAGACCUCAAAUGAGGGGAGUCAGC	Negative
JAM3	chr11	134149509	CUUAAAGAGUUUGCUCACGUAAACGCCCGUGCUGGGCCCUGUGAAGCCAGCAUGUUCACCA	Negative
RNF169	chr11	74839201	CCUACAGUGAUGCCUAGGAUGGUAUUGACAGUUGUUUUCUAAACUUCCUGCUGAGCAACAG	Negative
MPRIP	chr17	17186720	GCCUGGGUGACAAAGCAAGGCCCCAUAUCAGAUAUAGAUAUACUUAUCAGACCCCCCCUGA	Negative
C3orf35	chr3	37419394	CAGUCCAUUCUAUUACUACUCAGCUUAUAUGUUGAAUGUUUUAAAUUAUCAAAUUUUAAAU	Negative
SNX25	chr4	185310678	GGCAAUGAAAGCUGAUCUCCUGAGGGCCAGGAACAUGAAGAGGUACAUCAACCAACUGACU	Negative
LINC01933	chr5	152099792	CCAAAACACUGCAAAACCCCAGUACAGUAGGGAGCAGGGUUUGAAAACCACUGGGAAAGGG	Negative
CEACAM1	chr19	42508812	ACUUCCCCUCCCUUCCCCUUUUCCCAACCUGGACUUGUUUUAAACUUGCCUGUUCAGAGCA	Negative
PHLDB1	chr11	118639230	CUCACUCACAGGGGGCAGGCCUUUCCCGAAGACCACAUCGACCCUCAAAGAGGUAUCAUGA	Negative
PEG3	chr19	56823960	CACUUCUGUAGAAGGGAGAAAACCUCCUAUGGCUCCUGCCUUUUUGGUGUGGUGUGCUAGG	Negative
CAND1.11	chr11	10317188	CAGAACAUCCUGGCCUGCUCACUUGUGGGGGCUUGCCUGAGGGGAGGUGUGGAGUGGCCAG	Negative
MYRF	chr11	61771550	AGAAGAGGAAGCACUCUGAAUCCCCCCCCAGCACCCUCAAUGCCCAGAUGCUGAAUGGAAU	Negative
SCN8A	chr12	51705473	CAUGAUCUUCUUCGUCUUGGUCAUCUUUGUGGGUUCUUUCUAUCUGGUGAACUUGAUCUUG	Negative
CTR9	chr11	10756787	UGCAUUUCCUUCAACAAGAAGGAUUACAGAGGAGCUCUUGCUUACUAUAAGAAAGCAUUGC	Negative
TIRAP	chr11	126290871	UCCUCCCCCUUCACCAAUGCCUGGUCUCACGGGGCUAGUUUUGACCCCCACGCUAUGGCAU	Negative
C3orf20	chr3	14753143	AUAAAGAAAAUGUGGCACAUAUACACCAUGGAAUACUAUGCAGCCAUAAAAAAGGAUGAGU	Negative
LAMA5	chr20	62316012	GGGUGCCAGGACCCAGCUCCGAGAUGUCCGGGCCAAGAAGGACCAGCUGGAGGCGCACAUC	Negative
LOC101928118	chr1	95196126	GCAUUUAAUAAUAACUGUUUACAACAUGAGGCAAAGCUAAUAAUGUUAUGGUUUUAUUAAG	Negative
NOTCH2	chr1	119925498	UGUGCCGACAAAGCUCGGGAUGGCGUCUGUGAUGAGGCCUGCAACAGCCAUGCCUGCCAGU	Negative
C1orf100	chr1	244387665	AAAUAGAUUCAAGUUGAAGAAAGAUAAGGUGUAAAGUGUUUUCUUUGGCUGUUGUGUGGAG	Negative
VIL1	chr2	218429612	GCUUCUGUCCUGCAGUGUGUCUGACUCCGAGGGGAAUCUGGUGGUGAGGGAAGUCGCCACA	Negative
RAPH1	chr2	203434760	GUUAAGUUGAGAAUUAAUUAUGUUUAUCAUGGAUGGCUACUAAUACCAAGCUCAUGAUUGU	Negative
TACC1	chr8	38820355	UCAGCAGGUUUAGAACAGCCUACAGACCCAGUGGCACGAGACGGGCCUCUCUCCCAAACAU	Negative
NFATC2IP	chr16	28965100	GCACUUGUAUUGCCAGACUACCUAAUUUUUGCCAGUCUCAUGGGUAGAUAGUGGUGCAGUG	Negative
SH3BP5	chr3	15254516	AAAGUCUAAUGCCCCAGUGUACCCCCCCCAGUUAAUUAAUUAAAUAAUUCUCUGGGGAUGA	Negative
ZBTB33	chrX	120250961	GCCUUCCGCGCGUCCGGAGGAGGAGAAGCGGCGGCGCCGGGAAGCAGGUGAGGACCCGGCC	Negative
ADH5	chr4	99071371	UAUUAUAACACUGUAGUGGAACAUUCUUCUGCAUUGGGCUCACUGCGUGUUACCUAAGACG	Negative
LINC01933	chr5	152216984	GUGGUUGGUUAUGUGGGAAAAGCAGAAUUCGAUCCUCAGCUUUCCACCAGUCUGUACAAGA	Negative
DMXL2	chr15	51456073	GAGUUACUAGAUUAUAUUUUAAUUCACAAGGCAACAAGGUUAGUUUCUGGGGGCUACUGCU	Negative
GPR35	chr2	240605482	GGCACAGCAGUUGGUGACUCCUUGGUGGGAGCCGUGUCCCACCCGGUCCUGAUACUGCCGU	Negative
COPA	chr1	160289412	CCCAUUUUCCUUAGACAUUUAAAUUUCAAGGCAGGUACCCUCUGUGUACUCAGAAAUUUGA	Negative
DKFZP586I1420	chr7	30370770	UUGAGUACCUAGGUGCAUAUAAUACAGUUAGCAGACCCUUACAGAGUCAAAAGAGAUUUUG	Negative
UBN2	chr7	139303016	ACCGCAGUUUGGUGUCUAAGUUUAGAAGCAGGUUAGCAACUGUCAACAUGAAAAAUGUAUC	Negative
MLANA	chr9	5897565	AUUUGUCUAUCUCUUGGGCCAGGGCCGCUGGGAUCGGCAUCCUGACAGUGAUCCUGGGAGU	Negative
TBL1XR1	chr3	177023639	UUUUACUAAGGUAGGGUAGCAUUUGCUAUUGGUAAAGAGAAUAAAUACACUUAAUUUCACA	Negative
CHML	chr1	241635065	AGAAGGCAGGAGGUUUAAUAUUGAUUUGGUGUCAAAACUGCUGUAUUCUCAAGGAUUGCUA	Negative
URM1	chr9	128387978	UUUGAGCCCCCACCCUCGGGUUCAGUCCUGGCCUUCUCUGAAUCCGGUUCUCCCCUUCCUC	Negative
SLC38A10	chr17	81246161	GAAGCCAACUGGCUCGUGGCAGGGCCAGGAGCAGAGACGGGGGACCCUCGCAUGAAGCCCA	Negative
SYNM	chr15	99130074	AAGGAGAAGGACUCACCGAAGGAGAAGAGCGUGCGAGAGAGAGAGGUGCCGAUUAGUCUAG	Negative
AIF1L	chr9	131121675	GUGGGCUGCCUUAGUUAGUUAUGAGAACAGGGAAGGGCUGGGAAGAGACAGCCUCCAAGGU	Negative
PATJ	chr1	61908372	UAAUUGAAAUAACUUGCUUCUGUGUUUCAGGUGUCUGGAGUAGAUUUGCAGAAUGCCUCAC	Negative
PRKAA1	chr5	40798063	CUGGGGGUCGGCACCUUCGGCAAAGUGAAGGGUGAGAACCCCGCGGGACUAGGCUUGGCCC	Negative
VPS13C	chr15	61852964	UAUUUCAAAUCACUGAAUUCAUGGAGAUGUGGACACGCUUGGUUUGCUCUAUUUUUGUUUA	Negative
REST	chr4	56908071	GCCUGAGCACCCUCUGCAGCCCCACUCCUGGGCCUUCUUGGUCCACGACGGCCCCAGCACC	Negative
ZFP90	chr16	68565854	CCAUUAAAAAAAUUAACUUGGCUAGGUAUGGUGUCUCACACCUGUAAUCCCAGCACUUUGG	Negative
SEPHS1	chr10	13333871	UAACAGGCGGCCAAACAGUACUAAACCCCUGGAUUGUCCUGGGAGGAGUGGCUACCACUGU	Negative
CELSR2	chr1	109269482	CCCGUGGUGAGCAUCAGCGUCCAUGAUGAUGAGGAGCUUCUGCCCCGGGCCCUGGACAAAC	Negative
DNAJB14	chr4	99899961	UCAGAGCAUGAUCUGUUUGGCCACAUGCAAGUGUGAGCAGAAAUAGAGCAGCACGUAGAAU	Negative
ZIM2	chr19	56795376	CCUGGGCGGGGCUGGGGCCCCAGUGGACUUGAGGGCGCAAGAGGCAUCCAGCGCGGGGCAG	Negative
TMTC2	chr12	82687422	GAGCUGCGGAGACGGGCGCGAGGAGGAGGAGAGGAGUCGUGGAUUGGAAGGACCCGAGGGA	Negative
EML6	chr2	54816835	UUGGAUGCCAAAAACACAGUCUGCAUUUGGGACUGGAGGAAGGGAAAACUUCUGGCGUCAG	Negative
TGFB2	chr1	218389746	AGGCACUACACACAUAGAAGCUGAAUUAAGGUAUUCAGAUGCAAUUGUAGAAGUCACUAUU	Negative
EPB41L5	chr2	120013572	CUGGGCUGCCGUCCAGCGGGAGAGACAAAAGUCGCAAGGGAAGGGGAAAAACGAACUGAGU	Negative
PPIB	chr15	64156846	AGAACUUCAAACUGAAGCACUACGGGCCUGGCUGGGUGAGCAUGGCCAACGCAGGCAAAGA	Negative
POLH	chr6	43616394	UGAGUGGAUUGCAGGAGCUCAGGAGUUCGAGACCAGCCUGGGCAAGGUGGCAAAACCCCGU	Negative
CCNB1IP1	chr14	20313489	ACCCUUGAACCAUCCAUGAUUGCACAGUCUGGUGUUCUUGGCUUCCCAUUAGGUAAGAAAG	Negative
IGF1R	chr15	98959444	AUCCCAAGGGAACUCCUUCGCACUGGCGUUGAGUGGGACCCCGGGAUCCAGGCUGGCCCAG	Negative
C1orf198	chr1	230865613	CCUGAGGCCCAGAUGGCCCCUUGCCUUGAUGACUUAACCUGGUUCUCCUCAGGGAAGGAGG	Negative
TADA1	chr1	166857120	UUCUCCUAAAGAAUGUGUUCUUGCAUUUUGGUUGAAAUAACCUACACAGUGUUAAAAAUCA	Negative
TTC3P1	chrX	75742475	GAACAUAACACACCAAGAAGUCAAUACUGAGCCAUAUAAUCCUUUUGAGAAACAACAAGGG	Negative
ADORA2A-AS1	chr22	24488331	AUGUUGCUCAGGCUGGUCUUGAACUCCAAGGCUCAAGCAGUCCUCCUGCCUUGGCCUCCCA	Negative
SRRM2	chr16	2762798	CAGAAAUGAAGAAAUCUCGCAUUUCUUCAAGGCGGAGCAGGUCUCUCUCUUCACCACGGUC	Negative
ST7	chr7	117187296	AAGUAGAAUGACAUGCCACUAAUGGGGAAUGGGGUAUUUUCAUAGAGCUACAUUUCCCUCU	Negative
RCOR1	chr14	102727706	GGACAGAGAAGUGAUCAAUGUAUUGGUCUAGUGAGACUGAGAUGAAAAGAAAUAACCUACA	Negative
KIAA1671	chr22	25194882	GCAAUGAAGUUAGAAGUAACUGAUGAUUGGGAGCCUUUGCAGAUAGCUGGGCAAAUGGGUG	Negative
ZC3H7B	chr22	41357474	CGUGGGUGAAGUCCUGGGGUCAGGGGGUGGGGUGGGGCCAGAAGGCCUGAUAGAAGGGUCA	Negative
CREBBP	chr16	3850616	CACUGAAUCCGCAAGCACAAAAGCAAGUGGGGCUGGCGACUAGCAGCCCUGCCACGUCACA	Negative
MED13	chr17	61945879	UGUAAUCGUCUUAAUUAAAAAGUUGCAGUAGGGUUGCUUUUAGAGUAUUAUUUUUUUGUAA	Negative
SCARNA2	chr1	109100225	UUUAGGGAGGGAGAGCGGCCUGGGUCCUGGGUGUUGUGUGCGGAGCUGUGGCGUCGCGUGU	Negative
NKD1	chr16	50639618	GCAAGCAGCCAUGCUGCAGCAGAGGAUGAGGCUGGCGGAUUUAGUAAGAGCCCUCUGUGUU	Negative
N4BP2	chr4	40120519	UUGAUAAGACUAUUGGUCAGAGGACAAAAAGGAACAGAAAAACUGAAAAAACUUCAUCCGU	Negative
MBNL2	chr13	97393057	UACUAUCUAUUUAUCUUAUAUCGUAGAUCUGAUAACCCUAUCUAAAAGAAAGUCACACGCU	Negative
ZNFX1	chr20	49246717	AUCUCACCCCUUCUCUCCUGCAAAUUAGUGGACAGACUCCCUGGAACAUGUUUGGGGCUUC	Negative
ASXL2	chr2	25742445	CUUUUCAGUUCUACUGUUCUUCCUCUGCCUGCAGACAGCCCCACCCACCAGCCCCUACUCC	Negative
C1orf131	chr1	231232613	UGGGAUAGUAAGGCUAGAUUAGUUGCGAUAGGUUAGGCUGUGAUUUGAUAACAAAUAGUCC	Negative
ITGA2	chr5	53093378	CCACUUGUCUCUGCACCAUUUAUCACACCAGGACAGGGUCUCUCAACCUGGGCGCUACUGU	Negative
NISCH	chr3	52481000	UGGAGCCGAGGCUCGGGACACGCAGGAAAGGACGCCGCCUGCCCGGGCUCCUGGAGACGCA	Negative
CEMIP2	chr9	71685020	UGCUUGGAUACCAGCUUCAUGCACCUUCUAGUUGUACAAAAUGUUAAAGACGUUGUUUGUA	Negative
ZNF217	chr20	53581517	CUCUGGAUGAAAAUGGAGCCGUGGAUCGAGGGGAAGGUGGUUCUGAAGACGGAUCUGAGGA	Negative
SCD	chr10	100360797	CCUAUGACUACUCUGCCAGUGAGUACCGCUGGCACAUCAACUUCACCACAUUCUUCAUUGA	Negative
PAN3	chr13	28261440	AACAGACAUUUAAUAACAAUGGCUCAAAUUGAUCAAGCAGAUAUGCCAGGUAAAAAGCAAG	Negative
LARP4B	chr10	808167	AUGGAAGUGACCACCGUGUAUCUGUGGAUUGUCUGCAGGGCUCUGCUGGGGUCAGCAGGUC	Negative
C3orf67	chr3	58954227	AAUGGCAGCUCCAUGAGAAUUUGAGUAAAUGGUAGCACCCAUCCAAGAGUGUAGAUAAACU	Negative
DNAJC16	chr1	15568341	GAAUCUUUCCUUUGUCCUGUUCUAACCUAGGAAUGAAAAACACCACCAGUUUGAAUCGCCU	Negative
SLC6A11	chr3	10934121	UGAAGACAUGAUUGGCUACCGGCCACCGUCGCUCAUUAAGUGGUGCUGGAUGAUCAUGACC	Negative
PEG3	chr19	56835495	GGCCUCCCUGAGAUGGUAAAGAACAUUAAAGCUGAGCCCUGAAGGAGUGUGAAUGGUGUGU	Negative
FPGT	chr1	74206531	AGGAAAACACACAUAUGCACACAAAACUCAGUUAUCUGUGGGGAAAGUGGUAGUAAUAAUU	Negative
KLHDC4	chr16	87709541	CCUGUGCAGCUGGUCAAGGAGGUGGUGGCCGAGGAUGGCACCGUGGUCACCAUUAAGCAGG	Negative
IST1	chr16	71928425	CUGUCCCACCGGGAUCCAGUUGCAAAGUUUGUCUUGACAGUUGAAGGCCUCGCUUAGUUGU	Negative
TIGD7	chr16	3305237	GCCGCGUCUGUUCUGCGUGGCUGUCGGGCGGCGUUUGGUCCCGGGAGCCUCGCCGGGUAAG	Negative
NRF1	chr7	129630142	CAAAGGAUAUUUGUUUAAUGAAUGUGGUAUGCUGACAUUUAAACAGGACAAAACUUGGUGA	Negative
ST7	chr7	117096766	UCUGGCAAAAAUCAUAAGGACAUGGCAUGUGGCAAUUGUGGACAUAAUGUCAGCACUUGGU	Negative
PPP1R9A	chr7	95291043	GAGGGUAAUAUUUAUCCUCUAGAUACGGCUGAACAAGAAAGAAAAAAAUCAGACAUUAAUG	Negative
UBASH3B	chr11	122812466	AGUAUAGGCUAAUAUAUAUAACCUGAAGUUGCAGCUGGUUCUUUUUGAUCUGAAGCUGAUG	Negative
CXXC5	chr5	139648863	ACUCGGAGAGCCGGUAGGUGUCGGGCCACGGCCCUCCCUCGACCCCCCCCGGAGGCCGGCC	Negative
TUBG2	chr17	42666912	UCAUGGACAACCCUUCUUGGUUCAUCUCCAGCCCGUGAGCUGGUCCUGCUUCCUCCCUUCC	Negative
LINC01933	chr5	152134246	AAUCAUGUCUUCAAGAAGGUUUCAGUUUAGGAAGAAGCUAAUACAUGCCACUUUCUACUUU	Negative
LIX1L	chr1	145934717	CCUCAGCCUCCCGAGUAGCUGGGAUUACAGGUGCCCACCACCACGCCCAGCUAAUUUUUUG	Negative
RELCH	chr18	62187686	UCUGCGGGCUCGCUGUCGCCACAGGAUCCCGUGGCCUUAGGAAGCAGUGCGCGGCCAGGGC	Negative
ZFYVE27	chr10	97751421	GACCUCACACCGGGCAGCGUGGAGGAGGCUGAGGAGGCUGAGCCAGAUGAAGAGUUUAAAG	Negative
FERMT1	chr20	6076942	GCCUCUCUUGUUUUUUCUAUAAAAUGGGUAGGCAGGAGAAAAGCAGGUGCCCUAAGAUUGC	Negative
ZNF597	chr16	3433043	UUUGCCUCCUGAGUUUCCAUAUAAUUAAGUGGCAAUGUUCUAGUGACUGCAGCAUAAGAUG	Negative
ABCG2	chr4	88092027	AGAACCCAAGACAUCAUGUAUCGCAUAUUAGUUAAUCUCCUCAGACAGUAACCAUGGGGAA	Negative
CSNK1G1	chr15	64167096	GUUUUCUCAUUGUAUUCAAAAUAGUGAGUAGGUUCCCUGGAUAAUACACAGUGGUAGUUGA	Negative
PIP4K2A	chr10	22536841	CUUUGAUUCCAGCUAUGGCCGAAUGAAUGAGUGAGUGAGUGAGUGAGUGAAUGAACACACG	Negative
RC3H1	chr1	173935994	AAAGUCACUGUAUAAACUUGACUUAAAAUAGUAUCUUUCUCUUUUCAUGUAUUUUCAUUUG	Negative
ZNF292	chr6	87258015	AUUUCUACAGCUUCUUGCUGAAAAUCGCUCGCCAGCAUUUUUACCAAAUACAUUUCCUCGA	Negative
WWC2	chr4	183320367	GGAGGAUUCUUGCCAGAGUUGCUAUUGUUUGAUUCCAUGUUGAAUGGGUUUCACAAAAGGA	Negative
USP31	chr16	23067269	GACUCUUGGGAUAGGUCCUAGGAAGUGGCAGAUUGGAUAGCCAGAAAGCCAGUCACUCGUU	Negative
KANSL1L	chr2	210153636	GGGAUGAUGCAAAAAAUGGCUUUGCACGGUGUACAGCUGCGGAAAUCCAAAGAUUUGCAUU	Negative
KCNQ1OT1	chr11	2670608	CUCUGCCAUGCAUAUCCAGGCUCCCCCAGAGAUUGUGUGUCUGGGAAUGAGCCCUGGCUUC	Negative
CDK8	chr13	26400509	AAUAAAGCGAAUUACCUCAGAACAGGCUAUGCAGGACCCCUAUUUCUUAGAAGACCCACUU	Negative
KIAA1217	chr10	24544314	ACCAUUAAACAGCUCGAAAAUACAAUCAGUGAAAUGAGUCCCAAAGCCCUAGUUGAUACCU	Negative
C3orf67	chr3	58903679	CCUCUUAUAAAACAAUCAGAUCUCAUGAGAGCUUACUAUCACAAGAAGAGCAUGAGGGUAA	Negative
CFLAR	chr2	201167433	GCUGAAGUGAGUGGAUCCCCUGAGCCCAGAGAGGUCAAGGUUGUGAUGAGCUGUGAUCACA	Negative
ABHD4	chr14	22612290	UCCCCUUCACCAGAAUGGUAUUAACUCCUGGUGCUUUGUACUACUGGUCCAGCUGCCCUGG	Negative
KIF3A	chr5	132695259	UGAGGCAGGAGAAUCACUUGAACCUGGGAGGCGGAGGUUGCAGUGAGCUGAGAUGGCAUCA	Negative
FUT10	chr8	33371503	GUUGUGUCAUGAUUUCCAUUCUUCAUCAUGGAAAGCCACAAGCCUCAGAAGGCAGCCAGAG	Negative
RB1-DT	chr13	48303625	CGCUGGUCGGUGCGCGGGCUGGGACGCUAAGUCAUGAGGAAUUAAACUGGGAAACCUGGCG	Negative
DSTN	chr20	17591962	AUUUUCAGUUCACCCACUAGAGGCAAAGACGUAAGAGAGCUACCAGCGUAUUGAGAGGAGA	Negative
UBE4B	chr1	10033378	UGCCUAGCUGGGUAACCUGGGAAGCAGAGGGUAAUAAGUGGCGCCUUAAGACAACCCUGUA	Negative
SNORA15B-1	chr7	65399312	AUUCAUACGGGAGAAAAACCCUACAAAUGUGAAGAAUGUGGCAAAGCUUUUAAACAGUCCU	Negative
SH2B3	chr12	111449705	CCAUUCAGUACAACCCCCAGGCUCACAGCAGUGGCUUCUAGGAAACUGGGAGUUUAGAUCA	Negative
QKI	chr6	163568437	ACAUUCCAUGCAUGGAUCUUUUGUAGUUACGUGUUUUGAUUAGUCCUGUCACUGUUUUUAU	Negative
TOP2A	chr17	40413480	AACUAUGAUGAUGAUGAAAAGAAAGUGACAGGUAGAGUAUUGAGGGGAAAUAACAUAUUUG	Negative
ADAR	chr1	154597846	CCUGCGAAUUCCGUCUCCUGUCCAAAGAAGGCCCUGCCCAUGAACCCAAGUAUGUCCUACG	Negative
MMP24-AS1-EDEM2	chr20	35277279	UAUGUGUCCCAGGUCAUGUCCCAGGUCAUGGAGAAGCCCGUGCCACAGUGACCCUCCCCAU	Negative
VPS9D1	chr16	89711888	CCUUUACGCCGCCAUCCUGGAGUACGAACAGGACCAUGUGCGUCCCCCACGGGCCCAGGCU	Negative
LOC101927770	chr20	53571842	UGUUUUUUUUUUCAAUCAGGAAAAAGGCCUGUGUCAUAUCAACACUUAUCUAACAGCAUGG	Negative
ARL4A	chr7	12690064	GAUAAGAAUUACAAUUAUAGAAAAUGAGGGGAAAAUAACAAACCUGUUUUAUGAAAAUUCA	Negative
PPIA	chr7	44802891	GACCUCUAGGGUUCUUAACCCAGCAAUCAAGUUUGCCUAUCCUAGAGGUGGCGGAUUUGAU	Negative
TOMM70	chr3	100364288	AAGAUGCUGAGGACAUGUAGAGUGCUUUUUGUAGUGAGCUAACCUUGAUCUCUAAGGACUA	Negative
FSCN1	chr7	5603922	AUCAACCGCCCCAUCAUCGUGUUCCGCGGGGAGCAUGGCUUCAUCGGCUGCCGCAAGGUCA	Negative
MASTL	chr10	27165445	AGACCCUGCAAACAUCCUUUCAGCCUGUCUGUCUGAAACAUCACAGCUUUCUCAAGGACUC	Negative
LMTK2	chr7	98207148	UGUGCUGGGGAGGCAGCCGUUCCUUCGGGGGUCCUUGGGCCUGCAGUCCCCUCAUACUCAC	Negative
PAPOLA	chr14	96566475	UAACAGAUUUUUCUGAUGAGCAUGUUUUAUGAAUCCUCCAUUGUGCUCCAUUCUAUCACAU	Negative
C3orf67	chr3	58996972	CUGGCCCCUCCUCUUCCUGUGUGGAAUCUGGGAUUCAAGCUGUGGUGGGAAGCACUCCAGG	Negative
GS1-124K5.11	chr7	66538881	CUGAGGCCAGGAGUUUGAAACCAGUCUGGGGAACAUGGCAAGACCCUGUCUCUACAAAAAA	Negative
GARS-DT	chr7	30563781	UACACGGAGCCUCCCCCAGCGGCUUCAGCAGGAGCAUGGCUCGGCCAACACUUUGAUCUUG	Negative
JAG1	chr20	10672827	GUGCCUCAAGGAGUAUCAGUCCCGCGUCACGGCCGGGGGGCCCUGCAGCUUCGGCUCAGGG	Negative
NDC1	chr1	53806475	CCUGUUCAACCACCAUUUGCAGAAGGGUCAGAUGAGUGCCUUCCAAAAGUGUUAAAUAGCA	Negative
LINC01963	chr2	216217847	GAGGACAUGAAGCUAUUCCUCCCACCACCAGUAGCCUUGGGCUGGCCCACGCCAACUGUGG	Negative
SLC9A8	chr20	49890692	AGGGCUGGCUUCUAGGUCCCCGAGAUAAGUGUGCAGGGGGAUGGGCCAGGGCCAGGCUAAG	Negative
CROCCP2	chr1	16625844	GGGCUCCCUAUGAGUGGCGGAGCAGGCCCAGGAGGCGCUGGAGCAACAGCUCCCCACACUG	Negative
RMND5A	chr2	86777865	UGGAAAAAGUAGCAUAUCCAGUAGUUUCAGGGAAUUCAUUUUAACUUUAAGAAUUCUGAUA	Negative
LINC01933	chr5	152022564	UUGCUGAAGUUACCAGCUUAAGGAGAUUUUGGGCUGAGACAAUGGGGUUUUCUAAAUAUAC	Negative
MPHOSPH9	chr12	123203355	UAUCUUUAAGUCUAAUACUAGUAAUGAGAUGAAGCUACCGUCACUGAAGGAUAUUUAUUAU	Negative
TMEM18	chr2	677300	UCUGUCAGCUCUUUCCCCGUCAGCAUCCCAGCCGUGCUCACGGUAACUCGCGGCCCGCGUA	Negative
ZIM2	chr19	56794972	UUUAUAAUUGGCUUGUAAAUCUGAAACAAAGAGAAAGCCGUAUUAUUAAUCAAAAGAAAUG	Negative
NEAT1	chr11	65423662	AGUGCUCCUUUUGGACUUUUCUCUAGGUUUGGCGCUAAACUCUUCUUGUGAGCUCACUCCA	Negative
ARFGEF2	chr20	48994471	UUUCUCUUAGAUCUUGAAAUGCAUCAGCCAGCUGGAGCUCGCUCAGCUGAUAGGAACCGGU	Negative
PCBP2	chr12	53471780	UUACCAUCACUGGAUCUGCUGCCAGCAUUAGCCUGGCUCAAUAUCUAAUCAAUGUCAGGUA	Negative
ZNF142	chr2	218650369	AAAGGCUGUGGAUAAAGGCCAAGGGGCUCAGCGGCUGGAAGGUAAUGACAUUCUGAGGCUU	Negative
STK17B	chr2	196171390	AACUCGUCCUGUGGCGGCCCCCGGCGUGGGGCGGGACAGCGGCCCCCUGGAGGGGGCAGUC	Negative
CARNMT1	chr9	75017417	ACCAGUAUGCAUGAGCGGGUGAACCGAACAGAAAGACAGUUUCGAUCACUUCCAGCUAACC	Negative
GTPBP10	chr7	90387147	ACUUGAGGUCAGGAGUUCAAGACCAGCCUGGCCAACAUGGUGAAAACCCAUCUCUACUAAA	Negative
AP2B1	chr17	35657746	CCCAGUCAAUGUGCCACAGGUGUCCUCCAUGCAGAUGGGAGCAGUGGAUCUCCUAGGAGGA	Negative
DAGLA	chr11	61746320	AGCCCAGCACAGAAGCAAGACAAAAUCAGUGGCUCUUAGAGUUUAGAAAACAAGACAGACU	Negative
LOC101928565	chr1	168485714	CCUUCUUCUUCAGGUCUGCUGGAGUUUGCUGGAGGUCCACUCCAGACCCUGUUUGCCUGGG	Negative
AMMECR1L	chr2	127870864	CGAGAGGAGCUGCCUAAACUUUUCUGCUCUGUCUCCCUCCUUACUAACUUUGAGGAUGCCA	Negative
C3orf67	chr3	58795823	CUCUGUGAGAGUCUAAAGGCAUUAAGACUGGGAAAUACUAAUUAAUUUUCAGUUAUUGUCA	Negative
SBNO1	chr12	123291007	GGUGGCUCACGCCUGUAAUCCCAGCACUUUGGGAGGCCGAGGCGGGCGGAUCAUGAGGUCA	Negative
TFRC	chr3	196081837	GGGGAAGGGGCUGUGGCGGCGCCUCGAGCGGCUGCAGGUACACGGGGUCGGCGGCUGUGCG	Negative
TOMM6	chr6	41787567	GGAGGCGCAGCAGAGGGCCGUCCCUCUUCCGGAUGUCGGACUAAGCGAACAGCGCCCCCAC	Negative
ST7	chr7	117164421	AGAUGAUUUCAGAAUGUGAUAGAAACAAUGGAAAAUGGUGAUAUGAGGGGGUGGGUGGUGA	Negative
ZFP41	chr8	143249726	GAGGAUGGUGGCCCUUGGCCUCCUGGUGCAGAGCAUCAGUCCCACGCUGGGAGUGUGGAGA	Negative
TAF3	chr10	8014687	CUGCACCCCCAGAAGAGAUGCAGUGGUUCUGCCCCAAGUGUGCGAACAAGAAGAAGGACAA	Negative
GSPT1	chr16	11915801	CCCUUCUGCCCCGCCGCCUUCCCUCAGUCAGCGUUGCCCACUCCUCUCCGGCCGGGCGCCC	Negative
PHETA1	chr12	111361732	CGCCUAGGAAGGCCCAGGUGCUGACCUAGUGGCGGAGAAAAAGCCGCACACCGAGUGUGGC	Negative
XIAP	chrX	123909215	UGCCCGACUAAUUUUUUUUUAUUUUUAGUAGAGACGGGGUUUCACCAUGUUGGCCAGGCUG	Negative
POLR1B	chr2	112576765	CAGGAGUUCAAGGACAGCCUGGGUAAUAUAGGAAGACCCUGUCUUGAAGACCCUGACCUCA	Negative
RIC8B	chr12	106860306	CUGCUGAAAUACACUGGCUAUGGGAAUGCUGCAGGACUGUUGGCGGCCAGGGGCCUCUUGG	Negative
C3orf70	chr3	185131492	GUUGUUUCAAAGUUUGUUUUGAACAACAUGGAAUAUAAAUACAUGUACAUAUGAAUUCAGU	Negative
PKP4	chr2	158631896	CCAGUGUACCGCAGCCCAAACCAUGGAACUGUGGAGCUCCAAGGAUCGCAGACGGCGUUGU	Negative
ZBTB40	chr1	22529759	GUGUGAGUACCAGGUUUCCCUGGCAAUCCAGGUCUCCUCUGAGGAAGCAUUCUGACUUCCC	Negative
SSBP3	chr1	54405959	GCUCGGCGGUGCCCUCGGAUGGGCAGGCUCGGGAAAAGUAAGCCCUAUUUUGCAAGUGGCG	Negative
NRDC	chr1	51798379	AUGUACGGCUUUUAAUCUUGGAAUAUGCCCGUUGGUCUAUGAUUGACAAGUACCAGGCUUU	Negative
GOSR2	chr17	46940855	GGACAGCAGCCAGUGUGUCUGGACACCCAGGGGCAUUGAGACUGCAUGUUGUCACAUGACC	Negative
CTC1	chr17	8234460	CUCUGUCUGCUGCCCUCUGCCUUCUGCCCAGCCCAGGUAAGGGGGACCCUAGCAGGGCUCA	Negative
GS1-124K5.11	chr7	66551235	AGAAUCGCUUGAACUCAGGAGGUGGAGGUUGCAGUAAGUCAAGAUUGCAAGAUUGACUCCA	Negative
KPNA6	chr1	32171261	UUUUUAUUUUUUUUCUUUUUUUCUUCAGUGGUGACUUCCUUCCCUUUAUCUUUUUUCAUUC	Negative
MICALL1	chr22	37925881	AACCCCUUUGAGGAGGAGGAGGAGGACAAGGAGGAAGAGGCUCCAGCUGCACCCAGCCUGG	Negative
GNPTG	chr16	1363647	GUGGCUGAGGCACAGCAGUGGCUGGAAGGUGCCCCGUGGAGGCUGAGGUGGAGGCGCGCCC	Negative
KCNQ1OT1	chr11	2653555	GGAAAGGGAGAACAAAAGAGGGAACGGGAAGGGAGAAGGGGAGUGCAAGAGGGGAGAGUGA	Negative
PCF11	chr11	83165733	CUCAUCAGGUUCCUGUGCAAUCUGAGAAAAGCCGUCCAGGACCAUCCUUACAAAUUCAGGA	Negative
MIA3	chr1	222629834	CUGAAGACCUCAGGGCUUGCAGGGGAGCCUGAGGGAGAACUCUCAAAAGAGGACCAUGAGA	Negative
ASH1L	chr1	155527247	GAGGAACAGAGAAAUGGGAAGAUGGUGGAGGAUGUGGAGUCAAGAGGAAUUUUUUUUUUUC	Negative
DCLRE1C	chr10	14907640	AUGGAGUGGUUAUAUGGACAGUUUCCUAAUGAUAAAAGGUCUAGUUCACCAAGAAGACAAA	Negative
CCDC152	chr5	42800976	AGAUGUCGACAAUGGCAGCAUCAGCUCCUAGGAGCCAACUCUGAAUCUGUGGGCAAUUUAC	Negative
TDGF1	chr3	46581390	CCUUAAAAUAAUGAAUACAUUUCCAAAAUGGUCUCUAACAUUUCCUUACAGAACUACUUCU	Negative
TGFB2	chr1	218377310	GAAAAAUCAGCCUCCUCUUUAGCUGGUACAGGACAGAAGCAAAACAUAGAUAUCUAUGUUG	Negative
CEP95	chr17	64516826	UAAAUCAUCAUGGAAAAGAGUUUCUUUUGGGAGGUAGCACUUAGUGUCUCUGAAUUUGAUG	Negative
LPP-AS2	chr3	188152453	GCAGGACCUAAUUCCAUUCAUAACUGUUGAGAGUACACCAUGAGCUACUGAUUCAUAAAAA	Negative
SAMD4A	chr14	54567756	ACCGGAACGUAACUGAAACCAGACAAGAGAGGCAGGAGCCCAGGCAGUACCUGCAGCGUCC	Negative
C3orf67	chr3	58992107	UUAUCCUCAUUUUACCAAUAAGAAACCUGGGGCACAAGAGGUUAAAUGACAUGCCUAGGGU	Negative
BCOR	chrX	40064531	GAAGCCCCAGAGGACAAAGAUCUUCCUGUGGAGAAGUACUUUGUGGAGAGGCAGCCUGUGA	Negative
COL18A1	chr21	45505949	CAGGAGGAGCUCUACGUCCGCGUGCAGAACGGGUUCCGGAAGGUCCAGGUGAGCGCUCUGU	Negative
LINC01933	chr5	152148453	CUUGUCCCUGCUUCCUUCUCCAGGGGCCCUGCCCUAUUUCUCUGCCUUUUCUCCUUCUGAC	Negative
SAFB	chr19	5623280	CGCGGCGGCUCUGAGCUCCGCCUCGUCAGAGACCGGGACGCGGCGCCUCAGCGACCUGCGA	Negative
C1RL-AS1	chr12	7114333	CAUCAGCAUAACAUGCUGCUUAAAGGAGUGGGCUUGUGUGCCACACUCACCAGGUUUAAAC	Negative
POLR1A	chr2	86026988	GAAGCGGGGUUCUUUUGCUGUGAGUGGCCAGGGACAACAGACAAGAUUCCUGGGGGCUCCC	Negative
SIK2	chr11	111719775	ACUGAGUUUCCUCUCUCCCCUGGCGUUUAGGUCAAUGGCUGUCUGCUUGACCCUGUGCCUC	Negative
HMGA2	chr12	65824682	GCGGAGUCUCCCCAUCCUCCUUUGCUUUCCGACUGCCCAAGGCACUUUCAAUCUCAAUCUC	Negative
C3orf35	chr3	37421049	GUCAUUAAAUUUGAUUACAUAAAAGUAAAAGUAGAAUAAGAGGAGUUUUCUUAGUAUCUUA	Negative
TGFB2	chr1	218405424	UCUCUCUCUGUCACAGGCUAGAGUACAGUGGCAUGAUCACAGCUCACUGCAACCUUGAACU	Negative
HGS	chr17	81694820	GACUCAGAUGCCCUUUUCUCCCCAGAACUCGUCGGCGCCUCUGGCUGAGGACAUCGACCCU	Negative
SPECC1L	chr22	24292098	UUGGGGACUGUCCCUGUAGUUGCCAAGAGGGGUUCCCGUCCCACCCUGUGCCAGGGCUGAA	Negative
NCOA3	chr20	47642275	UUGGGCCACCUUCCAACCUGGAAGGCCAGAGUGACGAAAGAGCAUUAUUGGACCAGCUGCA	Negative
GTPBP4	chr10	1019550	GUGGUGGCCUCACCUGGAUGACGUGACCCCGUUUGUGGAGCUUCACAAAAUACACAGAGUG	Negative
G3BP2	chr4	75643250	UAUUGCCCUGCCAUCCAUGAAAACUGUUCUGGCACCAAAAGUAAUGACAAAUGUUAAGUGU	Negative
LAMA5	chr20	62348195	CUGCCACAUUGUUUCUCUGCAAGGUCUUUAGCAGGGUUUAUCUUUGUGCUUCUGGCGUGCC	Negative
CCSER2	chr10	84513951	CGCCUCCAGUUUCUGAAUCAUCUCCAAGUAGGACUCCCACUUGUAAAAAGUCACCAAUAAU	Negative
MED1	chr17	39409926	AGUACCUCACCCCCAACCCAGUAUUCAAAGGAUGGUCCGACUAUCCAGUUCAGACAGCAUU	Negative
USPL1	chr13	30653166	UCUCUCCCACAGAGUAUCUCCCAUAUUCAUGUUGCACUUUGUAGAAGGCUUACCACAGAAU	Negative
SMOC1	chr14	70023237	UCAGAGCCAGACCCCAGCCACACCCUGGAGGAGCGGGUAGUGCACUGGUAUUUCAGCCAGC	Negative
SKI	chr1	2303876	CUCCUACAAGAGCUUUGAGACAGCCGUGGCGCCCAACGUGGCCCUCGCACCGCCGGCCCAG	Negative
RRP1	chr21	43802387	AAGCGUCUGCUCAGGUUGCAGCAGGAGAGAGGUAGGACUAGGGGGUGUGUUAGUCAUGGAG	Negative
UBR1	chr15	42977904	CAUAAAAUCAGAAGAUACACCAUGCCUUCUGUCUAUAGAUCUGUUUCAUGUUUUGGUAAGU	Negative
F2RL1	chr5	76833998	UCCCCCAAAUUAACAUCAGUGUCUGUUUCAGAAUCUCUCUACUCAGAUGACCCCAGAAACU	Negative
C3orf67	chr3	58996607	AGUUCACAUAGCACACUUUUUGUUUUCCUGGCCCAGGAUAUAGUAGGCAGUCAGUACAUUU	Negative
DCAF16	chr4	17803013	CAAAAAAAAAAAAGGAGAAUUAGUUAAGGGGACCAUAUUACAAAAGAUAGUUGAAUAUUCU	Negative
ZNF614	chr19	52015354	CUCAGAAAUAUGACCUCAGUGAGUGUCAAAGUUUACACUGGAAAAUAACUUUAAGGUGACA	Negative
ACTR3C	chr7	150323489	CUGGGAAGUCCGGCGCAACUCCGCACCGCAGAGCCGGCGCCUCCUCGGCAGGUAAGAGCCG	Negative
SLC7A11	chr4	138176773	CAGGGGUUUUAACUGUCUUGGUUAGUAUGGGAGACAGACAGAUUUCACAGCGAUGAGUGCU	Negative
LARP4B	chr10	807599	GGUUGUGAAGAGGAUCCUGAUACAGGCUGGGCCUCCCUGCAGGCGUGAGCCCCGGAGCACG	Negative
COBLL1	chr2	164841216	CAGUGACGCGCCGCCUGGGAGCUGGAGCCCGCGCAGCGCCCCGCAGGGCGAUGGACGGCCG	Negative
WASF3	chr13	26687589	UGCUUCCCUGGUGUGUCUGUUCUCUCCUCUGUCCCAGGUGCUGGGAGCGUCCUCUUCAGCG	Negative
ZNF710	chr15	90068359	GAAGUGAAGCAUGAGAGUGGCCGCUGCCAUGUCUGCGUCGAGUGCGGCCUGGACUUCUCCA	Negative
NUDT16	chr3	131383976	GGAAGGGUAAGGAAGUGGCUAGGUCUCCUUGGACUGAGCAUGGACAUGAGUCCUGUGAGGA	Negative
MICAL3	chr22	17860420	GACAGCCAGCCGGCUUCCCGGCGGCGGUACGAGAGCCCAACAGGAGAGGAUUAGCUGUGCC	Negative
MMACHC	chr1	45508985	AAUUUCCACUGGCGUGAUUGGACUUACCGGGAUGCUGUGACACCCCAGGAGCGCUACUCAG	Negative
LRBA	chr4	150321218	GUGAUCACAGUCACUGCUAACAGGUUAUUUGCGGUGAACAAAUGGCACAACCUUCCUGGUA	Negative
PCF11	chr11	83157312	CCCCUGUGUCGUCCCCCAUCCCCCCUCCGCGGUCAGCAUGUGGUGAAGCCGGAGCCGCGAG	Negative
LINC01933	chr5	152195709	AAUGUACAUAUUCUACUGCAUGAUUCCAUAGCAACUAGACUUCUAGGAAUUAUUAUGUGAA	Negative
SOS1	chr2	38984771	UAUAGUGAAUGUUAUAUAAUAUACCUGGCAGGUCUGUUUUAAUUUAAUUGAAUAAAGAUAC	Negative
RMDN1	chr8	86473713	CCCAGGCUGGUGUGCAGUGGCACAAUCUCGGCCCACUGCAGCCUCCGCCUCCCGGGUUCAA	Negative
RAB11FIP4	chr17	31537049	CUGCAGGAUCCAAGUGCUGUUGUCCCCAGGGUGACCCUGCCUCCUGCUGGGGCCCAUCCGC	Negative
C3orf67	chr3	58769985	UUAAUAGAGUAUAGAGAAGAUGGUGCUUGUGGUUUCUUAGAGCACUGAGCACUUGUGGGAA	Negative
C3orf67	chr3	58774441	ACUUAAAUAAAAUGUAUUUUUCCUACAAGGGAAUAUCAAGGGGAAGAAUUGAAAUGUUCAC	Negative
ASB7	chr15	100649352	AGGAGCCGCCGCUUCAGUUGUCACUGCAGAGCCAUCGUAUGUCAGUUGCAAUUUCCAUCUG	Negative
THUMPD1	chr16	20736822	UCUCACCUGGGGCUCUACGAGAUGUUGCUGGGGCUCCACCUUAAAUUGUGACUAAAAACAG	Negative
C3orf35	chr3	37399418	UGGAGGGAUGAAUGAAUGACUCCUCUCACUGUAAGGAAGUUUGGGAUAUGUAGUCUAUCUG	Negative
TNS1	chr2	217803825	ACAUUGAUCUAGAUCUGCCUUUAUCCACUCGAAUUAUAAACAGCUCGGCUUGUCCUUGUCC	Negative
ST7	chr7	117119855	UUCAGAGAAAAAUGCAGAUCAUUUUCCCAUGGAGUUGACAACCUGUAUCAGAGAGGGAGGG	Negative
KCTD20	chr6	36443105	CCAGCCCCGAGCGGGACAGCGCGGCGGGGAGCGACGAGUAAGUGGCGGCGCGGUACGGUUU	Negative
RRP7BP	chr22	42576990	GUGUCCACAGAGAGCCACCCUGUGAAGAGUGGCAUUCACAGUUAGUACUGCGGGAGGGGUC	Negative
TOB2P1	chr6	28217755	AGCUUCUACAUGGUCUAGGUAUUUGGAGGUGGUGCCACCGCCUCUUCCUGGAGAAGGCACC	Negative
ARHGEF10L	chr1	17616162	GGAUGGGCUGGAGAAGACACGGAUGGCCGUGAUGCGCAAAGUCUCCUUCCUGCACAGGAAG	Negative
FNBP1	chr9	129887612	UUUUAUCCUGCUCACCGUGGAGAUAAGCCUGCGGCUUGUCUAACCAGCGCAGCGCAAAGGU	Negative
DAB2IP	chr9	121784835	UGUGUUGGCUUUGCAGCUGCUGUCUGAGUAGUGGCCACUGGGGUGCCUUCACUGGGCCAGU	Negative
SAMD4B	chr19	39380679	GUACCCAGCGGCAGUUCCCAAUGCCUCCCCGGGCCCUCCCACCCGGCCGGAUGGGCCUCCU	Negative
CDK2	chr12	55971547	CUAGCAAAUGCUGCACUACGACCCUAACAAGCGGAUUUCGGCCAAGGCAGCCCUGGCUCAC	Negative
RAD52	chr12	916315	GGGUGAGCGAGGGGUGGGAGCAGGGCCCUGGGAGGCGUCUGCAGGAGGAAGUGUAGCCGCA	Negative
ZNF771	chr16	30408083	GAUGCCUGGCGAACAGCAGGCAGAGGAAGAGGAGGAGGAAGAGAUGCAGGAGGAGAUGGUG	Negative
ST7	chr7	117107015	UCUGGAUGGAAUUGGACAUCAUUAUUCUAAGUGAAGUAACUCAGGAAUGGAAAGCCAAAAG	Negative
DAB2IP	chr9	121783965	UUUGCCAGCAGAGCCAGGGCAGGGCGAGCUGCAGGAAUCACCCCUCUGCCCCUGCAGCUGG	Negative
ANKRD52	chr12	56242116	CCUGUGCCGCCAAGCCCAUAGUUUAUCUGUGCUCCCUAUCUGCCUCCACCUUCCGUUAUGU	Negative
ENTPD1	chr10	95871110	ACUUCUGUCACAGGCUAUUGUAAGUCAUAUGAGCAAGCUCAAUAAAAUAUAAACAAGUCAG	Negative
CD59	chr11	33705578	AGUGCAGCCAGCCUUCAGUCUGUGGCCAAAGGCCCAAGAGCCCCUGGCAACCAACCCACUG	Negative
CDON	chr11	125958242	CGAACCUAGUUUAUCUGGAGCCAUAAUCUGGGCUCCUCCCAUUUUUCCAUACUGCUUUCCA	Negative
C1QTNF1	chr17	79026258	AGCUACUUGGGAGGCUGAGGCAGGAGAAUCGCUUGAACCUGGGAGGUGGAGGUUGCAGUGA	Negative
MCM9	chr6	118815440	CAAAACUGAUCCACUCCUUUGAAGAUCACAGCCAUGUGUCACCUGGUGCAACUAAAAUAGC	Negative
TPM4	chr19	16101585	GCUUUUUCAGCUCUCUUAUUUUUUCCUUAAGUAGCAUUUAUUCCUAAGGUAGGCAGGGUAU	Negative
EPG5	chr18	45848546	UCCUUUACCUCAUUCUGGCCCCAGCCCUGGGGUUAGAGUCGCACCAGUGUGGUCCAAGUGG	Negative
MPRIP	chr17	17161293	CUCAGACCUUCUGGAGCAGAACCGGCUCCUGCAGGACCAGCUGAGGGUGGCCCUGGGCCGG	Negative
HACE1	chr6	104728633	CAUGCAUACACGAAGAAAUGCUAACGGAAGGAUUUGUUAUGUUUAGGAUCUUCCCUUGGAA	Negative
SHLD3	chr5	65629622	CUACAGAAGUAAUAUUACAUUAUCGACCAUGUGAGAGUGAUCCCACACAACUGCCAAAAAU	Negative
CCNL2	chr1	1399041	UGGUGGGCUGCGAGCUCAUCCAGGCGGCCGGUAUCCUGCUCCGCCUGCCGCAGGUGAGGGC	Negative
ZNF17	chr19	57419749	CAGCUUUGUCCACCCAGAAGGCCCAGCCCUGUGAGACAUGUAGCUCACUUCUGAAGGACAU	Negative
PLEKHA5	chr12	19274686	AAGCUGAAAAAUAUGGAUUUCAGAAGGAUGGUCAAGAUAGACCCUUAACAAAAAUUAAUAG	Negative
MAPK8IP3	chr16	1764117	GCCCACGGCGCCUCCCUGCUCCCUGCAGCUGAGUCCCAACGGGGGCCAGGAGGACACGCGG	Negative
TESMIN	chr11	68747307	UACAAGUAAUAAUCCGGAAGAAGCAACUUUGCAGAAUCUUCUUGCUCAGGAAUCCUGUUGC	Negative
STAG3L5P-PVRIG2P-PILRB	chr7	100345881	UUUUUAACUUGCAGUGUGGCCAUGAGGUCUGCCGGAAGUGACUUGUUGGUGUUAUCUCCUG	Negative
C3orf67	chr3	58978448	ACUCGGCCUCCCAAAGUGCUGGGAUUAGAGGUGUGAGCCACUGCACCUGGCAAGAAUAAUA	Negative
ITPRIPL2	chr16	19119306	AUGAAGUGAAAAUGGCGUGAGGGUGUGAGAGAGGUUUGGGUUAGGAAACAUGUUUUUAGUG	Negative
SLC12A6	chr15	34337619	UGGGACCCUGAGGAAGAACGACGAGGGGGUGACCUGCGCCGGGGCGGGGGUAGGGGAGAAC	Negative
SLC2A1	chr1	42926703	AAUGGUUCCAUGCCUGAGGGUGGAGACUAAGCCCUGUCGAGACACUUGCCUUCUUCACCCA	Negative
DCAF16	chr4	17801821	GAUUGAACCCUUCUAAUUUUAAAGAACCUUGUUAUUAGAAAAUCUCAGCCUAAUACAAUCU	Negative
MMP25	chr16	3052952	AGAGCUCCCAUGCGAUCAGCCUCCUCUCCAGCUGAGACCACAUCCUCACUCAGCUUCUAGG	Negative
LATS2	chr13	20981531	UAGAGCAGAGGGCGCGGAAGCAGCACCAGAGGUGCCUGGCACAUUCACUGGUGGGGACUCC	Negative
SMIM15-AS1	chr5	61231714	UUACAAAUUAUUUGACAUUUUCCCCAUCUAGAGGUGGGAUCUAUUUCUCCACCCCUUGAAA	Negative
UNC5CL	chr6	41027819	GGGGAAGAGCUGAGUGCGGGCUGGAGCAGCGAGAAUGCUUCACGGAGGAUGUUGGGGAGAG	Negative
RAB3B	chr1	51909753	GGGGCAUUGUGUAAGUAGGAGAUGGAGCUUGAACUUACUAAGUGGAUCAGGGUAGAAGAAU	Negative
GAS2L3	chr12	100627483	UUUCAGUAGAGAUGGGGGUUUCACCAUGUCGGCCAGGCUGAUCUCAAACUCCUGACCUCAG	Negative
E2F5	chr8	85213785	UUUCCUCUCUUAAGGCUUUCUCCUACCCCGGCAGAUGACUACAACUUUAAUUUAGAUGAUA	Negative
MYRF	chr11	61755976	AUGAGGCCAGAGAAGGAAGUCACCAGUCCAGCCACCCAUCAGCUUCAGAAGGGGCGAAAUC	Negative
ESCO1	chr18	21573769	CAAAUACUUCAUCAGAAGGAAACAAAUCAGGAUGUGCAAUGUAAUCGUUUUUUCCCAAGUA	Negative
DDX51	chr12	132137902	CAGGCACAGCCAGAGAUUGAAGGGUGCCGGGGCCGGGAGUUGGUGGGGGUUGGGGCUGGGG	Negative
ICMT	chr1	6223400	GAUUGGUUUGAAAACCAGACAGACGGCCGGGCGCGGUGGCUCACGCCUGUAAUCCCAGCAA	Negative
TSPYL4	chr6	116252346	AUAACUGAUUGGGCUUCAUACUUUAUGCUGGCUGUGUCCUGAUACCCAUGUACUUAUGGUA	Negative
UBALD2	chr17	76270959	UGGGCAGCCACAUAGCAGCUGCAGGUCCCAGGAGGGCCUGAGGUCAAAGCUGUGGAAGGCC	Negative
DNAJB6	chr7	157385980	ACUAACACCAGCAUGGACCUGCUUUUCAUUGUGUCUGAAAUGUGAGCCACGUAGUGUCGGC	Negative
CYP20A1	chr2	203303995	AUCCCAGCACUUUGGGAGUCCAAAGUGGGCGUAUAACUUGAGGUCAGGAGUUCAAGAACAG	Negative
PEAK1	chr15	77113776	CCAUAAUUCUGGAUAUCACCUAUCUUUUUAGCACCAAGUAUUUAUUCUCACUAGCAGUAGA	Negative
TP53BP2	chr1	223796285	AGUUCUAUUACAGAGCCAGAGGGUCCUAAUGGGCCAAAUAUUCAGAAGCUUUUAUAUCAGA	Negative
RNMT	chr18	13764039	GGUAGACCACCUUCUUUAGCAGCCCAACCUGUAGCAAAUCUAGUUUAGCCUGCAUGGCAGG	Negative
ST7	chr7	117139918	CUGCCAGUCACUUUGGCUCUGAAGGAGCUGGGUGUUUUAUGAAGGAUGAGGUAUUUCUCUA	Negative
RPL22	chr1	6185867	GAGGUUCUUGAAAGAGGGGACACGAAGGAGGAGUGACUGGGAAGCCUCCCAUGCCAAGGAG	Negative
ZNF101	chr19	19681517	UCCCCUGUAAUCCCAGCAUUUUGGGAGGCUGGGGUGGGUAGAUUGCUUGAGGCCAGGUAUU	Negative
POTEE	chr2	131264477	GUGCUGUCUGGCGGCACCACCAUGUACCCUGGCAUGGCCCACAGAAUGCAGAAGGAGAUCG	Negative
ZNF217	chr20	53581692	AGUAGCAAGGAGAAGCCCACUCACUGCUCCGAGUGCGGCAAAGCUUUCAGAACCUACCACC	Negative
KANSL1L	chr2	210129164	ACAGUGUUUGUUUUGUUCACAGUAACUGUAGUACUGAAUGGAAGUGGCUUGUAGACAGAGC	Negative
RBM33	chr7	155742063	GAAAGACGGAAGUGAAAGUCAAGCCAGCUAGCCCUGUGGCUCAACCUAAAGAAGAGGCAAA	Negative
UBR4	chr1	19161147	CUUAGGGACUCUGACAUUUUCUGUCCCUAGGCUCUGGUGAAGAGAACUCCUAGCAGUGGCA	Negative
STRADA	chr17	63704092	GGCAUAAGUGGCAGGAUUUCGGGAAGCUGGGGACACGGCAGUGAUGCUGCGGUCUCUCCUC	Negative
CPSF2	chr14	92161245	UUGUUUGCAACAAUCAAGUAGCAGUCCGCAGAGUAAGUGUGUUUUCAAUAAGGGCUGAAUU	Negative
NSD2	chr4	1959630	UUUGAGUGCCACCCGCAGGUGUGUCCCGCGGGCGAGUUCUGCCAGAACCAGUGCUUCACCA	Negative
SMIM15-AS1	chr5	61231858	AGCAAUGUGAUGAGACCCUAAGACCAUGUGGAGACAGAGAAAAACAUGGCUAAGCUAGCUU	Negative
CHST3	chr10	72009987	GGAGGAGGAGCCUUCCCCAGGAGGAACGAGGAGAGGUGGCCACGUGGCAGGCCACAGUGCC	Negative
VASH2	chr1	212950612	UCACAGAAUAACAUUCGAGAAUGGGACAUGGAAUGAGGCGACGGCCCCAGCAAGCCCCAGC	Negative
BMP4	chr14	53953400	AGUCUCAUUAUAUUCAAAUAUUCCUUUUAGGAGCCAUUCCGUAGUGCCAUCCCGAGCAACG	Negative
SPAG9	chr17	50964851	ACUUGGGAGGCUGAGGUGGGAGGAUGACCUGGGCCCAGGAGGUGGAGGUUGCAGUGAGCCU	Negative
PARS2	chr1	54757109	AUAGAACUAGAUCUGUAAAGUCUGGAACUAGAUCUGUAACGUCCUUAUAGGUGUCACUAGG	Negative
SPECC1L	chr22	24374990	GAAAACGAAGACUAAAGUUACCAAAAUCAGGAAUAAAGGGACGUUACUAAUGACCUUAAGA	Negative
ARHGEF10L	chr1	17587567	GACAGUGAUGAUGAAGAGGACACCAGCGCAGCCCUGGGCGUCCCCAGCCUUGCUCCUGAGA	Negative
ZFAND3	chr6	38153191	UUCGCCAGUGCAGGGAUCUGGCACGGACCAGAUGUGGCGAAUGGCAGCACAGCGCGGUGGC	Negative
ZNF761	chr19	53449598	CCUGGACCCUGCUCAGAGGACUCUAUACAGGGACGUGAUGCUGGAGAAUUAUAGGAACCUG	Negative
TGFB2	chr1	218355015	CUCUGGCUCCCGGGUCCAAGCAAUUCUCCUGCCUCAGCCUCCCAACUAGCUGGGAUUACAA	Negative
CXXC5	chr5	139669953	CUCCGAGGUCUUCUGGCUCCCGCCUCAUGGGGUGGCUGCCUGUGGCUGGGGCCAGCCUGAG	Negative
KIF11	chr10	92654594	UUUCACCAAACCAUUUGUAGAGCUACAAAAGGUAUCCUUUCUUAUUUUCAGUAGUCAGAAU	Negative
BCL2L13	chr22	17730335	GACCUUCUGGUUCACCCAUCUCCCCCUCGAGGCAUUCUUGAUACCCCUUCUCACCUGCAUU	Negative
ZNF800	chr7	127374099	AGUUCAGAAAUAAAAGUUAAAGUUGAACCAGCAGAUUCUGUAGAAUCUUCACCCCCUUCCA	Negative
DPY19L3	chr19	32439829	CAUAUCAACUUUUCUCUUUAGUCUGACAUGGCAAUUUAAUCAAUUUAUGAUGCUGAUGCAA	Negative
DIAPH3	chr13	59810871	AAAAAAGAGAAGCAGAGGAAAAAGAAAAACGUGUCAGAAUAGCUAAAGAAUUAGCAGAGCG	Negative
SLC46A1	chr17	28406187	GGCGCAGACAGCGCAAGCCCCACGCCACGCGUCGCUGGUCCCAGGCAGCGAGUCGCUCGCG	Negative
MCTS1	chrX	120620074	GUUCACGCCUGUAAUCCCAGUACUUUGGGAGGCCAAGGUGGGCGGAUCACGAGGUCAGGAG	Negative
C3orf67	chr3	59035620	UCUUCCUGGUUUAGUCUUGGGAGGUUAUAUGUGUCCAGGAAUUUAUCCAUUUCUUCUAGAU	Negative
ZNF782	chr9	96844956	GAAUUCAGCCAGGAGGAGUGGCAGCACAUGGGCCCUGUUGAGAGGACCCUGUACAGAGAUG	Negative
C3orf67	chr3	59007030	CAAAAGGCCUCACCCAGCUCCACACAGUUGGCAAGGCCAGUCUCGCUCUCGCAGUGCCCCA	Negative
LINC01933	chr5	152146364	UCAUACCUCAACAGGCUGUGAGCCCGAUUUGGCGCAUGUGGUAGCUCAUUUACACAACUUU	Negative
EVI5	chr1	92511548	UACAGGUGCGAGCUACUGCUCCCAGCAAGAGCCAAGAUUUUAACCUAGAUCUCCCUAACAC	Negative
HIPK2	chr7	139571394	CCCCACUCUGUCCCCAGUUCCGCCAUUUGUGAGGCCAGAGGUUUCCGGACUGUUGGCCUCG	Negative
ACVR2A	chr2	147929972	CCAUAGGACUGAUGGAUUAACCAGUGUUCGGCUUUAUUUGAAGUCUAUGCCCUGCACAGCU	Negative
ALG11	chr13	52029882	GAAGUGGAAGAACUCCUUGUCCCUCAUGUAGCGAAUGAAGUGCAGAUGAAUGUGGACGGAC	Negative
GCLC	chr6	53544676	GCGCCCGGAGCGGGCGACCGCCGUCAGCCCGGAGGAGGAGGAGGAGGAGGAGGGGGCGGCC	Negative
CASKIN2	chr17	75503070	UACAGCUGGCCCACGGCUCCUCACCUUCCAGGGCAGCGAACUAAGCCCAGAGCUACAGGCG	Negative
CCDC88A	chr2	55287855	CUAAUAUAAAAAGAAAUAAAACCAAGAGGUGAUUUUUGUAACAACUGGUUAGUAAUCAUUU	Negative
MICAL1	chr6	109447722	CACACUUAGAGCUGUUAGGACUUAUUGCAGGAAAAUGCAGAGGAUGCUGGUGGCAAGAAGC	Negative
NFX1	chr9	33295147	CCCACAGAAAAGGCCUCCCUGGGAAGUGGAGGGGGCCAGGCCACGACCAGGCAGAAAUCCA	Negative
USP37	chr2	218450765	UUCAAAGUAUAGGUAUGUCCAUUGGCAUAAGAAUAGAGUGGGUGAGGGUCUGGACCAGGUU	Negative
C3orf67	chr3	58931951	GGAGAAUGACUUUGACGAGUUGAGGAAGAAGGCUUCAGAUGAUCAAACUACUCCGAGCUAC	Negative
LRRC42	chr1	53966315	AUAUGUUUCAGAUCGUUCUGCAGUGGGAGCGUGUGACUGCGGAAGCUGUGAAGCCACGGGA	Negative
ST7	chr7	117112697	UCUGGAACGAAGAGUGGAAAAAGACACAGGGAAACUUGAUUAGAAGGGCUCUUGGGGGAUU	Negative
SLC12A6	chr15	34231749	GUCUCUACAAAAAUACAAAAAAAUUAGUCGGGCAUGGUGGCGGGCGCCUGUAGUCCCAGCU	Negative
NAA50	chr3	113720175	AACCUUAAGUUUUUAUUUGAGAAUGUGAAAGUACAAAGUGCAGUAGACUUCAACAAUCUUG	Negative
C1QTNF7	chr4	15390597	AAAGAUCAGAUCUUCAAGAUUAGGUGGUAAGAAAUCUUAGUAAAGAAUCUGAACAAACAAU	Negative
BOLA2	chr16	29985449	CCGGCGGCACCAGGCCAUAGGUGAGAAGGAGGCACGAGCUGCCCAGGCCGAGGAGCGGAAG	Negative
SOS1	chr2	38982076	GUCACAUUGGACUACCACUCAAAGAAACAAGAUGCAUAACAGAUGAUGGAAGGUACAUGUG	Negative
PRKAA1	chr5	40762009	AGCUUCCCAAAGUGGUGGGAUUACAGGCGUGAGCCACCGCACCCGGCCUCCAUAUCCCCCU	Negative
PCGF3	chr4	734962	CUGCAGGAGCUGCCUGGUGAAGUACCUGGAGGAGAACAACACCUGCCCCACCUGCAGGAUU	Negative
C3orf67	chr3	58948809	GGUAUCAGGAUGAUGCUGGCCUCUUAAAAUGAGUUAGGGAGGAUUCCCUCUUUUUCUAUUG	Negative
C3orf67	chr3	58863444	GAGGGAAAAUCAACUGCUAUUUAUAAAAAUGCAACAGAUUGCCAUGUCAGUCCACAGUUGC	Negative
PRRC2C	chr1	171584146	UUGUAUGAACAUCAACUGGGGCAGGCAUCAGGACUAGGAGGUUCCCAGCUGAUUGACACAC	Negative
TEAD1	chr11	12942711	AAGUUGGAAGCCUCAAACUGAGACGACAGUGCAGAACAAAACAAAAGUGAGUUAGGGUCGU	Negative
E2F3	chr6	20481345	CAAGGCAGCAGAAGUGCUAAAAGUGCAAAAGAGAAGGAUUUAUGAUAUCACCAACGUUCUG	Negative
BRD7	chr16	50368124	AGAGAAAGAAAGGAGAGAAGCAGAUUCCAGGGGAAGAAAAGGGGAGAAAACGGAGAAGAGU	Negative
ANKRD6	chr6	89633279	AGAUGAAAAGGUAUUGCAUUGGUCUUAAUAGAUGUUGCCAUCUCUGGGUGAGGAUGCUGAC	Negative
CBL	chr11	119206487	GGCAGCGGCUCCGGGGGCUCGGGUUCGGGUGGCCUGAUUGGGCUCAUGAAGGACGCCUUCC	Negative
AVPI1	chr10	97679901	UGCUUUGCAUCCUCAGAGCAUCCACAAUGGGUACCCCAGCCUCGGUGGUCAGUGAGCCACC	Negative
MYH9	chr22	36293377	UUCCUUCCGGGAGCAGCUGGAGGAGGAGGAGGAGGCCAAGCACAACCUGGAGAAGCAGAUC	Negative
RBM33	chr7	155775097	GGCUGUACACACACUGUGGAAUUUCUUCAAGGGAGCUGCCGGCCGGCGCAGAACCCCCAGG	Negative
ADH5	chr4	99071768	UGGUUGUGACUGUACUAUUUCUAGUAUAGUGAACUACAUACUGAAUAUCCAAGUUCUCAGC	Negative
C2CD2	chr21	41907025	ACUGUCACUGCUGUGAAGACCAAGCCUCGCGUCGACGUGGGGAGGGCGUCCCCGCUGAGCU	Negative
PLCD4	chr2	218636281	CCAUACUGGGGGCAGACACUAUGUUUCCGGGUGCUGGUGCCUGAACUUGCCAUGCUGCGUU	Negative
FYB2	chr1	56801484	AGGCCAAAGUGUUGGAAGGAUUACCUGCAUGGAUUUGGAAUUUGCUUAUUGUCAUGAGAGU	Negative
DPP8	chr15	65445810	AACUGAAAUUUAAACAACUGUAAUAUUAAGGAAACCAGAAUCAAUAAAUCACUGUCUUGCC	Negative
RAB5C	chr17	42131689	GGGACUGGAACACCAGCUGUUGGGGAUGCAGGACUUGGUCUCUGCCCUCCCACACCUCCUG	Negative
DHRS2	chr14	23639858	UGUGCAGCGCAGGGGUCAACCCUCUGGUAGGGAGCACUCUGGGGACCAGUGAGCAGAUCUG	Negative
GDI2	chr10	5813285	UCACGGAGCCCCUGCGCCUUUUCCUUGCUCGGGUCCUGCGUCCGCGCCUGCCCCGCCAUGA	Negative
SLC31A1	chr9	113261749	ACCCAAAAGCCCCCAAAGUGGCACUUCUGAGUUCCUGCUGAUGUUACAAGGGACCACACUU	Negative
EEA1	chr12	92816325	AAACAAGCCCAGGAGAAUUUGCAUGACCAGGUACAAGAGCAGAAGGCACAUCUUAGAGCUG	Negative
CABIN1	chr22	24085050	AGAGGGGGCUGACCCCUCCCCUCCAGUGGUGAACGAGCUUUACUACCUCCUGGCUGAUUAU	Negative
TGFB2	chr1	218396810	AUUAACUAGACUUUUAGGGACUUCAACCCAGGCAUCAAGAUUUUCAAGUUCCUCCGUUGAU	Negative
RETREG2	chr2	219184379	UAUGGCGAUGCUACCUGUCUUUCUGCUGGAGGUACCAUAUGGUAAUGCUGCCUGGCUGUCU	Negative
IPO9	chr1	201883487	UAGAACUUCCUAGGGAAAAGGCUGCAUGGAGUCCCCAGGGAUGCUGGGCCCUGGUCACCAA	Negative
MCM2	chr3	127604999	GGAGGACGAGGAGAUGAUCGAGAGCAUCGAGAACCUGGAGGAUCUCAAAGGCCACUCUGUG	Negative
C3orf67	chr3	58803320	CUUGAACCCGUGAUUGAAAAUUCUGGUAUGGAGGCUCUGAACAAUACAUAAAAAGCAGGUA	Negative
ADORA2A	chr22	24432823	GCUGCCUCCUUGGGAGGGGUUUGUGUGGGAGUCUCAGCGGGAAUUCUAUUGGACCAGGGGA	Negative
SPRED2	chr2	65366655	AGACGAUCCAUUUUUAUCGGAAGCUUUAUAGUAGCAAUAAUGCUAAUACCCAGCACUCGGG	Negative
KIAA1522	chr1	32772940	UGCUGACCCAUCCCAGAAACACAAUCUCAGGGACCCGAGCAGCUCCAAGGACGAGAGGAUA	Negative
PLPP6	chr9	4662900	GCUGAUGAACCUGCUCUUCGCCCUGCUGUUGGACCUGCUGCUGGUGGCCUUGAUCAAAGGG	Negative
CCDC88A	chr2	55287969	UCAGUCACAGGCAUCCAACUCAUGACAAGAGAUACCACUGUUUGUUUUUUAAAAAACAUUU	Negative
ZXDC	chr3	126475652	AGCCCGCCGCCCGCCGAGGACGACAGCGACGGCGACUCUUUCUUGGUGCUGCUGGAAGUGC	Negative
SCRN3	chr2	174401119	AAUGGUAUUUAGCUAUCACAACAGUUUCCUGAUAGCUGAUAGGAAUGAAGCCUGGAUUCUG	Negative
CENPC	chr4	67493905	CCUUUGGAGUACUGGCGAGGAGAGCGAAUAGAUUAUCAAGGAAGGCCAUCAGGUAAAACUU	Negative
EMC8	chr16	85779052	UUAUCGUUAGGGGCAAAAGCAGACAUCUCUGGUAGCAGGAGCUCAGUGUGGUGCUCUUCAG	Negative
PPP1R35	chr7	100435375	GGACACCUUCCUCAUGCACCGGACACUGAGGCGAUGGGAAGCGUAGACCCCAAAGAUCCCU	Negative
TULP4	chr6	158413074	GUCUUCUUGGUGGUUUUCUAGGUUGUGCUGGUGAGGUGGAAUGAGCCCUACCAGAAACUGG	Negative
CEP164	chr11	117408026	GAAGCUGAAUCAGUUGGAGUCCUCUCUUUGGGAAGAGGUGCAGCCCCAUGUCCACAUAGUC	Negative
MRPS25	chr3	15047163	CAGACAUGUAUCCAAACUUUCCUUUAAAGAGAGUUUUUCAUAAAGUUGCUAAUGUAAACUG	Negative
CXCL16	chr17	4734545	GUGGCUUAUUCUUACAAAAAGUGUAAUAAAGGAGACUGACCCCUGACAACAUGGUAGGCAC	Negative
C3orf67	chr3	58950684	AUAGGGAAACGAUUCCCUAUUUAACAAAUGGUGCUGGGAAAACUGGCUAGCCAUAUGUAGA	Negative
DTX3L	chr3	122574318	CUCUCUCUGGACAGAAAAAAGGUGAAAUAAGCCUACUAUAAGGAAUAUAUGACAUGCUAAA	Negative
ASH1L	chr1	155463545	AGCAACCUGGCUACCUCGGCCUAGCAAAGUGCUGGGAUUACAGGCAUGAGCCCCCACACCU	Negative
MICALL1	chr22	37906545	CCGGGACGGCCUGGCCUUCUGCGCCAUCCUGCACCGGCACCGGCCCGACCUGCUGUGAGUG	Negative
TCEA2	chr20	64062910	GACAGCAAGGCCCGAAGCAGGAGGAGAGAAGGGAGCAGAUUCCUGGGCCUCCUGGGGCCCG	Negative
LINC01534	chr19	36687294	GUGUGUGUUUGAUGCCAGGACAAGGCGGCGGUGUGCGCGGCGAGGAGGCUGCGACAGGUGC	Negative
QSOX2	chr9	136208353	CUCGUUUCCUCCACUCCGCCCCAUCCUGCAGGGCCUUGUUUUUGUAUUUGGAGAACCUCGC	Negative
RABEP1	chr17	5384047	UUGAAGUGUUUUAGUCUAGUUAUUGGAUCAGUGAAAAACAUUAGUAUACGUUUUUAAAUAG	Negative
EDEM3	chr1	184693383	UCAGUGAGUUCUCUGCAUAAAGACUAAUCAGUGGGACCAGGUAAAAAGGUCAUAUAAUACA	Negative
CAND1.11	chr11	10391076	AGGAAGUUAUAAAAGGAAAGAGCUAAAGCAGAAAUUGAUGUGAUCUGAUUUAAAAGAUUGC	Negative
SYN3	chr22	32513194	CAAACAAAAAGAGAAAAAUCCCAGCCAGGGGAACUCGCCACCUGCCCACGCUAGUUCCAUC	Negative
PHACTR4	chr1	28465849	AUUCCAGAAGAGGACCUAAAGAAACGACUAGGUAAGAAACUCUGGAUUUUUGAGUUUAAGA	Negative
ZC3H13	chr13	45967880	UGAACACGACAGAGAGCGCGAGAGAGAGAGGAGAGAUACGAGGCAGAGAGAAUGGGACCGA	Negative
C5	chr9	120974886	AUUGAGGGCCUGACGGAAUAUUCACUCCUGGUUAAACAACUCCGCUUGAGUAUGGACAUCG	Negative
TRIB2	chr2	12740834	CCACGGAGACUUAGCAGGUUCCAGGAGUGAGCGAGGGCAGCGGAAAGGAGUUCUUCCGGGG	Negative
ECHDC1	chr6	127290200	GCAUAAUACCAAGCUGGGGUGGCACCACCCGGCUAGUUGAAAUAAUCGGAAGUAGACAAGC	Negative
CBS	chr21	34821450	AUAGUUCCUAACACAUGGGACAAUUGUGAGGAUUAAAUGAGUUAGCCUGCAGAAAUCACUU	Negative
ZBTB7B	chr1	155017234	GAAAGCCAGGUGGAAGCUUGAAAGACUGGGGGACUGGGCCUGUAAGGAAGGAGCCAUCCCA	Negative
C3orf20	chr3	14679987	CACAAUGAGACAUAAUUUCACAUCUACCAGGAUAGCACUAGAGUCAAAAAGGCAUAAUAAC	Negative
WDFY3	chr4	84785987	GUGUAUAACAAAUUGGAUAGCAAAGCCAUUGCUAAGCAGGUAAGCAGAAUGAUUUCUUGGU	Negative
LPIN1	chr2	11826934	UCAAGUUCAAUGUGAGCCCUGGCAAGGCUGGCAUAUUAACACCUGCCUUCUGGCUUCUGAA	Negative
ZNF484	chr9	92846268	UAGAGUGCUCCAUGCCACAAUUAUGGUGUGGGGACUCAGAAGGUGACCAAGGCCAACUUUC	Negative
C1QTNF7	chr4	15419911	AAUCCCACUAUAUUAGAAUCCUUGCCAGUGGUGGGGUGGUUUUCUUACCUAUCUUUGCCCA	Negative
ARL5B	chr10	18659664	CGUGAUGGGGCUGAUCUUCGCCAAACUGUGGAGCCUCUUCUGUAACCAAGGUGAGAAGAAU	Negative
DCBLD2	chr3	98798697	CAUCCUUGCGUGUUCCACUUGAGGCCCUUUGGUGUCUUGCCCCAUUCUUGUGUUUAUAAAA	Negative
FAM228B	chr2	24077486	AUUCACAAUAGACAGGCCAAGAAACCCGGUGCUUCCUCCAGAGCCGUUUAAAGCUGAUAUG	Negative
ZCCHC2	chr18	62542562	CCAGAGAAAAAGAGCUGACAAAUACUGGGAGUACACUUUCAAAGUAAGCCAUUUUCCCCAC	Negative
IGF2	chr11	2136470	GGUUAACCCGGCCCUGUGGCCCUGCAGCCUGUGGAGGGGGUGUGUCCUAAGACUGGCCUCC	Negative
TTYH3	chr7	2662892	GGUGCUCCAGGGGGUGCCACAGACCGACAGGCAGCCCAAGGGCCUGGACACCCCUCCCCAG	Negative
STK35	chr20	2148161	AGAGCCCACAGGAGGAAGGGAGCCUCUUCAGGGGCACUGGAAUCUUUUGUGCCAGGGGCUU	Negative
DLEU2	chr13	50013668	UUAGCCUCCUGAGUAGCUGGGAUUACAGGCGCGUGCCACCACGCCCAGCUAAUUUUUUGUA	Negative
PCNX1	chr14	70907634	CUCCUCCUCUCCGCCGUCCUCCGCCCCGCCGCUCGCCGCCUCCUCCUCUCGGGUCUCCUCC	Negative
LINC01933	chr5	152157424	AUCUUUCCUGCUUUCUCUUGUGGGCAUUUAGUGCUAUAAAUUUCCCUCUAAACACUGCUUU	Negative
WWC2	chr4	183317958	UAUAAUCCUUUUUCUACACUUUAAAAGUCAGCAAUAGUGUUAUGUAUUUAUAGGCAGCUUU	Negative
TGFB2	chr1	218384673	CUGUACAUAUUGAGAGAGGCUGGCUUUCCAGGCAGUGGAUUUAACAUACGUUUGCUUCAUC	Negative
FGFRL1	chr4	1026682	GAAAUGAAGAUAAUAUUAAUAAUGAUGGAAGGAAGACUGGGUUGCAGGGACUGUGGUCUCU	Negative
VPS39	chr15	42159872	CGUGAUCCCUAGAUACAUGUUCCCACAGAGGUGCCUGCUCCGUCUUCGCUCACCAGACACU	Negative
PINK1-AS	chr1	20651532	UGAAAUGGAAAAUCUAGAUGACAGUGCUGGGGAAGAGAAAACUAGAACAGCUCAGUUGAAG	Negative
YLPM1	chr14	74798664	CCACCUCGGAGGGCUGGCAGUCAGGAGAGGGGACCUCUUCGAAGGGCUGGGAGUAGAGAGA	Negative
TMEM65	chr8	124313044	ACUGUCAAGAAGGUUUAUGGUAUAAAUGAUGAAGUUGAAGUGAUGUUUGAAAGAUUAAUGA	Negative
CRYBG3	chr3	97874974	AGUGACACUAACAGAAAUACAACAGACAGAGGGUUUGGAAGAGCAAGGCAUGGAAAACAUG	Negative
NCR3LG1	chr11	17376051	UUGUUCUCAGGAGAAAAUCUACUAAAAAUGGUCAAAUAGGUUGUUAAUACUCGUGAAACCC	Negative
HEXIM1	chr17	45149728	CUGACCUGGGAAGAGAAGAAAAAGUUCGACGAGAAACAGAGCCUUCGAGCUUCAAGGAUCC	Negative
CCNDBP1	chr15	43195897	AUACUUGGGGUUGGGGUUGAAAUUCCUUAAGCCAAAUGAGUUUUAGCUUACUGUUUUGAAG	Negative
NSD2	chr4	1976539	AAAAGACCAAGAAGAAAACGAGGCGGCGCAGAGCAAAAGGGGAAGGGAAGAGGCAGUCAGA	Negative
C3orf67	chr3	58940819	AUUUAUCAUUUUCUAUUAAAAAGAAGUGUUGAGAGUUUAACUUGGAUUGUGUUGAAUCUAU	Negative
MBNL1	chr3	152463871	UAGUUAUAGUAUGGAAUGGGAGAAGUGAAAGUUCAGUUAUAGAACUUUCCAUACUUCCAAG	Negative
CUX1	chr7	102257528	UAAAAUAAAAGUGGGGGUAAAAAGAAGGUGGUUUUCCCCACAUCCCUUUGCAUUGAAUAAG	Negative
TTYH3	chr7	2649964	GACCCUGACGCCUACGUGACCAAAAUGGUGGAGGAGUACUCGGUGCUGAGUGGGGGUGAGU	Negative
LINC00294	chr11	33078187	UGGAGGUGGUGGUUGCAAUGAGCCGAGAUUGCGCCAUUGCACUCUAGCCUGGGUGACAGAG	Negative
STXBP5	chr6	147387236	AACUAACCCAGGGAAUUUACUGUAAUUUGAGAGGUAACAUCUCUAUUUUUUUCUUUUUAAA	Negative
TGFB2	chr1	218368078	GCCUCAGCCUCCCAAAGUGCUGGAAUCACAGGCAUGAGCCACCGUGCCCGGCUGAAGAGAG	Negative
GS1-124K5.11	chr7	66539326	GGGCUCAUCACACAGACCUCCAAGGCAGUUGGGAGCGGCAAGUAAGACACAAGGAAACUUG	Negative
RALGAPB	chr20	38577799	CCUUUAUUUCAGAGCAGCCCAUUUUCCUCUGGAUUCAUUGAUGAAUACAAGUACCCACACC	Negative
C2CD2	chr21	41953468	GAGCCUGGAGAGGGGCCGCGCCCGGGGUCCGACGCGCUGCUCUCCUGGAUCCUGACGCUGG	Negative
KANK1	chr9	711820	GGCGGGGAAUUAUACAUUGACUAUGAGGAGGAAGAAAUGGAGACCGUAGAACAGAGCACGC	Negative
CAND1.11	chr11	10335703	UGAUAAAUUUGAAAGUUUUGAGAAGUACUGGCCAGGCAUUUUGUAGGAUGCCCCUUUAUUG	Negative
C1QTNF6	chr22	37182823	AAAUGCUGGCUUCUUCUCUGGGCCAGGACAGGGGCAGAGCCGUCACAGAUGAGUGUGGGCA	Negative
ST7	chr7	117141882	GGAUUACUGGAGACCACGAGGUCAAGAUGAGCCUGGGCAACAUAGCAAAACCCAGUCUCUA	Negative
ST7	chr7	117091171	UUGAUAAAUCCUGUGUCAUUUAUUCUUGAGGAAAAGACAUGGAAGUAUAAUUUUAGACCCA	Negative
LINC01933	chr5	152120085	UGCAAUUUGGGUUUGAUAAUGGGGGCAAGGGGUCUCUAAGAGGAAUGAACAACAGUUGCAG	Negative
ST7	chr7	117096180	CAUUAGCAAUUAUUUUUGAAAACAUAUGAGGGCCUGAUAAAGUGCCUAAAAAUUGGACCAG	Negative
NAPB	chr20	23375846	GGACAGACUGUAGAGGAUCCACAUCAGGUGGCCACGAGGACUUGCAGGCUAUAGUUAUGGU	Negative
RALGAPB	chr20	38576936	CUUUUGGCAUAGUUAAUUUCAGAAAAAUGUGCUGUAUGUGUGUGUGUAUGAGGGUUGGUCU	Negative
LUZP1	chr1	23085668	GCUUGCACAUAAAUAACCCCCGUCAGUGGAGUGUUCGGGAUGCAGGGGGCACUAUAGUGUU	Negative
PLEKHH2	chr2	43699863	ACGGGAGCAAAGGAAGAUCCAAGUCCAGAUGCACAUCCACCCUCUCCAGUCACACAUCUGA	Negative
WDCP	chr2	24030386	CAGGAACAGGAAGUGGCUCUGAUGUUGCCUGGACCUCCCAGAAUUUAAACCAAACCCUCUU	Negative
C3orf20	chr3	14749614	UUAUGUUUAAAGUAAUUACUGACUAGGAAGGACUUCUGCCAUCUUGCUGUUAGUUUUCUAG	Negative
CLASP1	chr2	121340080	AAAUGUAUGGCAUCAUUUAGGGAUGCCUGAGAUGGCAGUUCAUGAAGCACAGAAGAUAAAG	Negative
NUAK1	chr12	106065348	AGAUGGUUCUGGGGGAGACAGAAAAGAGGUGCGGCAGGACUCUUAUCUUAAAAAGUAAACA	Negative
SLC49A4	chr3	122880773	GUGAAGGUUCAGGAAAGCUGGGCAGCACUGGGCCCUGCUCCUCUCUGCACCUGUGUGCGCC	Negative
DCTN5	chr16	23668036	CACCAAAAUGUCUGUACUUAGAGCUAAUUCGCAUAUAUACAGGAAGGGCUCUUAGAAUCAG	Negative
ZBTB37	chr1	173886520	UAUAAUUGCCCGGAUCUAAAAAAUGCAGCAGGAGCCUCAACCAUCCGAAGCAGCCAACCGC	Negative
MED13L	chr12	115991224	ACACAACCUUUUGCUUCACUGAAUUUCCUGGACUACAUUUCCUCUAACAAUCGCCAAACUC	Negative
GMPPB	chr3	49723826	CAGAGUCUGUCAGGCGGGUUGGUGAAGGGCGCGGGGCCGGGCACGGCGUUGGGAGUGCGCG	Negative
ZNF512B	chr20	63958942	GGCAUGUGGGGCAGGAAGCUGGGCAGAGCUGGCCUGGCUCUGAGUGGCCACUGGGGGAAAG	Negative
CAND1.11	chr11	10327963	AGUCCAAGGGCAUUAAUGGAAAAGACCAUAGUUUCUCAGGCCUUUGUUGGAUAGGGAAGAA	Negative
LGR5	chr12	71584818	UGAGUAUAUCAGAGCAGUAAUUAAUAAGAAGAGCUGAGGUGAAACUCGGUUUAAAAACCAA	Negative
PHLPP1	chr18	62716599	CGCGCGCCCCCCGCCGACCUACCCCUGCCCGUCGGCGGCCCGGGCGGGUGGUCGCGCCGCG	Negative
DIPK2A	chr3	143975734	AAGAGUACAAGUGUUUUAACAGCUUGAAGAGGAACUCACUUUUUUCCUCCAGGAGAGGGAG	Negative
SLAIN2	chr4	48379733	CUCAGACAGAAAUCCUCCACUCAGUCCUCAGUCCUCUAUAGAUAGUGAGUUAAGUGCUUCA	Negative
ZKSCAN2	chr16	25247380	AUAUGUUUAUUUUACUGUAGGAAGUGCAGUGUCUACAUCUAACAAGAUAACCCGGUUGGAA	Negative
GLS	chr2	190881466	AGCGAGGGCAAAGAGCUGGUGGCCUCAGGUGAAAAGUGAGUGUCUCCGCGAGGCGCAGGAG	Negative
FMR1	chrX	147912159	CAGCCCACCUCUCGGGGGCGGGCUCCCGGCGCUAGCAGGGCUGAAGAGAAGAUGGAGGAGC	Negative
ST7	chr7	117122959	AUGCUAAGUAUCAAGAAGGUCCAAAGCUGAGGGUUAUCAGUGUAUUUUCUUAAACUUGUUU	Negative
CA5B	chrX	15786336	UUCUAUCACCUCUGCAGGGAAGCUGGCCAUGCAAACCAGGACAUGGUUCAAAGUGAAAAAG	Negative
C3orf70	chr3	185105757	CUAGUUCCACAUUCUCCAACCAUCGCUCCAGCGACCCUUCAACCUGGAUUCGAGCCCCCAC	Negative
ASXL1	chr20	32437647	GGGGGUGGGGGGACUGCCUGACUCCCAGAGGGACUUGAAACUGAAGCAAGAAGGUUGCAUU	Negative
HEATR1	chr1	236550686	CUAUCGUAUAGAGCUGCAGAAAGAGUAAAUGAUACACGGUAUUUUUAUACAGACUGCUGUG	Negative
CHTF18	chr16	791921	CCCUGGCACACGUGAUUGCGCGUCACGCGGGGUACUCUGUGGUGGAGAUGAACGCCAGGUG	Negative
STARD7	chr2	96193279	AGCUGGAGGUGAUUGAGAGGGAUGUGGUUAGUGGUUCCGAGGUUCUUCACUGGGUAACCCA	Negative
CRYBB2P1	chr22	25461012	CAAGGAGGGGAACAUCACACACCGAGGCCUGUCAGGGAGUGGGGGACAAGAGGGAGAGAGA	Negative
ADORA2A-AS1	chr22	24467533	UGGCACAUAGUAGGUGCUCAAGAAAUAUUCGUUGAAGGACUGGAUGAAUGAAUAUAGUACC	Negative
NOL9	chr1	6532528	UGCUGAUGAAGAAAAAGAGAGUCCAGUUGAGUUCACUGGACAUAAACUGAUAGGUGUUUAU	Negative
CDK12	chr17	39461917	CACCUCAUGUAGAAGGGUGCUGAGGCGUCGGGAGGGAGGAGGAGCCUGGGCUACCGUCCCU	Negative
NFS1	chr20	35669285	AGAGGAACCAGAAGAAGUCUCUUUGGUCAGGGACCAUGAUGCUCUACAUGGACAUUUGAGU	Negative
KLF16	chr19	1854428	GGCCCUCGUGCAGCCCACCCUGACCGCCAGGAUGCUUCUGCCAUCCAGGGGUGUAGUGAGG	Negative
TGFBR2	chr3	30691431	GAUCUCUUUCCCGCUACAGGGCAUCCAGAUGGUGUGUGAGACGUUGACUGAGUGCUGGGAC	Negative
TGFB2	chr1	218352305	UUUGCCAGAUGUGCUUGCUCUAUUUAGGCAGCGCUUCUGCUCAAGGGUGGAUUCCAUUUUG	Negative
SLC12A6	chr15	34231261	CUCCUGGGUUCAAGCGAUUCUCCUGCCUCAGCCUCCCGAGUAGCUGGAAUUACAAGCAUGU	Negative
CHML	chr1	241634420	UUACCUUUCUGAGGAAACAUGCUCAAAUGUGCAGUAUAAGCAGAUCUCUAGGGCAGUACUC	Negative
CDK8	chr13	26404082	CAGUACUCACAUCAGACACAUCGGUACUGAGCUGCAUCGGAAUCUUGUCCAUGCACUGUUG	Negative
SLC17A9	chr20	62963585	GAGUCACGGUCCACCAUUGGGCCCCGCAGGGCAGCCGUCGUCUCCCAGCUCUCUGCAGCCU	Negative
CEMIP2	chr9	71709444	GUCUCUCUGAAUGUCUUUUUUGGAAAGCCUGGUCCCUGGUUUGAAGAUUGUGAGAUGGAUG	Negative
REST	chr4	56930420	AAAAAUUCAGUAAAACUAAGAAAAGCAAAAGGAAGCUGGAAGUUGACAGCCAUUCUUUACA	Negative
PPL	chr16	4885240	GAGGUCAGCGAUCUCACCCGCCAAUAUGAGGACGAGGCUGCCAAGGCUCGCGCUAGCCAGA	Negative
REXO1	chr19	1828206	CUGGACAGGGGUCAGGGCAGAGGUGGAGGGGGUGGCGGUGCCCUGGAAUACGUCCCCAAGG	Negative
ACADVL	chr17	7224995	UCGGAUCCGAGAGGGCAUGGCCGCCCUGCAGUCUGACCCCUGGCAGCAAGAGCUCUACCGC	Negative
ARHGAP26	chr5	143225032	UCAAGAAAGCCACUGGGGAAAACUCGAGAAGAAAGGGAGUAUACUAGUAGGUUAGAUCUGU	Negative
TFE3	chrX	49029841	UGCCCCUGUGGGACUCAUCCUUGCCCAGGUGAGGGAAGGAGACAGGAUGAGGUCUCGACCC	Negative
MGAT1	chr5	180791593	UCCUUCCUGGGCCCCUCCUUGCCACAUCAUGAGCUGAGGUGGGACCACAGUCCCCAGGCUG	Negative
YOD1	chr1	207048743	UCCUUGCCACCUACUGACACUGACCUGAAGGUUGAGAUUGAGUAUUAUAAACUAGCACCCA	Negative
GPBP1	chr5	57261275	AGGAUGAAAUGAGAGAAUUCCAAGUUAUUAGUGAACAGGUAAGAAAACCUGAAUCAUACAA	Negative
CTC-338M12.4	chr5	181247022	GCCCCCCGCCUCCCCGGGAGGAAUCGCUGGGUUGACUCUGGGUCAGCAAAGGGAGCCCGGC	Negative
AVPI1	chr10	97687157	CGGGAACCGCGGCUGUGACCCAAGUGGCCCGGACCAGUUUGGGGCUGCGUGCGGCCUGCCU	Negative
TUBD1	chr17	59859971	UUCCAUUCUGUUAAAGUAACCACGUAGAAUGCUGAGUCUAUUCUGCAUACUAUGCCCACAG	Negative
HIVEP1	chr6	12121589	UAGUGCACAAAAGCAGAAGGACCUUCAGGUGACAAACGUACAGCCACUUUCAGCCAACAUG	Negative
SLX4IP	chr20	10622821	UCCCCCAUCAGAAUCCAUGGGACAAGCAAAGGAUUCCAUAAAGGCAGCUGAGAGCCACUGG	Negative
CMBL	chr5	10279607	ACCUGGAGGCAGAGGUUGCAGUGAGUCGAGGUUGCGCUACUGCACUCCAGCCUGGACAACA	Negative
KLF3	chr4	38699321	UCUUUUUUGCAACUAUGACAUGAAUUGAGUGAUAAAAUGGCUCUUUGAAAAGUAGAUAUUG	Negative
AGAP1	chr2	236124331	GGGCGAAGAGGCGGCCGGGAGACUGCAGAAGUGGCUCCUUUUCAUAAACUCCCCUAAACCA	Negative
CDKAL1	chr6	20955585	AAAUCCGCCCUAUAUUUUAGAGCAUCUGGAGGUAAGGAAAAGCACCCUAUUUGCAUGCUAA	Negative
STN1	chr10	103880009	GCCGUCUCCUGCAGCAGGUAGCAUGGUCAAGCGAGGCCCAGGUGGGCCGUCACCAGCCAGA	Negative
C3orf70	chr3	185134882	GCUCGUUGGUAUCUCUGGGUGGGAGUGGGAGUUUUUGCUCUCCCUUAGGCCUCCACUGAUA	Negative
TSHZ1	chr18	75289084	UUCUGUGCCUUUCACUUGAAAAAAAAAAAAGAAGAAAAAAAGGCUUAAAGGCAUUUCAUUC	Negative
STAG3L1	chr7	75359403	CCUCUCUUGCUUUGGUUGCGCCAUGCCGAUGUACCAGGUAAAGCCCUAUCACCGGGUCUGC	Negative
FSBP	chr8	94428801	UAGGGGACUACUUACCAACUAACAUUAGCAGUUUUUGUUGAGGACAAGUUUCAUUAAGGGG	Negative
GRAMD1A	chr19	35023469	GACGGCCACAGAGUGGGCCGAGAUCCUGGCGCUGCAGAAGCAAUUCCACAGCGUGGAGGUG	Negative
RBCK1	chr20	409949	GGCGGGGAUGAACAGGUGGCAAUGAAGUGUGCCAUCUGGCUGGCAGAGCAACGGGUGCCCC	Negative
LINC01933	chr5	152155139	UGAGAAGUGUCUGUUAAUAUCCUUUGCCCAGUUUUUGGUGGGAUUGUUUUUCUCUUGUACA	Negative
NEDD1	chr12	96953383	CCAGUGUGGUUUAUAGCAUACAUUUGUACUGAAGCAUAUAGGGAUGUUAAUGUGAUCUUUU	Negative
RASGRP1	chr15	38507975	GUAGGUUCUCGGUGAGAUGACUGAGCUGCUGUCCUCCUCCAGAAACUACGACAAUUACCGG	Negative
FOXC1	chr6	1612337	AUUAAUUCAGAGCCACCUCCACUUUGCCUUGUCUAAAUAAACAAACCCGUAAACUGUUUUA	Negative
USF3	chr3	113656141	GUCACUCUCAGAACAUCAGAGGAAUACACAGUGUGGUCCAUCCUCUGCAAUUGAAUAUAAU	Negative
TMEM189-UBE2V1	chr20	50081978	ACACUUCCUUGCUUUGGCCAGAAGCCAUCAGGUAAGGUUGGAAAGAGCCUCUGACCUCCCU	Negative
PIK3C2A	chr11	17097068	GUUUUUACAUAUCAUAAGAAAUACAACCCAGAUAAACAUUAUGUAAGUUUGAUUUCAAUAU	Negative
ASH1L	chr1	155424006	UCAAGAUAAAUGGGCCGGGCACGGUGGCUCGCACCUAUAAUCCCAGCACUUUGGGAGGCCG	Negative
NFRKB	chr11	129864611	UAAGCUUGCCUGUUCAAGGCAGCCAGGCGAGGGGUGAUGGCAACGGUGGCCUGGAUUCGUG	Negative
SPTBN1	chr2	54623524	GAACUUGGAAGUGCUGCUCUUCACCAUUCAGAGCAAGAUGAGGGCCAACAACCAGAAGGUC	Negative
MAGI1	chr3	66038813	AGCCUUUGUAUCUGCUUAAAGGGGCCGCGAGCACUUACCUCCCGCCCUGCUCCCCGCCGCC	Negative
OTX1	chr2	63056670	UAUUAAGCACUUGCAGCCUUCGGAGGCUCUGCGCUCUGAUCCGCUGUUUGAGCCCAACACU	Negative
CAND1.11	chr11	10354711	UCUGCUUUAUCACAACAGGGAAAUGGUGGAGGAGUCUGUACAGCCCAUGCUGGGGCACAAC	Negative
GOLGA6L5P	chr15	84512214	ACGUGAACAGGAGGAGAGGCUGUGUGAACAGGAGAAGCUGCCAGGGCAGGAGAGGCUGCUG	Negative
DDX3Y	chrY	12912789	GUAUUGGCAAUCGUGAAAGACCUGGCUUUGGCAGAUUUGAACGGAGUGGACAUAGUCGUUG	Negative
NOS1AP	chr1	162355202	CUGUUGUUCCUGCAGGCCGCCAGCUCACUGGAGCCGAGAGGGCCUCCACGGCCACUGCAGA	Negative
HELZ2	chr20	63558683	AUACAAAAUUAGCUGGGCGUGGUGGCGGGCGCCUGUAAUCCCAGCUACUUGGGAGGCUGAG	Negative
ATP2A2	chr12	110347438	UUUAGUUGUACUCUGCUUGAGGGGAAGAAGGCUCCUGCUCUGCUGUGUAGGUAGUCAUAGG	Negative
SPIN1	chr9	88475871	GGAUAUGAUAUCACUGCUCUUUAUUUAAAAGUAAACUUUGGGCACAGGAACCAUAUGGGAA	Negative
NOL4L	chr20	32444110	GUGUACUGUUUACAUGUACAGAUGCCCCCAGUCCCUGUGUGUUCUGCAAGACUUGCUCUUG	Negative
RHNO1	chr12	2888241	AUCCAGACCCCAGAGUCAUCGUCUGUGAAGGAAGAACUCAUUCCCCAAGAUCAGAAGGAAA	Negative
ST7	chr7	117109818	UUCAUGGUGAAUUAUCUUUUUGGACAUGCUGUUGGAUUCAGUUAGCUAAUAUUUUACUGAG	Negative
PLRG1	chr4	154536027	AAGGAUUGUGGAAGACUUCAUAGAGUAAGUGGCAUUGGAGAUUACCUUGAAGUGAAGGAAG	Negative
PEAK1	chr15	77133010	UAUGCAAAAGAUCCACUUAAUAACUAUGCAGUCAAGGUAAGAAAAUAUUAUAAAUCUCAUG	Negative
GCC2	chr2	108486591	GAAAACCUCUGCGGAACAGCACCAGCGUACGCUAAGUGCAUACCAGCAGAGAGUGACAGCA	Negative
HSD17B7	chr1	162796677	UCAAAGCACUUUUCUUUGGCCUCUUUUCAAGGUAAUUUUCGUUUUAUGGAUGAACUGAUUG	Negative
TACR1	chr2	75051445	GGUCUCACCUGUCUCACCCUCUUGCCAGGUGGUCAAAAUGAUGAUUGUCGUGGUGUGCACC	Negative
RALGAPA2	chr20	20391499	CUGCUCAUCCUGGCGAGAAUUUGCUUUUCUGCUUUAUAGGGGAUUGCAGGCCAGGCCCACU	Negative
NDUFAF6	chr8	94928682	AAAUGUGUAGUGAGAUGGAGGUUUUACAUUGUUCUUCUACUGGCUGUGAUGAAGUGCCAGA	Negative
ST7	chr7	117105216	GAGGUCAUUAUGUUGAGUGAAAUAAGCCAAGUACAGAAAGACAUAUAUUGCAUAUUCUCAC	Negative
ST7	chr7	117123779	AGGUAAACACUGCAAACCUUUGUCUUUAUGGCAUCUUAUUUGAGAACAAGGCAAAUUAUCA	Negative
ZSWIM5	chr1	45018594	AUCAGCCCUCGCCACUAUGGAGAGUUCAUUGAGUUUCUAAGCAAGGCUCGGGAGACCUUCC	Negative
SLC10A7	chr4	146294063	UGUCCGAAGAUACAUCAAGGAUUGGCUUGAGAGAAAGAAGCCUCCUUUUGGUGCUAUCAGC	Negative
CDV3	chr3	133588372	UUUAUGUUCAGAUACUGAGCCUUCAUAAGGGUUGACUACCUCAGAUUUGCUGCACUCAUUG	Negative
ZNF106	chr15	42448490	UGUAUAGCUUCUUCAGUGAGGAAGGUACAGGCAAAGAAAAUGAGCCCCAGCAGAUGGUUUC	Negative
TNKS2	chr10	91864947	GGUCUAUGAGUUUACAAUACUGCAAACUGUGUUAUUUUAUCUAAUCCAUUGCUUAAUGAGU	Negative
C3orf33	chr3	155786809	UAUUUUUUUGAGACAGAGUCUUGCACUGUUGCCCAGGCUGGAGUGCAGUGGCACAAUCUCA	Negative
RPS6KA3	chrX	20152770	CAAGCAGCCAAUUUUAUUGGAGAAAAGCAAGUUAUAUGUUCACAAAAUGGAAGGCUUUCUA	Negative
GPATCH2L	chr14	76203364	GAAUAUGGUAGAGGGAGAGCAGGUGUAGAUGAUGGGACGGGAAAGUGCUGAAACCAGCCCA	Negative
BARD1	chr2	214727569	AGUGGGCAGGAUACCACCUGAGAGUGGCCAGAUGUGGGGAGGUUACUCUGCUCUGGGUGCU	Negative
ADORA2A-AS1	chr22	24467582	AACAUAGACUGUCUGGCUUGACUCAUCAUCGUAUCUCCAGCACCAAGCCUGGCACAUAGUA	Negative
CHURC1-FNTB	chr14	65040890	GGCCUGGCCGCGCUGGUAAUCCUCAAGAGGGAACGUUCCUUGAACUUGAAGAGCUUAUUAG	Negative
MCTS1	chrX	120619903	CCAGGUGAUUUGUGACCAUUUAAAUGUUAUGCUAUUUCAAAGUCUUCUACAUCUUUAGAAA	Negative
GPATCH2L	chr14	76195948	AUCAAGAGGAAGCGGAAACCAGUGGCCACAGCAUCUUUGUCUAGCCCCAGUGCAGGUGAUU	Negative
IGF2BP2	chr3	185643830	AAGCCAUUAUACCACCAGACUGCAAUGCCAGUUUCCUCUACUGCAAACAGUGUUCUGUGAC	Negative
TMEM67	chr8	93804825	GGAUAUUACAUUCAUGGUAGAUCAGUACAUGGGCAUGCAGAUACUAAUAUGGAAGAAAUGA	Negative
JAM3	chr11	134149629	AGCAGCGCAUCCCGGCGGGAACCCAGAAAAGGCUUCUUACACAGCAGCCUUACUUCAUCGG	Negative
ATF7IP2	chr16	10430689	AGCCAAAAAGACAAUGCCCCUAAGUUGCCGGAAGCAAGUAGAGAUGCUGAAUAAGUCAAGG	Negative
STAG3L2	chr7	74883825	UUCUGCUUUUCUGUGGGCAGGAACAUGGAAGGGGUGCUGAUGGACGUGGACUGUGAGAGCG	Negative
AP1G1	chr16	71731246	GAGCAAGAUCUGCUAAAACUUACUCCACUGGGUAAAUGGUUGACUGAGUCAAGAACAGGAU	Negative
ATP6V1A	chr3	113811239	GCCUCAGUAUAUUAUUAUUUAAUUUUUUAGGUAAUGCCUAUCUCUUGGUCUAUUAAGGAAA	Negative
TRAPPC9	chr8	140252780	UGCCAGGAGAAUCUCCUGCAGGAUCUCAGUGAUGGUAAGCGCUUUCCUAAUUUUAAUUAGC	Negative
INO80B	chr2	74457421	GCUGAGGGCUGCCCACCUCCCGCCCUCACAGAGGAGAUGCUGCUGAAGCGCGAGGAGCGGG	Negative
TUBGCP6	chr22	50224160	AGGGAGAGAAGGCUGAAGUCCCUGGAGGAGGAGCUGGAGAGGAAGGCGAGGUAGGGCAGCC	Negative
SETD5	chr3	9428936	CCGUGAUUUCCAAUCUCUGCUGUGUUGGACGUCAUGAGCAUUGCAAUCCCUCUGGGAGUCA	Negative
AEN	chr15	88630061	CAGUGAUGUGUUGGCUCUCGUCAGUAGGUGGGCCAGCACGGGCACUCAUCAGUAGAAGAUG	Negative
C3orf67	chr3	58957307	UUGGAUAUAAAUUAUUUGAACUGGGGGAAGGUAUCUCACUAUAGUUUUGAUUUGCGUUUCU	Negative
C9orf85	chr9	71973046	AUGCCUGUAAUCCCAGCUACUCAGGAGGCUGAGGCAGGAGGAUUGCUUGAACCCUGGAGGC	Negative
C1orf100	chr1	244381741	ACCUGAGGUGAGAAGUUCGAGACCAGCCUGGCCAACAUGGCAGAACCCCAUCUCUACUAAA	Negative
C1QTNF6	chr22	37184544	UGUGGGGCCUGUCCAGGUGAGGGCCAUCCAGGUGAGGGCUGUCCAGGUGAGGGCUGUCCAG	Negative
ASH1L	chr1	155392060	UCAGCUGCUGCCUACCCCACGGAAGAGAGUGUUACAGAUUUUGGUUAACCCACAGUAACUG	Negative
EDA	chrX	69616507	ACGUUGUGCUGCUACCUAGAGUUGCGCUCGGAGUUGCGGCGGGAACGUGGAGCCGAGUCCC	Negative
PCYOX1	chr2	70279588	UCAGGAGAUCAAGACCAUCCUGGCCAACAUGGUGAAACCCCAUCUCUACUGAAUACACAAA	Negative
NEDD9	chr6	11190813	UGGUGUUUAUGAUGUCCCUCUGCAUAACCCGCCAGAUGCUAAAGGCUCUCGGGACUUGGUG	Negative
GS1-124K5.11	chr7	66584616	UCACCACCACCACAUAGCCUUUCAAAUGAUGGCACUCUCUUUUGGUGGUACCCUUGCUCUC	Negative
LARP4B	chr10	810517	CUUAGUCCUUCACUUUGUCGACCGAAGUGGGAGCUCAACAGCUGCAUGAGGAGGGCAGCGC	Negative
PNPLA6	chr19	7561488	GGGUGACGUGUGUGUGACCUUCCCUCGCAGGAGGAGGAGAAGUCGAUUCUCCGGCAACGAC	Negative
METTL21A	chr2	207613189	CUCUGUAGCAAUCACUCUGUGAUUCUUUUAGCAUGCCGAAUUCGCUAUGAACGGGAUAACA	Negative
SLC1A4	chr2	65022930	CACGCUUAUGGAUGUGUGUACCAUUGAGAUGAGAAUGGGUAGAUGGAACGGAGACCAUCAA	Negative
PLPP6	chr9	4662870	CAGGAGCGACAGCUGGGCCGGGCGCGAGGUGCUGAUGAACCUGCUCUUCGCCCUGCUGUUG	Negative
PPP3CB-AS1	chr10	73505299	CCACCCCAGGCCCAGCACCUUAGCACCUGAGGCUGCUACCUGAGAAGUACGCACUGUUCUG	Negative
TXNDC15	chr5	134887799	GGUGAGGAGGAGCUCCUGCAUGACCCGAUGGGCCAGGACAGGGCAGCAGAAGAGGCCAAUG	Negative
FBXO31	chr16	87329683	CAGCAGCGGGAGCCACGCAGACCCCGAGGCGCACCUGCUGGCUCUUGUGUGUGGCCCCAGU	Negative
PDXK	chr21	43759658	GGAACUGGAGUUUGUGAGUGAGCAGAGCAGGUUAUGUGCAGACAGGGAAACGAGAACUUUG	Negative
OSBPL3	chr7	24797345	ACAGCCGCACAGGUGUCCUGUGCUUCCUGUGAGACUUCCUGGGGGAAAUAUACAAACUAAU	Negative
CEBPG	chr19	33382363	AAAUUUACAUAAAAAGUAGAAGUAUAGACAGUUUAACAUUUGGUAUUAAAGGAGAGGAAAU	Negative
PDE4DIP	chr1	148972186	UUAUUUGUGAUUUCCUCUUACUAGGCUGCUGCAGAGAAGUUGGUGCAAGCCUUAAUGGAAA	Negative
CAND1.11	chr11	10319883	ACAUCUGCUCUUUCAGCCCUGUACGACCUUGAGCAUGCACGCACACGCACACGCACACACA	Negative
GID4	chr17	18039806	CAUCCCGCCGCCGCCCAUCAACACCCAGCAGCCCGGCGUGGCCACCAGCCUGCUCUACAGC	Negative
MTX3	chr5	79978148	UAGCCAGUGGUAGUAAAAUGGGAAGAGACAGGUCAAGACUCCCUUGGACCAUGGCAUUGAG	Negative
GS1-124K5.11	chr7	66571844	UGAGUCCUAGUUUUGUCAUUUACCAGCUUUGUGACCCUGGGUGGACUAACCACUCCAAGUC	Negative
ODR4	chr1	186420723	AUCUAAAGAAAUUACCCAGUGAGCAGUGAGGAGAAACAAGGAGCUAGAAAACAUUGGAAAG	Negative
B4GALNT1	chr12	57625878	ACCAAAUCAGGGAGCCCGGGCUGAGCUAUGGGUGAGGAACUGAAGAACUCAGAUCCCUAAG	Negative
AFG3L1P	chr16	89995548	AGGGAUGACUCAGCACCGCCCCUCAACAGGGAUGACUCAGCACUGCCCCUCAACAGGGAUG	Negative
ZNF836	chr19	52156455	AACCUGGCAACUCAUCAGACAGUUCAUAGUGGAAACAAACCUUACAAAUGUGAUGAGUGUG	Negative
BTAF1	chr10	91994612	GUGAAUUCUCUGCAGGUUUUUGAAACAGCAGCAGCUUCAAUGGAUUCUGAGCUUCAUCCCU	Negative
DSG2	chr18	31548467	AUAGUGUGCUCCCACUAACUGUACAGAUCAGGACACAUAUUUUUAGACAUCUAAGUCUGUA	Negative
TTC28	chr22	28629727	UUGAGAAAGUUCGUCAGAGUAAUCAGGCCUGUCAUGAUGGAGAUUUCCACACAGCUAUUGU	Negative
SAMD4B	chr19	39383755	UGCUGAGGCCCGGGGAGUUGGGGGCAGCCAGGAUAAAGGGGGCAGGGACUGGCCAGACUGC	Negative
POLR2J4	chr7	43944070	UCCCCACAACGGCGUGCAGACCCUACUCCUGGGGCCAUCCGUACCCCUCUGGCCUCCUUCC	Negative
RUBCN	chr3	197673262	GUGAGAGGGAACAUGUGGGAACUGGCCCCUGCCCUUGAUUCCUCUGCCUCAAAGUUGGGAU	Negative
SFXN2	chr10	102733597	UGCACGCCCCAUUGCAGGUCAUGCUGAGCGGGUGCUUGUAAGUAUCAUAUUUUGAUGAUUU	Negative
TACC2	chr10	122083940	GCAGGUGUCAGAUCUUGGAAGCAAGGGAGAGCAUCCAGAAGGGGACCCUGGAGAGGUUCCU	Negative
TMEM161A	chr19	19132717	AAUGGCCUUAGUGAGGAGAAGCCACUGUCUGUGCCCCGAGAUGCCCCGUUCCAGCUGGAGA	Negative
TGIF2	chr20	36593454	UUGCUCUCUCUAGGUGGGCAAGUUUCCUGGGCUCUCUGUGUUGCCUCCCUCUGGCUUCUUC	Negative
NSD3	chr8	38317125	UCCAAGUGCUACUCUCACUCAGCCUGUUGCGGAUCUUCAUGGCCUCAGGAGACUUGUUUCU	Negative
CAND1.11	chr11	10319249	ACACGCAACAAGAGUUAGGGAAUCAGGACAGGGUAACUGAGUCAGGGCAAACAGGAUUUCA	Negative
ST7	chr7	117103481	AGACUGUCCAUUCUCCAAUGUACGUUCUCAGUGCCUUUGUCGAAAAUGAGUUGACUGUAAA	Negative
PHF21A	chr11	45979820	ACCACUACAGCAACUACAACAACAGCAGCAGUACCACCACCACCACGCCCAGCAGUCAGCU	Negative
SUPT20H	chr13	37019397	UCUGUUAUAACCAUGAGUUUUAUUUAACAGGUGUUCCAUUUGGUUUAAAAAAUACUUCAAG	Negative
GSAP	chr7	77416269	ACUUCGACCUCGGGAAGGACGUGCUCCCGUGGUUGCGGGCGCAGCGGGCAGUGUCGGAGGC	Negative
C17orf80	chr17	73236922	UGGUUACCUUGGACUAGGGGUGUUGCCAGGGAAGCCUCAGUGUUGGAAUGCAAUGACCCAG	Negative
RCOR1	chr14	102726734	GAGCUCCACUGCAUCUCACACUCUGCCCACGUGCUGGGGAAGUCUCACGGCCUGCACAUCU	Negative
C3orf70	chr3	185116523	AUUUCUAGUGAGCAAGAGGUCAGGGAUGCUGCUGAACAUCCUAGAAUGUAGAGGAUAGCUC	Negative
NSMAF	chr8	58659741	CGCCGCAGGGGAAGCCAGGCCGGCAGCCGCGCGCUCCCCAGCCGGCCACCAAUCCCGCCCU	Negative
SPECC1L	chr22	24282416	UUCUCCCGAAGUUAGUUCAGUCUACACCCAGGAAUGAGCAAGGACAACUGGGAGGUUAGAA	Negative
ZNF345	chr19	36890726	AGCCUCUCAAGUAGUUGGGAUUACAGGCAUGCGCCACCAUGCCCGGCUAAUUUUUUUUUUU	Negative
TRIOBP	chr22	37769115	GAAGUGCCUGGAGAUUGGGGCACUCAUGCGGCAGGCUGAGGAGCGCGAGCACACGCUGCGC	Negative
C3orf67	chr3	58882824	UCCUACCUAAAGUUGGUAACUGUGGAAGCAGGUGAUUGGGUACACAGGGGUUGUUCAUCAU	Negative
ARL5A	chr2	151801278	AUCAGCACAUUCCCUUGUCAUCAUCAAGGUGUUGGCUCAGAUUUAUUCUUAAUUGGAUGUU	Negative
NCOR1	chr17	16047064	GGAAUGAUGCCCGCUCACCAGGGAGUAUAAGCUACUUGCCUUCAUUCUUCACCAAGCUUGA	Negative
SMC1A	chrX	53378860	GAGCCCCAAUCUGGGUUGUGAGGAAAUAGGGGAGAGGUAUCCUGGGCCACAUCCCAGCCUA	Negative
CBS	chr21	39342534	AGUGUACGUGCUGUUGAGUUGUGAACUGGUGGGCCGUAUGUAACAGCUGACCAACGUGAAG	Negative
FTO	chr16	54112352	ACCACACCCAUAGUGCUGUCCAAUAUGGUAGCCACUAGCUAGCUGUGGCUACUUCAAUUUA	Negative
COL27A1	chr9	114168856	AGCCCAUCCAGAGGAACCCGGGAAUGCCCAGGCCCCCACCGCCCAGCACCCGGCCCCUACC	Negative
MACF1	chr1	39379235	CUGACGGAGAUCCAGUGUGACAUGUCAGAUGUAAACUUGAAGUAUGAGAAACUAGGGGGAG	Negative
TMEM265	chr16	30744704	CUAAAAUGACAGUGUUCUCGUUUUAUACUUGAAGAAACAAACAGAUUUGCACAAGGUCCUC	Negative
HSPD1	chr2	197499796	CGACGACCUGUCUCGCCGAGCGCACGCCUUGCCGCCGCCCCGCAGGUACGCGGCCUUCCCG	Negative
PTPN18	chr2	130375056	UCUCUGUGCCCCUACUCCCACUCUAGAGCUGCCCCGUUUCUCUGUUUUCGUGAAAGAGCUG	Negative
MED1	chr17	39408033	CACAGGUGUGGCAAAAAUUAUCAUCAGUAAGCAUGAUGGAGGCUCCCCUAGCAUUAAAGCC	Negative
MAGI3	chr1	113683755	AGAAAGUAACCACAGGAGAAACAAGUUCUAGUAACGAUAAAAUAGGAGAAAAUGUCCAGCU	Negative
HIVEP1	chr6	12121917	AGCACAGAACAAGACUCUGGAAGGAGUAACGGACCCUCUGCAGCUCUUGUCACCACGUCAA	Negative
C1GALT1	chr7	7245263	UUUCGGAGACUGUCUCACUCUGUCUCCCAGGCUGGACUGCAGUGGUGCGAUUCUCCUGCCU	Negative
CLDN15	chr7	101238520	GUGGGGGGCUUGACUCCCUGGUCCCAACGAGGUCUCAGUGUGUUGCCCAGGCUGGUCUUGA	Negative
DEGS1	chr1	224192786	UUCUAAAAAGCUAUUUCGCCAGGCACGGUGGCUCAUGCCUAUAAUCCCAGCACUUUGGGAG	Negative
IRS1	chr2	226795536	CCCUGCUGGGGGGCCCACAAGGACCUGGGGGCAUGAGCGCCUUCACCCGGGUGAACCUCAG	Negative
ARL5B	chr10	18676067	CUAAAAAUAAGACAAUUGGAAUAUAUUUUAGCAUCAGUUUACAAACAACUUUAUUAUCAAC	Negative
ZBED8	chr5	160399817	CAUAGGCCUGCGCCUCAGGCUUGGAGACGGGCGGGCGGAGACCGCGCUGAGUCUUUUUUUU	Negative
GLYCTK	chr3	52294198	GUCCUGCCUCCUUUUGAGCCCCCUUGCUCAGUGUCAGAACCCUCCGCUGGCUGUCCCCGCC	Negative
ETV6	chr12	11869833	CCGGCACUCCGUGGAUUUCAAACAGUCCAGGCUCUCCGAGGACGGGCUGCAUAGGGAAGGG	Negative
CCAR1	chr10	68742489	GUCCAGUCAACAGCAAACCCAGCCUCAGAAGCAGCGUGUUUUCACAGGGGUGGUUACAAAA	Negative
DIPK2A	chr3	143979049	GUAAAGCUUUUUACAGUGUAUUAUUUCUUUGAAAAUCAGCUUAUUCCAUUUUUAGACAGCU	Negative
WDR83	chr19	12669982	GUAACCCCCGCCUGGUGUUCCCCAGUGGAUGGCAAUUACUGCCUGACGUGCGGCAGUGACA	Negative
TGFB2	chr1	218424491	GUUAGCAGCUUCUACAUCACCUGGGAACUUGUUAGAAAUGCAGAUUCUUGGGCCUCCACCU	Negative
C16orf58	chr16	31490729	CACUUCCCAUGAGGGCCUGGCCCACCCGCUGCAGUUGCCCUAAGGAAAAAUAAAGCUGCCU	Negative
BOLA3-AS1	chr2	74148420	AGAUCGCUCCGCUCCUGUAAGGAAGAGAGCGUGUAGGGGCUGCAACCAGAGACACAGUCAG	Negative
HAGLR	chr2	176173930	AUAGGAAUUUCACUUCGUGUCAUCGGGGAUGUAGUAGGAGUUGCAUUAUUUGUCAAACCAA	Negative
SSBP3	chr1	54238205	AAUAUCCAGCACAGGGCAGCCCGCGCUCGGGGUUUAACACGUGGGGUGAUCCGGGUGUCAC	Negative
JOSD1	chr22	38686884	CCCUACCAUUUCGCAGCAUUGAUUUAGGAGGCUCUGGGACAAAAGAGAAGCCAAAGAGCAG	Negative
RNF139	chr8	124487570	GAAGAUGACAGUACAGAUUGUGAUGAUGAUGUUCAAAGAGAAAGAAAUGGAGUGAUUCAGC	Negative
WDFY3	chr4	84778524	CUCCAUUAUUCCAAAUUCAACUGCUUUCCAGGACCUCCUCUGUGAUUUUGAAGUAUGUAUA	Negative
ADCY7	chr16	50315704	UGGCUCGAAGCAGCCACUGAGCCAUAAUGCGCAGGGGAGGCCAGAAGCUCUGUGCCUGGUC	Negative
CASP10	chr2	201220511	CCUACAGCUGCAGAAAUAUUGUAUGGGAACGGACACACAACUCUCCCUCCCAGAUAAGCAC	Negative
ABCA11P	chr4	426601	AACUGGGUGCACAGUGCCAACUGCAGGAGUGGUGGUGUUACAAGGCAACAGAGCAUCAGUA	Negative
CLEC2D	chr12	9695498	GAUCACUUUAAGGUGGAUAAUGAUGAAAAUGAGACCAGUUAUCUUUAAGAACGGUCAGCUC	Negative
PEX10	chr1	2406571	AGCCGUUUCCAGAAACCCCCUGUGCACCCUGUGCCUGGAGGAGCGCAGGCACCCAACAGCC	Negative
TUBA1A	chr12	49185663	ACUAACCUGAAUAGGUUAAUAGGUCAAAUUGUGUCCUCCAUCACUGCUUCCCUGAGAUUUG	Negative
C3orf67	chr3	59006986	GCUCUCGCAGUGCCCCACUAACAGCACUGAGUUUAGCUCCAGUUAGCCUGCUCACAAAACU	Negative
ZFP36L1	chr14	68790234	GAGCGGCUGCUGCCCACCCAGAAGCAGCCCGGGGGCGGCCAGGUCAACUCCAGCCGCUACA	Negative
MKI67	chr10	128108703	AAGAGCUCCUAGCAGUCGGCAAGUUCACACGGACGUCAGGGGAGACCACGCACACGCACAG	Negative
C5orf51	chr5	41917514	AAGGGAUGAUUCUUUAAUUUCUAAAGUGUUGUUCAAACUCACCUUAAAAUACAGAUGUUAU	Negative
PPIL1	chr6	36855320	UAUUUCAGUCUUUUACAUUUGUUCUUCUAGGGAAUGUAUGCAUCUCUAUAUAUAUUUUCCC	Negative
RAP2A	chr13	97465978	GGUUUCACAGUCUUGUGCAAGUAACCUCUGGUCUUACGUGUGUAACUGAGAGAAGAGUGUG	Negative
MED26	chr19	16576606	ACCUCGAGACUAUACGGUUAACUUGGACGGGCAGGUGGCUGAGGCGGGCGUCAAGCCUGUC	Negative
KDM5B	chr1	202727757	GAGGUCCGGGUUUAGUAUAUGUCUUGAGAGGAGACUUGUGAAUUCCCAGACUCUGCCUCCU	Negative
C3orf67	chr3	59005846	UUGAUUACUUUCAUUUCUAGAUUUGAUGAGGCUGAAAAGAUAUGAAGUAGUAAAUCCUCAU	Negative
C1QTNF7	chr4	15403193	CAGUCGGCUCUGCUCAGAAGAAUGUGCCCAGGCAGCGCAGCCCUUCCCUCUUGGAGUCAGC	Negative
NSD2	chr4	1981008	UGUCACUUGCCCAAAAGAUCCCUUCCGGCAGGUAAGGGACUACCAAUGCUUACGUCAAAAC	Negative
CAPN15	chr16	554316	CAGCCGCUCCCACCUCCCCACAGAAGCCCAGGAGUGUGUGGACGUCUGAGCCCAGCUUUCU	Negative
SLC6A6	chr3	14485201	UGUGUGUAUCGUGUGUGUGUGUUUUGUUUUGAUUUGGGGGAUAUUUUGUACAAAAAGAAAA	Negative
FAM135A	chr6	70526346	CAGCAGGAACAGGAUAAAGAGGAUGAGGAGGAAGAGCAGGAUCAACAAAUGGUUCAAAAUG	Negative
TSC1	chr9	132893326	UGAAUAGAAAAAAAACAAACCCAAAGGUAGGAAGGUCAAGGUCAUUUCUUAGAUGGAGAAG	Negative
TTC21B	chr2	165888449	UACAGUAAUUCAACUGAGAAGCAAGAAUCUGUGCAACUGGCAGUAAGAACAGCAGAAAAAC	Negative
NAA15	chr4	139389375	CUGUGUUGGGCUUCUGUGAAAUACACAGGUGGAAACAGAGGUGCAAGCCAGAGGCAAUGUA	Negative
HMG20A	chr15	77420889	AAUAAAGUGCUGCGGAAGAAUUUUUGUCCAGCUGUGAGACGACGAGUGCGUGAAGUGAAGG	Negative
COX15	chr10	99709492	UUACAAAAAAUAUUGCUGUUAAAAAACUAAGACUCAAAACCAAAAGUUGUGAUUAAUAAUA	Negative
SH3PXD2B	chr5	172335387	CCUCGUGUCCAUGACUUUUCUCUGCCAUUAGCAGGGAAGUGUGCGGAGGGCUUCCAGGGAA	Negative
ASH1L	chr1	155456254	AAAUUAGAGCUCUUUAUUUCCAGCAAUGUGGUAGAUUAGGUGUGCAGAGCAAGCAAACACC	Negative
CD68	chr17	7580068	CAACAAGCAAUAGCACUGCCACCAGCCAGGGACCCUCAACUGCCACUCACAGUCCUGCCAC	Negative
NUFIP2	chr17	29259123	UUUUUUCCUCAGGUGCUAAUCAAAGGCUCUGAAAAUGGAUACUGCUUUAGUGAUGUCUGCU	Negative
BAZ2A	chr12	56597579	UGUGUGUGUCAGCCUCAGAGCGCGCGCUGUGUGUGUGUGUGUGUGUGCGUGCUUGUGACCC	Negative
ZBTB25	chr14	64504569	CCUGUUUGUUGCAACAAGUUUCUGCGUCGAGCUCCGAGGAGGCUGGCGCAACCCGCACCGC	Negative
ZNF653	chr19	11505579	GUGUACCUGGGCGAGGCGCACGGGCCCUGGGUGGACCUGCGGCGCCGCAGCGGCUGGAGCG	Negative
QKI	chr6	163577709	GAUAUCUGUGCUUGUUUCCUGGUCCAGGAUGGUGAUCUGACUUUCAAACCAGCUUCUCAAA	Negative
ZFP90	chr16	68539796	CCGGAGCCGGGCCCUGGCGAGGCAGGAAUGGCCCCGAGGCCUCCGACCGCCGCGCCCCAGG	Negative
GOLGA8A	chr15	34383488	UGAAGGAGGAGAAGAAGCAUGAUACGCAUCGGGUAGAGGAGCUGGAGAGGAGCUUGUCCAG	Negative
LPP	chr3	188882504	GCCAAAAUAUAACCCAGCAUGCACAGUAUGGACAGGAAGCAGCCCUCCAUGAACUUUAUUA	Negative
SH3PXD2B	chr5	172335519	UGAGGCGGAUAGGACCAGCCCUGAUCUAUAGUGAGAAAAUUAAGGUUCAGAGGGAGAAGGU	Negative
CXXC5	chr5	139650301	GUGGUCUGAGAGUCGCGCCUUCGGAUGGGGGGGGAGCUAAGGGGGUGACCAGCGGACCAGA	Negative
SNN	chr16	11677063	ACCGGACCUGCCUGGGAGCCAGUGAAGGGCGAGUCAGGGCACGCGUCCUGGAGGCUGCCAG	Negative
SPECC1L-ADORA2A	chr22	24423069	CCUCAGCCUCCCGAGUAGCUGGGACUACAGGCGCAUGCCACCACGCCCGGCUAAAUUUUGU	Negative
KMT2C	chr7	152136841	UCACUGUGGAGCUGUGAACUGCCGGAAGUGGAUGAACUGAAAUGCAUUCCUUGCUAGCUCA	Negative
ST7	chr7	117088323	CACUGGGGGCAGAAAAUAACAUGAUAAUGAGACUGAUCCUACCCUUGAGACAGGAAAAUGA	Negative
ONECUT2	chr18	57489102	UAUUGCAGCCCAUCUGGUGGCUUUACAUGGGACAUUACCAAAGGCUUCUUCCUCCAUCCUG	Negative
TMEM131	chr2	97834796	UCAGACAGCACAGAGUUUAUCAUUCUUCCUGUUGAGGUUGAAGUUACAACAGGUUAGUGGA	Negative
STRN4	chr19	46720320	UCUUUCCCGCAGGGGACUCCCAGCCUCGCUGGAGGUGCAGAGGCCUGGCCUCUGUCUGUUU	Negative
ZNF169	chr9	94301021	GGACACACACAGGGGAGAAGCCUUAUCUGUGCCCCAAGUGUGGGCGUGCAUUUGGCUUUAA	Negative
SHTN1	chr10	116883838	UGGUCUCAAACAAAGUCCUCACCCACAGCAGUUUCAGCAGCUGAACAGUCCCAUGGAAGUU	Negative
PPARGC1A	chr4	23792227	UUUGAUGGAGCUACUUUAAGAUUUGUAGGUGAAAGUGUAAUACUGUUGGUUGAACUAUGCU	Negative
TTC9C	chr11	62735422	UCAGAUGGAGCCCGUGAACUACGAACGAGUGAGAGAAUAUAGUCAGAAAGUCCUGGAACGA	Negative
DYNLT3	chrX	37839648	UCUGGUUACACAUAUGGAAGUAAGCAAAAUGAAAAGCACUUAUUGCUUUCUGACAGAAUUA	Negative
PLXNB1	chr3	48418038	GAACAGGUGGAGCCACUGACUGGGCCUGUAGACGGAGGCACCCGUGUCACCAUCAGGGGCU	Negative
PCYT1A	chr3	196238703	GCACAAGGCUGCAGCCUAUGAUAUCAGUGAGGAUGAAGAAGACUAAUGUUUCCUCCCUCCU	Negative
C1QTNF7	chr4	15387070	AAGGAAGGAAGGUGGCAGCAGUAGGUAUGGGGAGAAAUGCUGAGACACUUGAGGUGAUGUU	Negative
ENDOG	chr9	128821056	UUCAGGGCCUGCUGCUGCCCAUGGGCAGAGGAGAGAUGGUCAGGGGUACCCGACAGGUCUU	Negative
CBL	chr11	119306734	GUGAGUGAGCCUGCAACGCAAUGCCCAUGAGAGUAAAUGCCUCCUGACCUACCCUGCUCAG	Negative
RPP38-DT	chr10	15097105	CGGACCGGGUCCCCCCACCCCCGCUACAGGGGCAGUGCGCAGGCGCGAGGUAUGUAUCGCG	Negative
RABL6	chr9	136823526	GCCUUUUCUUUUUCUCUUCCCGUCCCCAGUGAAGAUAGUGAUCCGGGGAGACAGGAACACG	Negative
MPP5	chr14	67334037	AUGGUCAUUGAAAACACUUGUUUAGCAUUAGAAUAAAAUUAUAUAUGUCCUUGGGAAAUAU	Negative
PTPN11	chr12	112419008	UCUGUGCGCGGCCGGCUGGCUCUGCCCCGCGUCCGGUCCCGAGCGGGCCUCCCUCGGGCCA	Negative
RCBTB1	chr13	49544840	CCUUCAGAGCAUGAAGACUUUUUAACAGUUGCAGAGUCACUGAAGAAAGAAUUUGAUAGUC	Negative
FRAS1	chr4	78541186	AUCAUUUUUAUAAAAUGGGGGGAAAUACUGGUAUUUUUAUAAUCUCGCAGAUAAAAAAGGG	Negative
NEK6	chr9	124350894	UGCCCUGACCCCCACCAGAGACCUGACAUCGGAUACGUGCACCAGGUGGCCAAGCAGAUGC	Negative
ANKRD40	chr17	50699659	UGCUUCCCCCUGGGGAACCUCCCCUGUUAGGGACCUUUCCCCGGGACCACACCUCUUUGGC	Negative
ZMYM4	chr1	35268988	CGUGCCUGCAGUGUGGGCGGGGGCCGGGGGGCCGAGAGGUACCGCCGCCACCGCGCGGGGA	Negative
MED13L	chr12	116277169	GGCCCGGCCUCGCCUCGGACGCCUCGCUCCGACAUGCCCCGCUCUGGCGGCCGGGCUCGCG	Negative
CDC42BPA	chr1	227031415	GAGAAGAAUAAGUGGGUGGGAGUGCUGAGUGAAUUGCACAAGAUUUUGAAGAAAAACAAAU	Negative
SREBF2	chr22	41906437	UGUUAGCCCAAGCUCAGGGUAGGCCCAGGGGGCUGGGAGAAAUGAAGCCACCCAUGGGGAC	Negative
TCAIM	chr3	44408501	CCAGUUUAUUGAAACGUGUGCAUUAACAGAGAAUUUAAUUUUAAACCCAUAAUUUCUCCUA	Negative
SH2B3	chr12	111406077	GGCGCAUCCUCCCGCAACUGUCAAGCGCUGGCGGCGGAAAUGAUGAGGCGCUGGCCAUUUU	Negative
KIDINS220	chr2	8733641	AUGAGAAACGCAGAAAGCCACGUGGUCCCUGAAGACCCACGUUUCCUCAGUGAGAGCAGCA	Negative
C3orf67	chr3	58782406	UACUCUGGCUAGGACUUCCAGUAUUACGUUGAACAGGAGUGGUAAAAGUGGGCAUCCUUGU	Negative
WIPF2	chr17	40280007	CCAGUGCUAGGUGAGGGAGGGCUCAACGGGGGUAAUGUGUAUGGGGUCUGCUGUCCUUUGC	Negative
CAND1.11	chr11	10401918	GUGAUAUGGGGCAAGUCACUUUCCAUCUCCGAGCUGAGGUUACUUGUUUGUGUGUUCAUUC	Negative
C3orf67	chr3	58837345	UAUAAUCACACAGUGGAACACGACACAGCAGUGAAAUGAGUGAUGUAUUGAAGCUAAUGAA	Negative
ODR4	chr1	186408673	AAAUAUAUAAUAUAAACAAUAUACAAAAAUGUAUUGUUUUCUUAUAAAAAUAUAAAAUAUA	Negative
CMTM4	chr16	66614891	CCCCUUUCAUUUGAAGGACCAGUUUUUCAUGGUACUUGUCUUGAUCUUUUUCAUAGUGUUC	Negative
GCN1	chr12	120162012	UGGGCUCCCUUUCCGUCCUGUCGCCGGACCGGGUCCUCCCACAGCUCAUCAGCACCAUCAC	Negative
ZNF142	chr2	218644113	AGCACCCUUGCCCCCAUUACCUGAGUCAGAGUCAUUACUCAAGGCCCUAAGGAGACAGGAC	Negative
TOB1	chr17	50862911	CCCAAGGGGGAUUUUUUUUUUCACCUCCUUGAGAAUUUUUUUUUUUAAGCUUAUAGUAAGG	Negative
WNK1	chr12	910358	AUACUUAUUCCUACUCAUUUCCUUUAUGAUGUCCAAAUGGUUGCAGGAUCAUAAUCUAUUG	Negative
ENTPD1	chr10	95874495	AGUACAGCCUCCCUCCUGGCUGCUUUCUCAGGCUGAUGUUGAGUGUCUGUAGCUUUUCCAG	Negative
DTNA	chr18	34882103	ACGGAGGAUGCAGAUCCCUAUGUGCAGCCUGAAGAUGAAAACUAUGAAAAUGACUCUGUCC	Negative
FBXO41	chr2	73257413	UGAAGACCCUCCCCCAGGUUACCUUGUAAAGAGUCCUCCAGAGCUGGGAUCCCAUGGGCGC	Negative
KIAA1549	chr7	138833997	AGCUGAGAGUGGGCCUGGGAAAGGCUGUAGGGAAGGAGUGAAGCUGUCACUGAAAUGAACU	Negative
BRK1	chr3	10126580	UCAAUGUAUUUGAGACAUUCACAGCCAAAAGCCUGGGACUCUUUGUGAAGGUCCUCCUCAC	Negative
MINDY2	chr15	58854962	CUAUUAUAUCUUCUGUUCUAACAAUGAAUGGAGGUAAUUGAUUUAGUCUGAUUCCUUCCUG	Negative
KIZ	chr20	21214655	AUUCUGAAUGACAAUAGUGGAAUAAAGGAAGCCAAACCUGCUGUAUGGCUCAACAGUGUUC	Negative
IGF2	chr11	2145434	UGCCCAACCUGUCCCCAGCCUGGGAAGCAGGCGUGGAGGAGAAGGUGGGGGGAGCCUAGAG	Negative

## Sheet: QKI6
QKI6
Gene	Chr	Position	Sequence	Status
CHTOP	chr1	153645569	UUGAACACAAAUGCAUUAGCCUUGUGGCUAGAACACCCUCUUCCUACCUCUGUCUCCCCUC	Positive
VEGFB	chr11	64238581	AGGCCAUCAUCAAACAGGACAGAGUUGGAAGAGGAGACUGGGAGGCAGCAAGAGGGGUCAC	Positive
SP2	chr17	47928373	AGCACAUUCCAGCUCUAUUUAAAAAGUAAAGACACCCACCGACUCCUGAUCCCCCUCUUUU	Positive
BPTF	chr17	67826219	CCAGGAUUCUGAGGACGACGAGGAGGAUGAGAUGGAAGAGGACGACGAUGACUCCGAUUAU	Positive
FAM32A	chr19	16185627	CCGCCGCCUCCUCAUGUCUUUUUCCAGGAAGAAGAAAAAGAAGGACAAAGACAAAGCGAAA	Positive
GNAI2	chr3	50258420	CCCAACCCCUGAGGAAGAUGGGGGCAAGAAGAUCACGCUCCCCGCCUGUUCCCCCGCCGCU	Positive
SLC25A46	chr5	110761262	UUUUGGAGUGUGUUAAAGAAGGAAUUGGAAGAGUGAUAGGCAUGGGAGUGCCUCAUAGCAA	Positive
SPTAN1	chr9	128626594	CUUCAACCAGCUGGCCGAGCUGGACCGCCAGAUCAAGAGCUUCCGCGUAGCCUCCAACCCC	Positive
LRRC61	chr7	150332365	GUAGGGUGGCUGCUGAGAUGCAGGUCGGAAGAGGCAGGGGAAGGCUCCAGGCCUAACUUGG	Positive
OSTC	chr4	108667360	UACCAAUCCUCUAAUAUGAAAUGUGGAAAAGAAUGAAGAGCAGCAGUAAAAGAAAUAUCUA	Positive
TTL	chr2	112528918	AGGGGAAAGAAAGGCAACUCGCAAAGAUGAGAUGGAAGAAGGCACGUGAGCAGAGGAGGCA	Positive
KCTD15	chr19	33814510	CCUAGCCAGAUGGGAACUGGGAAAGAGACAGAAGGCGUCUGGGUGCUUUUGAACCCUGUCU	Positive
LOC100129931	chr4	7031419	UAGAACGUGUGCUUCAUGACCCGUUGUACAGACGGAGGAGCGAGCAACACACGUCUAACAG	Positive
QSER1	chr11	32935044	UGGUUAUCAGCAUCAAGAAAAAAUGAGACAGAAGAUCAAAGAGGUGGAGGAAAAACAACCA	Positive
ARID1A	chr1	26781459	UUAAAAAUGUUUUUAGUUAAACGUUGAGGAGAAAAAAAAAAAAGGCUUUUCCCCCAAAGUA	Positive
CHD1L	chr1	147178612	GUAGGUUUUUUCGAUGAUUCAUUCAGUGAAGCUCACUCCGAGUUCCUAAAAGCAGCCAGCA	Positive
RNF167	chr17	4945156	ACCUAUCCUUUUGAGGGGCUUUGGGGUGGAGCUGGGGCAAGCAGAGGGACUGGGUCUUCAC	Positive
DNAH17	chr17	78424366	ACUACCCCGUCCCGCUGGGCUCAAGGAACAGCUCAGCUAAAGCCCUCGGGUUCCAUCCGUU	Positive
NR1H2	chr19	50378571	GAUCCGGAAGAAGAAGAUUCGGAAACAGCAGCAGGAGUCACAGUCACAGUCGCAGUCACCU	Positive
ATF4	chr22	39521353	UAAUGGGAGUUGGCUUCUGAUUCUCAUUCAGGCUUCUCACGGCAUUCAGCAGCAGCGUUGC	Positive
SLC2A4RG	chr20	63743161	GGGGCUGACCCUGAACCCUCCCCCCCGCCAGGUCGGGGAGGGGUCCCACCACUCAAAGUGC	Positive
DVL3	chr3	184155626	AGCAGGCCGCGCGCGGGCCGCCGGGCCCGAGGCCAGAGCCAUGGGCGAGACCAAGAUCAUC	Positive
MTG1	chr10	133420327	CCCACAGCCUGGCCAGCUCCAGGGACCCCAGUUGCAGGGCCCAAGCAGGUGGGAGUGGACA	Positive
AK4	chr1	65226333	AACUGAUAGGAAAACAAAUGAGUAGAAAGAGUUCAUGAAGAGGCCCUCCUCUGCCUUUCAA	Positive
LMO4	chr1	87328968	GCCGAGGGCUCCUGCAGCUGCUCGCGCGCAGUCGGAGGCGGAGAAGGACGAAGACUGAGAC	Positive
RNF40	chr16	30768884	GCCGCAUCCGGGAAUUGGAGGAGAGGGAUCGAAGGGAGAGCAAGAAGAUCGCGGAUGAGGA	Positive
HAX1	chr1	154275406	GGGACUUCUCUUUGUAGAUAGUGGAGGAGCGCCGGACUGUGGUGGACAGUGAGGGCCGGAC	Positive
HGS	chr17	81691538	UCCCCAAGUUUGGCAUCGAGAAGGAGGUGCGCGUGUGUGAGCCCUGCUACGAGCAGCUGAA	Positive
TYMS	chr18	657791	GAGCUGCCGCGCCGGCCCUUGCCCCCCGCCGCACAGGAGCGGGACGCCGAGCCGCGUCCGC	Positive
GRAMD1A	chr19	35000450	CCAGCCCUGCCCUGCCCUGCCCUGCCCUGCGCCCGGGGCGCGCCCACCGCGCCGCAUCCAU	Positive
EPN1	chr19	55695206	CAACCCCUUCCAGCCCGCGCCUCCCGCGACGCUCACCCUGAACCAGCUCCGUCUCAGUCCU	Positive
UBE2D2	chr5	139561760	CUUCCCCGUCCCUUCCCCGCCCCCGUCCCCGCCCCGGGGGCCGCCGCCACCCGCCUCCCAC	Positive
DYNC1I2	chr2	171747792	CUUUCUUUUAACAGCAGAUUGCUGUUCCCCGCAAUGAUGAAUGGGCACGGUUUGGCCGAAC	Positive
SUPT5H	chr19	39453369	CUGCCUGACCCCUGUAGGUAGACGAAGAGCGGCGGAGUGCAGCGGGCAGUGAGAAAGAAGA	Positive
RAB5A	chr3	19947318	AGGAGGAGAAAGGAAAGAGGAAGGGGGAGCGGCGAGAGGCGGAGACGGAGCCCGACAGGGG	Positive
TRIM44	chr11	35662991	GGCCCCAGGUCCCGCUUCGAGACGCGGCGCGGUCCAGGCGGGAGGCGACUCCCUAGGAAGG	Positive
SNX1	chr15	64096022	CUUCCGCCGCGGGUGGAAGAAGAUGGCGUCGGGUGGUGGUGGCUGUAGCGCUUCGGAGAGA	Positive
NR2F1	chr5	93585221	CCAGCCCGGAGCGCCCGCCACCCCCGGCACGGCGGGGGACAAGGGCCAGGGCCCGCCCGGU	Positive
PUS1	chr12	131929987	GCCCCCAGGACCGGAGGUCCUGCAGCGGCCGGGCCGGGGGCGACCGCGUCUGGGAGGACGG	Positive
ARL2-SNX15	chr11	65034877	GCCGGUUUGAAGCCUCAGUGAUCGAGGAGCGGCGAAAGGGGGCAGAGGACCUGCUUCGCUU	Positive
NEAT1	chr11	65423442	GGGCCCAGGCCGGGCCCAGCCUGGUGGAGCGUCCAGGUCUGGGUGCGAAGCCAGGCCCCUG	Positive
NGRN	chr15	90271935	UGAGCCUGGACUGUGGGAGGAAAGAGCUGCGUGGAUAGAUUCAAACUUCCUGUGGUAGUGC	Positive
FBRS	chr16	30669876	GGUCACAGCCUCUAGAGAAGGGAGAGGGGCGUGUGCAUGGGAGUGUGGCUCAUCUCGGGGG	Positive
RPN2	chr20	37203946	CUGUCCCAGCAGGCUGACCUGAGGAGCAUCGUGGAGGAGAUUGAGGUGUGAAUCUUUUGCC	Positive
AGPAT3	chr21	43984319	CACCUUCCUCAUGCCGCACGCUGCUCAUCCGUCUCCAUGUGUGUUUAGAUCCAUGCCAUUC	Positive
RRAGA	chr9	19050680	GCAUCCUUUAUUUUUAAUAUUCAUAAUGUCGUGUGCUUAAAAGUGGGCUUUGAAGUGUGUG	Positive
GPT2	chr16	46930901	AAAUAAGGUCAGCUAGUCUAGGAGGUUAACGUCGGGUAGGAAUGCUGAUCAUGAUAGGUUU	Positive
UBE2R2	chr9	33817569	UGAGGAGAAGGGCCCGGCCCGGCCUGCGUCGUGUGUGAGGAGGACCCCGGGCGGGCCCACG	Positive
ALKBH5	chr17	18184235	GCCCGCCCCGGAGGACCCUAGAGCAGCGUCGUGGGGGCCAUGGCGGCCGCCAGCGGCUACA	Positive
PPM1B	chr2	44169200	AAGCGGCGGCUGAGUCAGGGUCGCGCCUCCGUUGGAAACUUGGGCUGAGUACCGCGGCGGG	Positive
PPP6R2	chr22	50436405	GCGGACUGCCGUGGCCGCUGGGAGAGCUUCGUGGAGGAGACGCUGACGGAGACGAACCGCA	Positive
RNF213	chr17	80347897	ACGGUGCUGGAGAAAUGGCAGAAGAGCAUCGUGGAGGAGCUCUGUGCGUGGGUGGAGAAGU	Positive
SNN	chr16	11676210	AUCAGCCAGUCAGAGGACGAGGAGAGCAUCGUGGGGGAUGGGGAGACCAAGGAACCCUUCC	Positive
PRRC2C	chr1	171532682	GAAAAAGAACAAGAACAGGAGCGAGAGAAGGAGAGGGAAAAAGACAGAGAGAGACAGCAGG	Positive
INCENP	chr11	62145230	CAGGCCCGCGAGCGGGUGGAGCAGAUGAAGGAGGAGAAGAAGAAGCAGAUUGAGCAGAAGU	Positive
RNF26	chr11	119336253	UUGGAAAUUGCUGAAGGAGCAAGAGGAGCGGAAGAAGUGUGUCAUCUGCCAGGACCAGAGC	Positive
RBM25	chr14	73103251	AAAAGAAAGACAGGAAAUUGAGAAAGAACGGAGAGAAAGAGAGAGGGAGCGUGAAAGGGAA	Positive
RBM25	chr14	73109408	AAAGGAAAUGGAAGCAGAUGAACGAGAUAGGAAGAGAGAGAAGGAGGAGCUUGAGGAAAUC	Positive
DDX42	chr17	63818224	UGGGGAGAACCGGGGUGCAAAUGAUGGUCGGAAUGGGGAAAGCAGGAAAGAAGCUUUUAAU	Positive
VHL	chr3	10151016	UGGGUUCACGUAAUCCUCCUGAGUAGCUGGGAUUACAGGCGCCUGCCACCACGCUGGCCAA	Positive
OXSR1	chr3	38254462	GAGAGGAGAUGGAUUUCAGUUGGGAGUUAGGAGGAGAGUAGGUGAGAUGAUCAGACACCGG	Positive
SKP2	chr5	36183537	UCCGCCCGUCUUGGCCUCCCAAAGUGCUGGGAUUACAGGCAUGAGCAACUGCGCCCAGCCA	Positive
CASKIN1	chr16	2177533	UUGGAGGGGGCAGGAGGAGAGAGGAAAAGGGAGGGCGAGAAUGACCACACAACACAGCCUU	Positive
SOWAHC	chr2	109616187	CUAAAUUAUGCAUUCUUACUUGAGGGAUCGGAAUGGAUGGGGCGGAGUUCUCUUCAGGCUA	Positive
CLCN3	chr4	169720027	AAUCUCACAGAUGAGGAGAGAGAAGAAACGGAAGAGGAAGUUUAUUUGUUGAAUAGCACAA	Positive
TMEM248	chr7	66956249	GGUAAAGAUCUAAGUUUCAUUUUCCACAUGGAUGACCAGGAACCUGGUCUUGUUGGAGCUG	Positive
SAMD4B	chr19	39384687	GGUUGUGUUGGGGCCCAGGUGGAGGGAGGGGAUUUGGGGGUUCAGACUGCGGGGAAGCCAG	Positive
SLC25A36	chr3	140942038	CAGAUCCGCGUCCCGCCUCAGCGGCCGGAGGACAUGCGGGAGAGAGAAUGAGCCAGAGGGA	Positive
MSI2	chr17	57256632	GAGAUUCGGAGGAGCCCGGGCGGGGGGGAGGAGGAGGGGGAGGAGGGAGCGGAGAUCUCGG	Positive
FAF2	chr5	176496542	UAUCCAUUCCUGGCCAUGAUUAUGCUGAAGGAUCGAAGGAUGACUGUGGUGGGACGGCUAG	Positive
AMZ2	chr17	68255719	UUGUCUUGCAGACUUUAACCCAUGAGAUCGGACACAUAUUUGGACUGCGACACUGCCAGUG	Positive
WASHC2C	chr10	45738004	CAUAUUUAGCGUGUAUAUGAUGAAGAAGUGGAGGAGCCAGUACUCAAGGCUGAGGCAGAAA	Positive
WASHC2A	chr10	50078696	CAUAUUUAGCGUGUAUAUGAUGAAGAAGUGGAGGAGCCAGUACUCAAGGCUGAGGCAGAAA	Positive
RNF26	chr11	119334629	CCCCUUUUGGGUGCAAAGCGCCGCUAGCGGGAAGACGGGGGCCGGGCGGGGACAGGGGCAC	Positive
SUPT5H	chr19	39453370	UGCCUGACCCCUGUAGGUAGACGAAGAGCGGCGGAGUGCAGCGGGCAGUGAGAAAGAAGAA	Positive
COX5B	chr2	97646148	CGCUGGCCGCGCAGGCCCUGAGGGCUCGCGGCCCCAGUGGCGCGGCCGCGAUGCGCUCCAU	Positive
MYBL2	chr20	43667247	CCGGCCCGGCUCCCGCUCCGGGCUCUGCCGGCGGGCGGGCGAGCGCGGCGCGGUCCGGGCC	Positive
TMA7	chr3	48440406	GGCCGAACGUGCUCGUGUCGCCCACAGGUGGCAAGAAGAAGCCACUGAAACAGCCCAAGAA	Positive
PRR11	chr17	59201781	ACCUGAGGUCAGGAGUUUGAGACCAGCCUGGCCAACAUGGUGAAACUCCUUCCCCACUAAA	Positive
RAB5A	chr3	19947319	GGAGGAGAAAGGAAAGAGGAAGGGGGAGCGGCGAGAGGCGGAGACGGAGCCCGACAGGGGC	Positive
RAC1	chr7	6374718	CUAUCUCAGCGCCCUGCCGCCGCCGCCGCGGCCCAGCGAGCGGCCCUGAUGCAGGCCAUCA	Positive
RRM2	chr2	10123409	CCCAACAGAAAACUAAAGCAGCUGCCCCCGGCGUGGAGGAUGAGCCGCUGCUGAGAGAAAA	Positive
GTF2IRD1	chr7	74590958	CCGGAACCCCAACACGUACGACAUCCACCGGCUGGAGAAGAUCCUGAAGGCCCGAGAGCAU	Positive
LRRC8A	chr9	128916341	CAACACACUGCCACCCGAGGUGAAGGAGCGGCUGUGGAGGGCUGACAAGGAGCAGGCCUGA	Positive
ANKRD13B	chr17	29608905	CUAGUGACACCUACAAAGUGUGGAAGAGCGGCCAGAACCUGAGGGUAGACACCACACUCCU	Positive
PHLDB1	chr11	118647974	GCUGCGGCGGCAGGCCCUGGAGGAGGAGCGGCGGAGGCGUGAGCAGGUAGAACGGAGGCUG	Positive
DSP	chr6	7585352	GGCUGAAGCCUGCUCAGAAAGCCUUCAUAGGCUUCGAGGGUGUGAAGGGAAAGAAGAAGAU	Positive
CAMTA1	chr1	6785462	GGGGCCAGGGCGGGUGCGCGGCGGCGGCGGGGUGGCUGGGCCGGCGGCGGCGGCGGUACGA	Positive
ZNF664	chr12	124014188	GUGAUGAUUUUAGUGGUGGGGUGGGGUGGGGGUGGGGUGACAUUAGCUAGUGGUCAGGGAG	Positive
RBM25	chr14	73105967	GGAGCGAGAGAGAGAGCGAGAGAGGGAACGGGAGCGAGAAAGAGAAAAAGACAAAAAACGG	Positive
VPS4A	chr16	69324672	AUCACCUGGAAGUGUCAAGGAGUGGGGCGGGGUGGCGGGGGAGAAGCAGCCGUGCUGCCAG	Positive
KIF1C	chr17	5024435	GGUGUGUCCCACAAACGCUGCUAUGGGUGGGGUGGGGGGCUGGGGUGCUGCGUAGCCAGUG	Positive
CDC42EP1	chr22	37569152	CCUUUGUGCCAGACCAAGCGGCCCGUGGGGGGUGGGGGGCAGGGAGUGUACCACACAGGGC	Positive
SLC2A4RG	chr20	63743132	GGGUCUGCUUUUACUUGGGGUGGGGGGGCGGGGCUGACCCUGAACCCUCCCCCCCGCCAGG	Positive
SLC2A4RG	chr20	63743128	UGCAGGGUCUGCUUUUACUUGGGGUGGGGGGGCGGGGCUGACCCUGAACCCUCCCCCCCGC	Positive
STT3B	chr3	31533167	GGCGCGGCGCCGCCGAAGCCGGCCCCGGCGGGGCUGUCCGGGGGGCUGUCGCAGCCGGCUG	Positive
KDM4B	chr19	5131082	GACCUCCCUCUCCUCUUCCCACAGAGGACGGGAGGGGCAAGCUGCGGCCAACCAAGGCCAA	Positive
CDKN1B	chr12	12721336	GCACAUAAACUUUGGGGAAGGGAGGGCAGGGUGGGGCUGAGGAACUGACGUGGAGCGGGGU	Positive
VPS4A	chr16	69324673	UCACCUGGAAGUGUCAAGGAGUGGGGCGGGGUGGCGGGGGAGAAGCAGCCGUGCUGCCAGG	Positive
CDC42EP1	chr22	37569153	CUUUGUGCCAGACCAAGCGGCCCGUGGGGGGUGGGGGGCAGGGAGUGUACCACACAGGGCC	Positive
SH3BGRL3	chr1	26281432	CCUGGCACUGGCUGAUGGGCACCUCUGUUGGUUCCAUCAGCCAGAGCUCUGCCAAAGGCCC	Positive
ARF6	chr14	49893335	GCCGCGCUGCCUCUCGGGUGUCCUGGGUCGGUGGGGAGCCCAGUGCUCGCAGGCCGGCGGG	Positive
ATAD3B	chr1	1471991	AGCCCGGGGCCGAGGGCGGCGGGGACCGCGGUUUGGGAGACCGGCCGGCGCCCAAGGACAA	Positive
EIF1B	chr3	40310904	UUUUUUUAUCCAUUCGCAGACCCCUUUGCUGAUGCAACUAAGGGUGACGACUUACUCCCGG	Positive
NAA60	chr16	3485821	GGAGUGGCCCCCACUCCUCCAUGAGGGGCUGAUGAGGGGUGGGCAGCCUGGGGGAGGCUUU	Positive
PPARD	chr6	35427920	GGAUUCUUCCCGCUCCCCACCUACCCAGCUGAUGGGGGUUGGGGUGCUUCCUUUCAGGCCA	Positive
CDK12	chr17	39461777	ACUUCCUGGACCUCCCCGGCGCCCGGGCCUGAGGACUGGCUCGGCGGAGGGAGAAGAGGAA	Positive
FAM120A	chr9	93565689	AAUAUGAAAUUCUGUGAAAAAAAACCCUUUGAUCUUAAAAAAAAAAAAACCACCCCCCCCU	Positive
RPS12	chr6	132814733	UUUAACAAGUCAAUGCUUUUGUUUUUUAGUGCGUUCAAGAUUCAACUUCACCCGUAACCCA	Positive
RHOB	chr2	20447444	GGGCAGCGAGGCGUUCGCGGGCCCCCUCCUGCUGCCCGGGCCCGGCCCGCUCAUGGCGGCC	Positive
WASHC2C	chr10	45738003	CCAUAUUUAGCGUGUAUAUGAUGAAGAAGUGGAGGAGCCAGUACUCAAGGCUGAGGCAGAA	Positive
PRUNE1	chr1	151035275	CUCUCCUCUGCUUCUCUGUAUUUUUCUUCUGUUAUCCCUGGGGGUGCUCAGGUUCACUUGA	Positive
IPO5	chr13	98021926	UGUUUUUGAGCAAAAGAGAUCGGUAGUGUUGUGUGUAGGCCAUUCUUCUGGAGAGCCACAA	Positive
TACC1	chr8	38850111	UAAGCUUAUUGUGUUUAAGAAAGUAGCUAUGUGUUAAACAGAGGUGAUGGCAGCCCUUCCC	Positive
FNBP1L	chr1	93553885	ACUGAAUCUUCAUUAAUUUGGUUCUUUACUGUUUUGAGGGGAGAAAGAACGUGAAAUGGUU	Positive
TACC1	chr8	38852303	UUCUGGUUAUAGUUCUAAUAUGGAGAUGUUGUGUGCAAUGCUGGCCUGUGGUGGUCUGUGU	Positive
RAP2A	chr13	97465202	AUCAGAAUUAAAACCCCAAACCCGCCCUCUGUUAGGGGUGGUCUUUAUAACUUUACUGAAC	Positive
SETD5	chr3	9464590	CUGGCUCAUCUCACCCAGGAGAAGAGGAGUGUCGAAAUGGAUACAGCCUCAUGUUUUCACC	Positive
TNFAIP1	chr17	28344447	UGAGACUCCCCGCGUCCCCGACAACUCCUUGUUGGAGGCCACAAGCCGUAGCCGCAGCCAG	Positive
SFPQ	chr1	35188067	UUUCUAGGCAAGAGGAGGAACGACGUAGAAGAGAGGAAGAGAUGAUGAUUCGUCAACGUGA	Positive
OTUD7B	chr1	149944918	GGCGGCCGGCGGAAGGAGAAGUCAAAGCGAGAUCGGGAGAAGGACAAGAAGAGAGCAGAUU	Positive
FADS1	chr11	61801909	CAUUGUACUCCAGCCUGGGCGACAGAGCAAGACUCCAUUUCAAAAAAAAAAAAAAAAUCCA	Positive
AARS1	chr16	70252474	UUGCUGUUGAUCGUCACGCUCGCAUCUAUAGAUAACGGCUCUCCAGACCUGAGCUUUCCGC	Positive
CBX1	chr17	48071114	GGGUGUGUGGGAGAGCAAAAAAAUACUGUAGAUCUUCAAAGAGCAUCUCCACAACCCACAG	Positive
AP3D1	chr19	2114209	CCCUGAGAAGGACGUUCCCAUGGUAGAAAAGAAGAGCAAGAAACCCAAGAAGAAAGAGAAA	Positive
EIF2S2	chr20	34089856	CACAUGCCGAUCACCGGACACAAUCCUGCAGAAGGACACACGACUCUAUUUCCUACAGUGC	Positive
AP3B1	chr5	78110344	AAAUUUACUAUUAUGUGUAGUGAUUCUGAAGAUGGGGAGAAGGAAAAUGAAAAAUCUAAAA	Positive
TNIP1	chr5	151049866	GGGUGCGUCUGGGCGGCCAGGCUCACCGAAGAUGGAAGGGACAGGCAAGAAGGCAGUGGCU	Positive
PDAP1	chr7	99403502	UCUGCAGGUUGUCCAUUUCUGAAACAGGAAGAAGAGGAGCAAAAAGAAGGUGGAGAUGGGG	Positive
POLE3	chr9	113408903	AAGGACAAAGACAAAAAAACAGACUCGGAAGAGCAAGACAAGAGCAGGGAUGAGGACAAUG	Positive
NUMA1	chr11	72006257	CAACAGAUUCACUCUGUCUUCCAGAAGCUAGAUGUGGAAGAGCCAGACAGCGCCAACUCAU	Positive
CDC42SE1	chr1	151053150	CUACUCCCUCUGGCCAUAGCCCCUCCUGGAGAUGGGGUCAAGGCAGCAGGACUGAUCAAGU	Positive
ACIN1	chr14	23080326	AAGUCUCCUUCCCCUCCUCGACUGACUGAAGAUCGAAAGAAGGCCUCACUUGUAGCGCUGC	Positive
SMG1	chr16	18839787	CCUCUUCAUGUAAUGAAGGCAGUAUUGGAAGAGUUAAUGGAGGCCACACCCCCGAAUCUCC	Positive
SNHG14	chr15	25338516	CAAAAUCUUGAGAAUCAAUCAAUAAAGAAAGAUGGAAGGAAGGGAGAAAUUGGAAUGUUUU	Positive
BRD7	chr16	50354904	UGUUCCAUUUAGGAGGAUAAAAAGAAGCGAGAUCGAGACCGGGUGGAGAAUGAGGCAGAAA	Positive
THAP5	chr7	108564820	GAAUCUACCUUGGAAACAUCAGUUAACCAAGAUACAGGUAGAGGUGGUUUUCACACAUGUU	Positive
TRIM14	chr9	98094938	CCGUGCCCCUCUCCUUUGAGCCCGUCAAGAGCUUCUUUAAGGGCCUCGUGGAAGCCGUGGA	Positive
RAB5C	chr17	42125093	GAUGAUGAGUAUUUGGGGGUGGGUGGGUAAGGGGGGGAGUGGGAGGGGACGGAACCAACUU	Positive
RNASEH1	chr2	3548035	AUUUUUGUAGGUAUAACUAACUGGGUUCAAGGUUGGAAGAAAAAUGGGUGGAAGACAAGUG	Positive
DSE	chr6	116279309	AGCAGCCGUGGCUGAGAGGGAGAGCGCUGAGGUGGUGAAGGAAGGCCUGGCGGAGAAGGAG	Positive
ARPP19	chr15	52551500	AUUUUGUAAAACAGAAGUUUAAGACCACAAGUUAGAAGAAAGGUCACAUAUUUCAAACACA	Positive
ATP13A1	chr19	19645461	CCUGGCGCUCCUGGCCGACCGCGUCCUGCAGUUCUUCCUGGGGACCCCGAAGCUGAAAGUG	Positive
WASF2	chr1	27405216	GCAGCUGGCCCAGGCUCCAGCUCGCCUCCAGUGGAAGCCCGAGCGCCCUCAGAAACGACCC	Positive
MKI67	chr10	128107388	CCAGACACCAGUAUGCACUGACAAGCCCACGACUCACGAGAAAACUACCAAAAUAGCCUGC	Positive
CXXC1	chr18	50284552	UGACUUGUCUUGCUCAACAGAAGGAGGAGCGAUACAAGCGGCAUCGGCAGAAGCAGAAGCA	Positive
PPP1R12C	chr19	55095314	UCUUGCCAGAAUUACCCCGACCCCCUCCCCGAAGCUGCCGGAGCCCUCUGUCCUGUGAGUC	Positive
DBN1	chr5	177466921	CGGCGCUACCGGGAGCGGGAGCAGCAGAUCGAGGAGCACAGGUGAGCCUGCCCGCCCGGAG	Positive
CD164	chr6	109382286	GUCCGCGGACAAGAACACGACCCAGCACCCGAACGUGACGACUUUAGCGCCCAUCUCCAAC	Positive
ANKRD11	chr16	89279197	UUCGAAUACCUGCAGAUCAGGAAGAAGAUCGAGGAGAAGCGCAAGAUCCUGUGCUGUAUCA	Positive
ELF2	chr4	139058731	CAACUGAACCCAUCAAUAAGAAAAAGGAUCGAAAGGGACCAAGCAGCUCACUACGAUAUCA	Positive
KIF13A	chr6	17987501	GGCGCCGCGCGUGAGGGGCCGCCUAAGGCCGAGCGGGCGCGGCGAGCGGCCGGGCGAGCGC	Positive
NPC1	chr18	23536758	GUGCUGCAGACCUCUGCUGACUUUAUUGACGCUCUGAAGAAAGCCCGACUUAUAGCCAGUA	Positive
NELFA	chr4	1983899	UCAGACACCCCCGGUUGCCAUGGUGGCCCCGCAGACCCAGGCCCCUGCUCAGCAGCAGCCU	Positive
JUND	chr19	18280771	AGGCGCGUUGGGGCCGCCGCGCCUGGCUGCGCUCAAGGACGAGCCACAGACGGUGCCCGAC	Positive
PTTG1IP	chr21	44851555	ACUAAAGCGCUCCAGCACAUCAGUCCCGACGCUUCCUGUGAGGUGCACGCUCCGCAGCCCA	Positive
SSU72	chr1	1574543	AUUUGCGGCCGCCGCCAUGCCGUCGUCCCCGCUGCGGGUGGCGGUGGUGUGCUCGAGCAAC	Positive
UBE2S	chr19	55407595	GGGGCCGGGGGGACCCGCCCCCGGCCGGCCGCAGCCAUGGUGAGCACGGGCGAUGAGGCCC	Positive
NR2F6	chr19	17235989	CGCCUCCUCGGGCAGCCCCCCGGGCUCGGCGCUGGCGGCAGUGGCGAGCGGCGGAGACCUC	Positive
GDE1	chr16	19521734	CAUCGCCCACCGUGGCGGCAGCCACGACGCGCCCGAGAACACGCUGGCGGCCAUUCGGCAG	Positive
GYS1	chr19	48969032	CAGCGCCCUGGAGUCCCCUGGGCCUGGACCGCUUCCCAGAGGCCAGGAAUCUGCCAUUACU	Positive
SH3PXD2A	chr10	103603413	CCUCGCCGGCCUCUUCUCUGCAGCGGGCCCGCUUCAAGGUGGGUGAGUCUUCAGAGGAUGU	Positive
AGO2	chr8	140547615	GCCUCUCAUGUCCCUUAGCCGAGGUCAAGCGCGUGGGAGACACGGUGCUGGGGAUGGCCAC	Positive
AP3D1	chr19	2115376	CAGAUCAGUAUGUGAAGCUGGAGGAGGAGCGGCGGCACCGGCAGAAGCUGGAGAAGGACAA	Positive
APP	chr21	25880945	CCCUGUUCAUUGUAAGCACUUUUACGGGGCGGGUGGGGAGGGGUGCUCUGCUGGUCUUCAA	Positive
FOXN3	chr14	89161828	GUGCCAGGAAAGCCACUGGAAUUGUCACACGGCGAGCACAGAGGGCCGGCCACCAGUCCUC	Positive
EEF1AKMT2	chr10	124791744	CAGUCCCGGGGAGGACGGUUUCGUCCCGUCGGCGCUGGGGACCCGCGAGCAGUGAGUGUGA	Positive
C19orf12	chr19	29702171	CCCUACCCAGGGACUGUCGAAUGGCCCCACGGAGGGGACGGGCGGCCUGCUGAGUGAAGCC	Positive
LUC7L	chr16	192939	GGAGGAGAGAGGAGAGGGAACGGGAGGAGCGUCUGAGCAGGAGGUGAGCCUGAGGGCUGGC	Positive
FTSJ3	chr17	63823908	UGUUGCGUGAGCAGAGAAAGCAGCGGGAGCGUGUGGAGCUGAAGAUGGAUCUGCCUGGGGU	Positive
ECHDC1	chr6	127343381	CGGAAACAAAGGCACGCAAAACGGAAAAGCGUGUGUAGGGGAGCGGAAAAGGAAGUCACCA	Positive
TMEM9	chr1	201135748	GGGGACCCCGAGCAAACACAGUCCUGGAGCGUGUGGAAGGUGCCCAGCAGCGGUGGAAGCU	Positive
JOSD1	chr22	38686773	UGACAUCAAAUUCCACUAAUUUGGGGCAGCGUUGGGUGAGGAAAGUAUUGUGAAGACAGGC	Positive
WASF1	chr6	110100649	GUAUUCAGCUACGCAAAGUAGAAGAGCAGCGUGAACAGGAAGCUAAGCAUGAACGCAUUGA	Positive
DVL1	chr1	1336455	GCCGCCGGGCCCCGGGCCGUGAGAAGGAGCGUCGGGCGGCGGGAGCUGGGGGCAGUGGCAG	Positive
BICD2	chr9	92719111	CUGGAGAAGGAGCUAAAGAAGGUGAGCGACGUCGCCGGCGAGACACAGGGCAGCCUGAGUG	Positive
LPGAT1	chr1	211748567	UUCUCCUGCCUCAGCCUCCCGAGUAGCUGGGACUACAGGCACCCACCAUCAUGCUUGGCUA	Positive
ENAH	chr1	225519486	GAGCGAGAAAGAAUGGAAAGAGAAAGGUUGGAGAGAGAGAGGUUAGAAAGGGAAAGGCUGG	Positive
EIF3A	chr10	119050557	AGGAUAACAUACUAUAGAGAAAAAGAAGAGGAGGAGCAGAGAAGGGCAGAAGAACAAAUGC	Positive
YBX3	chr12	10704135	UCUCAUUGCCUCUCCAGGCUGGUGAGAUUGGAGAGAUGAAGGAUGGAGUCCCAGAGGGAGC	Positive
ANP32A	chr15	68783048	UCCGUUCCCCAUUUCGAUUGCACAGAGGAGGAGUAUGAUGAAGAUGCUCAGGUAGUGGAAG	Positive
SIN3A	chr15	75375820	UGUCAACGUGGUCGAGAGCAGCAGGAAAAGGAAGGGAAGGAAGGAAACAGCAAGAAGACCA	Positive
ZNF768	chr16	30524416	GGAGGAUAGUGGAGAAGCCGCAGGAGAAUGGAGGAGCUGAGGAUGCUGGAAGAAGAGAACC	Positive
CDC42EP4	chr17	73285516	GAGGAGCGCAGCCCUGCCUUCCGGGGGCCGGACAGGGCCCGGGCUGCUGUCUCAAGACAGC	Positive
AP3D1	chr19	2111778	GAAGAAGCACAGGAAGGAGAAGGAGGAGCGGACCAAAGGCAAGAAGAAGUCCAAGAAGCAG	Positive
AKAP8	chr19	15368314	CGAAGGGACUUGUCUGUUACAGGAGAGAAGGAGGACGAGGACGAGGAUGUGAAGAAGAGAA	Positive
FN1	chr2	215365594	GCCAUGACAAUGGUGUGAACUACAAGAUUGGAGAGAAGUGGGACCGUCAGGGAGAAAAUGG	Positive
EIF2S2	chr20	34089852	UGCCGAUCACCGGACACAAUCCUGCAGAAGGACACACGACUCUAUUUCCUACAGUGCGAAA	Positive
C7orf50	chr7	1010051	GGUCCUGGAAAGGAAGCUGAAAAAGGAACGGAAGAAAGAGGAGAGGCAGCGUCUGCGGGAG	Positive
SEC63	chr6	107876624	AGAAUGGUGGUGGCUUUACAUUGCAGAUAGGAAGGAGCAGACAUUAAUAUCCAUGCCAUAU	Positive
YWHAG	chr7	76329494	UUUUUCCCAUGAGUUGGGGGUCGGGUGGGGGAGGGAAAGGGAGGGAUGACCUUCCCAGGGA	Positive
STC2	chr5	173328255	GGAGGGGAAGCGGCGAAGGAGGAAGAGGAGGAGGAGGAAGAGGGGAGCACAAAGGAUCCAG	Positive
CACTIN	chr19	3626642	AGCCAUGGGCGGCGAAACCGACGGCGCCGGGAGGACGAGGGACGGCGCAGACGGAGGCGGC	Positive
GNE	chr9	36217597	CUCAUUUUAAUUUUUGUCUCCCUAUAGCUGGAACAGCUUUGGGUCUUGGGGUUGUGAACAU	Positive
EIF4G3	chr1	20904922	ACCAAAGACAUGGAAGAAACCAAAAGAUCGGACCCGAACCACUGAAGAGAUGUUAGAGGCA	Positive
CELF1	chr11	47467721	GAGGCUGGCUGCUUUGCUCAGAGAGGGUGGGAAGGGGGCCUGGAGAGACACGAGAAGCAGA	Positive
OTUD4	chr4	145137475	UGUCAGAGGGCGACCAUUUAGGGGAGAUAGGAGGAGAUCAGGGAUGGGAGAUGGCCAUAGG	Positive
FBXL3	chr13	77026868	CCGCGGGACCUGCAGCCGCCGCCGUCCCCGGAGCACGGGGUGGUGUGUGGGGGAAGCCGCC	Positive
EIF3A	chr10	119042712	GGACAGGUCUCAUAGAAGAGAUGAAGAGCGGCCCCGGCGUCUGGGGGAUGAUGAAGAUAGA	Positive
WDR45B	chr17	82615828	CCAGUGCCCCAGGGGCCUCCUGGGCCACGGGCUGGAGGGGCUGCCCAGGGACCUUGGUCUC	Positive
AP3D1	chr19	2115375	AGAUCAGUAUGUGAAGCUGGAGGAGGAGCGGCGGCACCGGCAGAAGCUGGAGAAGGACAAG	Positive
PLEC	chr8	143916334	CCGCUGGCUCCCGCACCGGCUCGCGCACCGGCUCCCGGGCCGGCUCCCGCCGCGGCAGCUU	Positive
APP	chr21	25880947	AUCCCUGUUCAUUGUAAGCACUUUUACGGGGCGGGUGGGGAGGGGUGCUCUGCUGGUCUUC	Positive
HDDC2	chr6	125301867	CGGGGCUCGGUCCCUACUGCAGUUCCUGCGGCUGGUAGGGCAGCUCAAGGUGAGCGGGCAC	Positive
CAPZB	chr1	19338974	CUCCCGUCCCACGGAGGCCGCGGGGUGGGGGCUGGGGGGGGUGCCGCCGACCGUUCCGCUC	Positive
SPTBN2	chr11	66687640	CACUGACACUGAUUCCCCCCCAGGGACCUGGCUCAGGGGACGAAGCCAAUGGGCCCCGGGG	Positive
ERO1A	chr14	52695420	UCCUGGGCGCCGUGUGGCUGCUCAGCUCGGGCCACGGAGAGGAGCAGCCCCCGGAGACAGC	Positive
ENAH	chr1	225519328	ACGCCUGGAGCGGCAGGAACGCCUGGAUCGGGAGAGGCAAGAAAGACAAGAACGAGAGAGG	Positive
TUBA1A	chr12	49185036	GAGGUUGGUGUGGAUUCUGUUGAAGGAGAGGGUGAGGAAGAAGGAGAGGAAUACUAAAGUU	Positive
NCOR2	chr12	124378279	GUGGUGGAGGAUGAGGAGAUGGAGGCGUCGGGCGUGAGCGGAAAUGAGGAGGAGAUGGUGG	Positive
EMC7	chr15	34101737	GAGGUGCCCGGGGCUGCUGCUGAGGGAUCGGGAGGGAGUGGGGUCGGCAUAGGAGAUCGCU	Positive
ANKRD11	chr16	89317035	AUGAAGCGCCGGCCGUGUAAAUGAAGAUCGGGUGAGGAGCAGGACGAUGCCCAAGGGUGGG	Positive
RAB5C	chr17	42125090	GAUGAGUAUUUGGGGGUGGGUGGGUAAGGGGGGGAGUGGGAGGGGACGGAACCAACUUUUU	Positive
PHF5A	chr22	41459905	CAUUUCCCGUUUUUUUUGGGGGGGGGGUGGGGGGGCAGGGCUCUGCCCUCUUGAAAGGCAU	Positive
APP	chr21	25880944	CCUGUUCAUUGUAAGCACUUUUACGGGGCGGGUGGGGAGGGGUGCUCUGCUGGUCUUCAAU	Positive
HNRNPA0	chr5	137752776	UUGCUGAUUCUGUAGCAAAACCUGGGUGGGGGUUGGGGUGGGGGGUAGUUUACUUUGUUGU	Positive
APP	chr21	25880949	GAAUCCCUGUUCAUUGUAAGCACUUUUACGGGGCGGGUGGGGAGGGGUGCUCUGCUGGUCU	Positive
RNF44	chr5	176528035	UGGGCUGGGCGGCCGGCGGUCGUGGGGCAGGGUUGGGGGUCUGUGCUCAGCUGAUAACUGC	Positive
NSMF	chr9	137448299	GGCACCUGGCUGUGUUCCCAGCUGAGGGAGGGCUGGGGCGGGGGCCGGGCUUGGAACGAUG	Positive
NUFIP2	chr17	29263870	AUUUCUUUCCAUUUAUUUUUUGUGGGGCGGGGAUAGGGGAGGGCAUUGAAGUUCUACAAUU	Positive
CBX1	chr17	48070992	UAUUACUGGUGUAUUAUUUGGGGGAGGGAGGGAUGGGGAGGGGAGAAAGGGAGAUGGGUAG	Positive
CAPZB	chr1	19339074	UAUUCCGUGUGUGUUUGGGAGUUGCUUGGGGUUGGGGGUCGUGGGGACAGGGGACAGCUCU	Positive
RNASEH1	chr2	3548034	UUUUUGUAGGUAUAACUAACUGGGUUCAAGGUUGGAAGAAAAAUGGGUGGAAGACAAGUGC	Positive
APP	chr21	25880943	CUGUUCAUUGUAAGCACUUUUACGGGGCGGGUGGGGAGGGGUGCUCUGCUGGUCUUCAAUU	Positive
DCTN1	chr2	74391839	GGGGCCGGCCCCGCAGGGUCUUGGGCGUCGGUCGUCGGUGGGGUCGGAGCUGGGCGCGGAG	Positive
ANKFY1	chr17	4170806	GAACGCCAACUUGUGCCGCGCCAUCGUCCGGUCGGGGGCUCGCCUCGGGGUGAAUAACAAC	Positive
ARL1	chr12	101395008	AAAUCUUACAUAUAUUGAUCUAGUUGAUCGGUAGAGGAAGCUUGUGAAGUAGGUAGGACAG	Positive
LOC102723704	chr4	102799471	GUUCUUUUAUCCAUUUGUUCACUGCUAUGUGAUCCAAACCCAGAUGACCCCCUAGUGCCAG	Positive
BOD1L1	chr4	13576950	CCAGAAAGAAAACGCCAGAAAUCAGUUUCUGAUCCAGUGGAGGACAAGAAAGAGCAGGAGU	Positive
ADAR	chr1	154582472	UCGCACAUCCCUGCGCCCCCAUGCCCCUCUGAGUCACACAGGACAGAGGAGGCAGAGCUUC	Positive
MAP3K11	chr11	65598292	AGGCCCCGUGGGUGCCGGAAGCGGGGCCUUGAGUGGGCCAGGCCACUCCCCCGAGCUCCAG	Positive
AP1G1	chr16	71730424	UGAGGAAAGAGCAUUUUCCAAGGCUGUUUUGAUAACCCUGGGGUGAUAAGCAGUGAGCCCU	Positive
KLF4	chr9	107489439	GCGACCGCGACAGUGGUGGGGGACGCUGCUGAGUGGAAGAGAGCGCAGCCCGGCCACCGGA	Positive
ZFR	chr5	32406914	AAGCAGGCAGCAGCAGCAGCUGCUGCUGCUGCUGCAACAGCUGCCUGGACAGGGACCACCU	Positive
NCKAP5L	chr12	49791419	UCGCGAGGCCCUCCUGGAGGCCCCCGUGCUGGUGGAGUUUGGGGGCCAGGGGGACAAGUUG	Positive
CAPZB	chr1	19338971	CCGUCCCACGGAGGCCGCGGGGUGGGGGCUGGGGGGGGUGCCGCCGACCGUUCCGCUCUUC	Positive
RSL24D1	chr15	55181770	UCUUUGCAGUAAAAUAUUCCCUUUGUUAAUGUUAUAGAAGGGGGGAUACAAAAAGGAACUA	Positive
NRAS	chr1	114708176	UUCUUUUUUUACAGAUACUUUUAAAGUUUUGUCAGAAAAGAGCCACUUUCAAGGUAGGACA	Positive
JUND	chr19	18281392	CGGCGGCAGCUUCGCGUCCCCGGGCCGCUUGUUCCCCGGGGCGCCCCCGACGGCCGCGGCC	Positive
HECTD1	chr14	31207431	CGCGGCCGGGCCUGGCUCUGCCGGCGGCCUGUUGGGAGCUGGAUCGGAGCGGUUUGGAACG	Positive
NUFIP2	chr17	29263208	CUUGUGUAUAGCAUGCUAAAAUAAAUUUUUGUGUGUGUGUGCAGAAAUUAAGGGUCCAAUU	Positive
MIDEAS	chr14	73715505	UUCCUCAUUUGUCUCUAAGUUGAAGGCUUUGUUGGAGGGGACAGAGCACAGGAACAGCCUU	Positive
AGRN	chr1	1020305	GCGCUGGAGCGGCGCGAGGAGGAGGCGAACGUGGUGCUCACCGGGACGGUGGAGGAGAUCC	Positive
AGRN	chr1	1043573	UGCGGGCAGUGCCGCUUUGGAGCCCUGUGCGAGGCCGAGACCGGGCGCUGCGUGUGCCCCU	Positive
AGRN	chr1	1056050	CCGAUGAAGCGGGCGGCGGUGGGGCUGGGUGCCGUGUUACUAACUCUAGUAUGUUUCUGUG	Positive
ATAD3B	chr1	1472076	CCUGGAGCGCGCCGCCAAGGCGGCGCGCGAGCUGGAGCACUCGCGUGAGUGCGGCGGGGCG	Positive
PGD	chr1	10404265	CCGGUAUGGCCCAUCGCUCAUGCCAGGAGGGAACAAAGAAGCGUGGUGAGUGCCAUCAGCA	Positive
PGD	chr1	10411454	GAUGAGGGAGCAGGCCACUUCGUGAAGAUGGUGCACAACGGGAUAGAGUAUGGGGACAUGC	Positive
MRTO4	chr1	19257953	GUUCCCCCACUCCAUGGAGCCACAGCUCAGGCAGCUGGGCCUGCCCACCGCCCUCAAGAGA	Positive
HDAC1	chr1	32332220	CAAGAGAGUCAAAACAGAGGAUGAAAAAGAGAAAGACCCAGAGGAGAAGAAAGGUGGGUUU	Positive
AKIRIN1	chr1	39004915	CCCUGGAGCCAGGAGCAUCAGGGUUGGCUUGGGAGCAUGAGAGGUGAGCCCAGGGCUAGGC	Positive
PTPRF	chr1	43553613	GCCGCGCAUCACAUGGAUGAAGAAGGGGAAGAAAGUCAGCUCCCAGCGCUUCGAGGUGCGU	Positive
RPS8	chr1	44776034	UCAAGCUUCCUUCCCCGCUUCCACAUGCAGGCAUCUCUCGGGACAACUGGCACAAGCGCCG	Positive
NASP	chr1	45608223	UCUGUAGAAGAGUCUGAGGCAGCUGGAGAUGGGGUUGAUACCAAGGUAGCCCAGGGAGCUA	Positive
NASP	chr1	45608225	UGUAGAAGAGUCUGAGGCAGCUGGAGAUGGGGUUGAUACCAAGGUAGCCCAGGGAGCUACU	Positive
USP1	chr1	62437332	CGGCGGGCUCGGGGCAGGGACUCACCUGUCGCACCCACACUCAUUCGGGUUGGACUUGCCG	Positive
PHGDH	chr1	119735369	CGUGUGGUGAACUGUGCCCGUGGAGGGAUCGUGGACGAAGGCGCCCUGCUCCGGGCCCUGC	Positive
CKS1B	chr1	154979068	GAACACACUUGGCAGAUGGAGGAAGCAUCUGAGUUUGAGACCAUGGCUGUUACAGGGAUCA	Positive
DAP3	chr1	155689120	UGCAGUCUCAGGACGGGCGCUUUGGAGCCGGCCCCAGGCAGCGUGUGUCGGUCGCCUAGUC	Positive
LMNA	chr1	156136395	AGCGGGCGCGUGGCCGUGGAGGAGGUGGAUGAGGAGGGCAAGUUUGUCCGGCUGCGCAACA	Positive
LMNA	chr1	156136398	GGGCGCGUGGCCGUGGAGGAGGUGGAUGAGGAGGGCAAGUUUGUCCGGCUGCGCAACAAGU	Positive
LMNA	chr1	156139588	CAGGCUCACUGCCAGGCCAGCCUCCGAGAGGGAGAGAGAGAGAGAGAGGACAGCUUGAGCC	Positive
ATP1B1	chr1	169106839	AGCUGCUGACCCGCCAUCGCCAUGGCCCGCGGGAAAGCCAAGGAGGAGGGCAGCUGGAAGA	Positive
ATP1B1	chr1	169131541	CGUUUUCAGGGACGUUUUGAUGUAAAAAUUGAAGUUAAGAGCUGAUCACAAGCACAAAUCU	Positive
ELF3	chr1	202013290	AGUACUGGGACUGUCUCGAGGGCAAGAAGAGCAAGCACGGUGAGCUCCGGGGGCACGUGGG	Positive
DEGS1	chr1	224183361	GUCGCCAUGGGGAGCCGCGUCUCGCGGGAAGACUUCGAGUGGGUCUACACCGACCAGCCGC	Positive
ARF1	chr1	228097668	GCCCGUGAGGAGCUCAUGAGGAUGCUGGCCGAGGACGAGCUCCGGGAUGCUGUCCUCCUGG	Positive
ARF1	chr1	228098086	CUCUCAUGUGGCAAACGUGCGGCUCGUGGUGUGAGUGCCAGAAGCUGCCUCCGUGGUUUGG	Positive
ARF1	chr1	228098540	UGCCAGUCGCCAGCCCAGCUGUUCCCCUCGGGAACAUGAGGUGGUGGUGGCGCAGCAGACU	Positive
GALNT2	chr1	230279455	GCAGUGGAAGUUCACGCUCAACCUGCAGCAGUAGGAGGGUCCGGGAGGCCCUGCCGUCCUG	Positive
GALNT2	chr1	230279633	GGCACGGACGACUGUGCAGACACAGCAGCGGCAAGAAGCGAGAACUGCCCUCCCCCUCCUC	Positive
RHOB	chr2	20448125	CCCCCUCCUGGACCAGUCCCCCGCGAGCCCGGAGAAGGGGAGACCCGUGUCCCACAAGGAC	Positive
SPTBN1	chr2	54646319	UGAGGCCAUCAGACAGAGGCUUGCCGACCUGAAGCAGCUGUGGGGUCUCCUCAUUGAGGAG	Positive
PCBP1	chr2	70088049	GGCCAGCAGGCCCCCGGUCACCCUGAGGCUGGUGGUGCCGGCCACCCAGUGCGGCUCCCUG	Positive
STARD7	chr2	96208502	CCAAGGAACCAGUCCGGAGGGGCGCAGGCGGUGGUCGCAGCGUCCCCCUAAAUGGCCGGCC	Positive
CBWD2	chr2	113437871	CUGAGGUAGGGACGUGCUGUAGGCCGGAAUGUUACCGGCUGUUGGAUCUGCGGAUGAGGAG	Positive
ACTR3	chr2	113951822	ACUGUAGAUGCCCGGCUGAAAUUAAGUGAGGAAUUGAGUGGUGGUAGAUUGAAGGUUGGUU	Positive
MZT2B	chr2	130182369	GGCGGCCCGGCAGAAGCUGGCGCUGCGGCGGAAGAAGGUGCUGAGCACCGAGGAGAUGGAG	Positive
MZT2B	chr2	130190604	GGCUGCCCAAGGGGGGCGGGCCUGGGAAGAGCCCUACACGGGGCAGCACCUAGGAUGGGGC	Positive
PLEKHB2	chr2	131140232	CCCGCCAGGAACUCAAGUUGUCUACGCUGCGAAUGGGCAGGCGUAUGCCGUGCCCUACCAG	Positive
HSPE1	chr2	197503093	GUGAAAGUUGGAGAUAAAGUUCUUCUCCCAGAAUAUGGAGGCACCAAAGUAGUUCUAGAUG	Positive
XRCC5	chr2	216162026	UGCUGAAAACUUCCGUGUUCUAGUGAAACAGAAGAAGGCCAGCUUUGAGGAAGGUGAGUGG	Positive
RETREG2	chr2	219182506	GUUGCUGGAUCAGGGGGAGCUGGAGCAGCUGAAUGCAGAGCUGGGCUUGGAGCCAGAGACA	Positive
RETREG2	chr2	219182628	ACCAAGAAGCUCAGGCCGUGGCAGAGCCAUGAGCCAGCCGUUGAGGAAGGAGCUGCAGGCA	Positive
PTMA	chr2	231708648	GCCGCGGACUCCGGCAGCUUUAUCGCCAGAGUCCCUGAACUCUCGCUUUCUUUUUAAUCCC	Positive
PTMA	chr2	231711384	AAGGAGAAGAAGGAAGUUGUGGAAGAGGCAGAAAAUGGAAGAGACGCCCCUGCUAACGGGA	Positive
PTMA	chr2	231711394	AGGAAGUUGUGGAAGAGGCAGAAAAUGGAAGAGACGCCCCUGCUAACGGGAAUGCUGUGAG	Positive
PTMA	chr2	231711968	GAGGAAGAAGGUGGGGAGGAAGAGGAGGAGGAAGAAGAAGGUGAUGGUGAGUAGCCUUGUC	Positive
PTMA	chr2	231711974	GAAGGUGGGGAGGAAGAGGAGGAGGAAGAAGAAGGUGAUGGUGAGUAGCCUUGUCUAUCUU	Positive
PTMA	chr2	231712445	GGUUUACCUGGCCUUUGAUUCUCUCCAGGUGAGGAAGAGGAUGGAGAUGAAGAUGAGGAAG	Positive
PTMA	chr2	231712447	UUUACCUGGCCUUUGAUUCUCUCCAGGUGAGGAAGAGGAUGGAGAUGAAGAUGAGGAAGCU	Positive
PTMA	chr2	231712451	CCUGGCCUUUGAUUCUCUCCAGGUGAGGAAGAGGAUGGAGAUGAAGAUGAGGAAGCUGAGU	Positive
PTMA	chr2	231712824	CUCUGCUUAGGAUGACGAUGUCGAUACCAAGAAGCAGAAGACCGACGAGGAUGACUAGACA	Positive
PTMA	chr2	231712827	UGCUUAGGAUGACGAUGUCGAUACCAAGAAGCAGAAGACCGACGAGGAUGACUAGACAGCA	Positive
SEPTIN2	chr2	241350084	UGUGUGUGUGUGUUCACAGCUCCGCCGCAUGCAAGAGAUGAUUGCAAGGAUGCAGGCGCAG	Positive
UBE2E1	chr3	23891207	UAGUGAAAUACCUUAAGCUGUUAACUAACUGUAAGGCGUGGAAUAGGAGUUGCUCAGUGGA	Positive
CTNNB1	chr3	41239164	AUCCUAGCUAUCGUUCUUUUCACUCUGGUGGAUAUGGCCAGGAUGCCUUGGGUAUGGACCC	Positive
GNL3	chr3	52694037	AAUCCAGCACUAUUUUUCUUUGUCACACAGGAAAACAGCUCAGGCAUGUUUGCUGCAGAAG	Positive
EIF4G1	chr3	184331564	GGAGCUGAACAGGCAGCUGGAGAAGCUGCUGAAGGAGGGCAGCAGUAACCAGCGGGUGUUC	Positive
MRFAP1	chr4	6641243	GGUCCGGCGGAUAGAGAAGAGCGAGUCGUCGUGAGCGCGGUCGGCGGUAAGUCGGGCACCC	Positive
TRIO	chr5	14462769	CUUGACUGGAUUUCAGAGAGGCCGGAACGAGGGCCUGAGCAGCGGUACUCUCUCCAAAUCC	Positive
ANKH	chr5	14713666	CAGCCACCCGGUGAGAUGCGCCCUCACUGUGACUGUUGGGAGGAGCAAAGGACUCGUCAGC	Positive
TARS1	chr5	33441096	UCAUCGCUUCGUCGUUCGCCAAUGUUUGAGGAGAAGGCCAGCAGUCCUUCAGGGAAGAUGG	Positive
RAI14	chr5	34831926	AAUGCCCUGACUCUACCAGCGCCCAUAAAUGAUCUCUAGAAGGACUGUUAGUACCAAUCUG	Positive
HSD17B4	chr5	119489203	UGUAUAUUCUUUAUUUCAGAUCUUGUGGAAGCCCUGAAGCCAGAGUAUGUGGCACCUCUUG	Positive
CTNNA1	chr5	138827678	AGCGAAUUGUGGCAGAGUGUAAUGCUGUCCGCCAGGCCCUGCAGGACCUGCUUUCGGAGUA	Positive
SFXN1	chr5	175478622	CACUGAGCGGGACCUGCGAGCAGCGCGGGCGGCAGCCCGGGGGAAGCGGUGAGUCGCGGGC	Positive
TMED9	chr5	177592275	CGGCCCCGGCCCGGAACCGGGCUGGGUAGAGUGAUGCGGACCCUCCUGCUGGUGCUGUGGC	Positive
TMED9	chr5	177592370	CGGAGAGACGGAGAAGAAGUGCUUUAUUGAGGAGAUCCCGGACGAGACCAUGGUCAUAGGU	Positive
TMED9	chr5	177592371	GGAGAGACGGAGAAGAAGUGCUUUAUUGAGGAGAUCCCGGACGAGACCAUGGUCAUAGGUG	Positive
HNRNPAB	chr5	178204843	AGGAGCCGCCGCGCCUCGGCCUAGCAUGUCGGAAGCGGGCGAGGAGCAGCCCAUGGAGACG	Positive
HNRNPAB	chr5	178210161	GGUCAGAGUCAGAGUUGGAAUCAGGGCUACGGCAACUACUGGAACCAGGGCUACGGCUACC	Positive
NOL7	chr6	13618126	AAUGACUCCAAGAAAGUUAAAGUACAAAAAGUACAGUCUGUCAGGUAAUGAGUCUUUUGUU	Positive
HMGA1	chr6	34240852	CAAGCAGGAAAAGGACGGCACUGAGAAGCGGGGCCGGGGCAGGCCGCGCAAGCAGCCUCCG	Positive
HMGA1	chr6	34246096	UGCAGCAGAGUGAGCAAGGGGGCCCAAAUCGACCAUAAAGGGUGUAGGGGCCACCUCCUCC	Positive
PCMT1	chr6	149749806	GGCAGCUACAGCGGGGACGCGAGCGGGGCGGUGACGGUGUGGGAGGUGGUCUCACUCUUGG	Positive
TTYH3	chr7	2663603	CCACAGCCAACCUGCCCAGUCUUUCCUCUGGGCUUGACCCGCCAGGGGAGUUCUCCAGGCC	Positive
FSCN1	chr7	5605312	CAAAUACUGGACGGUGGGCAGUGACUCCGCGGUCACCAGCAGCGGCGACACUCCUGUGGAC	Positive
EIF4H	chr7	74195208	CACAGAGACCACGACUCCAGCUUAAACCUCGAACAGUCGCGACGCCCCUCAAUCAAGUAGC	Positive
HSPB1	chr7	76303034	UCCCUGGAUGUCAACCACUUCGCCCCGGACGAGCUGACGGUCAAGACCAAGGAUGGCGUGG	Positive
SRRT	chr7	100884196	GGAGACUGGCUGGUUUGAUAACCUUCUCCUGGACAUAGACAAAGCUGAUGCCAUUGUCAAG	Positive
CALU	chr7	128769849	GACUGUUGGCUAAUUUUGUCAAGCACAGCUGUGGUGGGAAGAGUUAGGGCCAGUGUCUUGA	Positive
UBE2V2	chr8	48043096	AAGAACUUGAAGAAGGACAAAAAGGAGUAGGCGACGGUACAGUUAGCUGGGGCCUUGAAGA	Positive
PSAT1	chr9	78329132	GAUAUACUCUGUUCUUGAACAACAUACAAAGUUUAAAGUAACUUGGGGAUGGCUACAAAAA	Positive
FAM120A	chr9	93564381	CGAGGAGAAGCCGGCUCCCCAGAUGAACGGGAGCACGGGUGACGCCAGGGCCCCCAGCCAC	Positive
ANP32B	chr9	98012454	GAAGAAUUUGGACUUGAUGAAGAAGAUGAAGAUGAGGAUGAGGAUGAAGGUGGGCCUAAUG	Positive
ANP32B	chr9	98015369	AAAGUCAAUUUUUGUUACUGUACAGAGGAGGAAGAAGGUGGGAAAGGUGAAAAGAGGAAGA	Positive
GSN	chr9	121332578	AUGAUUACUGGUCUGUGGACCCCUUGGACAGGGCCAUGGCUGAGCUGGCUGCCUGAGGAGG	Positive
SPTAN1	chr9	128577129	UGUGGAUUAACUGGUGCCUUUGUUCUGUAGGGAUGUGGAUGAGACUAUCAGUUGGAUUAAG	Positive
RXRA	chr9	134417202	CGGCAGCGUGGCAAGGACCGGAACGAGAAUGAGGUGGAGUCGACCAGCAGCGCCAACGAGG	Positive
TUBB4B	chr9	137243177	ACCUGACGGUUGCCGCCGUGUUCAGGGGCCGCAUGUCCAUGAAGGAGGUGGAUGAGCAAAU	Positive
NELFB	chr9	137255527	CGGGGCCUCGGCCAUGUUCGCGGGGCUGCAGGACCUGGGCGUGGCCAACGGCGAGGACCUG	Positive
PPIF	chr10	79354513	GAACCUGGGAACAAACCUCACUUGAGCUGUGCCUAGACAAUGUGAAUUCCUGUGUUGCUAA	Positive
PGAM1	chr10	97432570	AUACUGUCCCCAGGAGCACCCUCCCUGCCCGUCUUGUCCCUCUGCCCCUCCCACCUGCACA	Positive
NOLC1	chr10	102161843	CCUACUUCAUUCUUCUGUAGGGAGAAAAAAGGGCAUCAUCCCCAUUCCGAAGGGUCAGGGA	Positive
LDHA	chr11	18402933	GCGGUUGCAAUCUGGAUUCAGCCCGAUUCCGUUACCUAAUGGGGGAAAGGCUGGGAGUUCA	Positive
CAPRIN1	chr11	34100078	GCACUUUUUGAAAAAUAUGCAACAAAUAUGGGAUGUAAUCCGGAUGGCCGCUUCUGUACUU	Positive
SLC3A2	chr11	62880943	CUGCGCGGAGGCACAGAGGCCGGGGAGAGCGUUCUGGGUCCGAGGGUCCAGGUAGGGGUUG	Positive
SLC3A2	chr11	62881152	CCUGGCGGGAGCCGAGAAGAAUGGUCUGGUGAAGAUCAAGGUGGCGGAAGACGAGGCGGAG	Positive
SLC3A2	chr11	62881165	GAGAAGAAUGGUCUGGUGAAGAUCAAGGUGGCGGAAGACGAGGCGGAGGCGGCAGCCGCGG	Positive
SLC3A2	chr11	62881167	GAAGAAUGGUCUGGUGAAGAUCAAGGUGGCGGAAGACGAGGCGGAGGCGGCAGCCGCGGCU	Positive
SLC3A2	chr11	62881179	GGUGAAGAUCAAGGUGGCGGAAGACGAGGCGGAGGCGGCAGCCGCGGCUAAGUUCACGGGC	Positive
VEGFB	chr11	64238483	GUAAAAAACAGCCAAGCCCCCAAGACCUCAGCCCAGGCAGAAGCUGCUCUAGGACCUGGGC	Positive
VPS51	chr11	65108532	UGGGCAGCCGCUAUUUUGCGCUGGUGGAGCGGCGGCUGGCGCAGGAGCAGGGUGGUGGUGA	Positive
VPS51	chr11	65109909	GUCAUGAAGCGGGUGGUGGAGGAUACCACCGCCAUCGACGUGCAGGUGCUGCCCAGGCUGG	Positive
NEAT1	chr11	65423448	AGGCCGGGCCCAGCCUGGUGGAGCGUCCAGGUCUGGGUGCGAAGCCAGGCCCCUGGGCGGA	Positive
NEAT1	chr11	65423874	GGAUCGGUGUUGCUUGCCUGCAGAGAGGGUGGGGAGUGAAUGUGCACCCUUGGGUGGGCCU	Positive
NEAT1	chr11	65424876	CUAGUAAGAGGACCCUGAGGUGGGAGUUGUGGGGGACGGGGAGAAGGGGACAGCUUGGCAC	Positive
NEAT1	chr11	65426029	AGUUUGGAAAACAAGACCUAAAAAGGGAAGGGGAUGGGGAUUGUGGGGAGAGAGUGGGCGA	Positive
NEAT1	chr11	65426030	GUUUGGAAAACAAGACCUAAAAAGGGAAGGGGAUGGGGAUUGUGGGGAGAGAGUGGGCGAG	Positive
NEAT1	chr11	65426044	ACCUAAAAAGGGAAGGGGAUGGGGAUUGUGGGGAGAGAGUGGGCGAGGUGCCUUUACUACA	Positive
NEAT1	chr11	65426298	GGUAGUUCAGUUCUUAACCAAUGACUUGGGGAUGAUGCAAACAAUUACUGUCGUUGGGAUU	Positive
CD9	chr12	6225497	AUUCGACUCUCAGACCAAGAGCAUCUUCGAGCAAGAAACUAAUAAUAAUAAUUCCAGCUUC	Positive
CD9	chr12	6233445	UUCGGCUUCCUCUUGGUGAUAUUCGCCAUUGAAAUAGCUGCGGCCAUCUGGGGAUAUUCCC	Positive
LTBR	chr12	6391268	GCCGCACCGGAGCACGGCACCGAGGGAGCCGCCACACGGUCACCUGCAAGGACGUCACGGG	Positive
PTMS	chr12	6766723	CGGCCCCGGCACCAUGUCGGAGAAAAGCGUGGAGGCAGCGGCCGAGUUGAGCGCCAAGGUA	Positive
PTMS	chr12	6770171	AUUUCUGGCUCCUCAGAUGAGGAAGAAGAAGAAGAGGAUGAUGAAGGGCCCGCGCUGAAGA	Positive
TPI1	chr12	6868977	UGCUACAAAGUGACUAAUGGGGCUUUUACUGGGGAGAUCAGGUGAGAUCGAGGUGGAGAGG	Positive
TPI1	chr12	6869269	CAAGUCUGUUUCUCAACAGCUGAUUGGGCAGAAAGUGGCCCAUGCUCUGGCAGAGGGACUC	Positive
CDKN1B	chr12	12717999	GACUUGGAGAAGCACUGCAGAGACAUGGAAGAGGCGAGCCAGCGCAAGUGGAAUUUCGAUU	Positive
DAZAP2	chr12	51240910	CCGAGCUUUGUGCACCCAGGGGCUGCCACAGUCCCCACCAUGUCAGCCGCAUUUCCUGGAG	Positive
EIF4B	chr12	53033973	GAAAGAGAAGUAGAAGAACGGCUACAGAAGGAACAAGAGAAGUUGCAGCGUCAGCUGGAUG	Positive
PCBP2	chr12	53464765	ACUGAAAUCCUCUAUUUAUCCACAGGACAGGUACAGCACAGGCAGCGACAGUGCGAGCUUU	Positive
PA2G4	chr12	56104714	ACAGAGGCGGCGGCGGCUCAGGGGAAACGAGGCUGCAGUGGUGGUAGUAGGAAGAUGUCGG	Positive
XPOT	chr12	64448116	AUUAAUACUUUAUUUACAGGUGUUCUUCCAGAGAGCAAAGCCCUGAGGACUGGAUUUCCCU	Positive
CPSF6	chr12	69262480	GUCAUGACGAUUAUUACAGAGAGAGAAGCAGAGAACGAGAGAGGCACCGGGAUCGUGACCG	Positive
HSP90B1	chr12	103931577	GAUGUGGAUGGUACAGUAGAAGAGGAUCUGGGUAAAAGUAGAGAAGGAUCAAGGACGGAUG	Positive
ATP2A2	chr12	110340695	CUGACCUUCGUUGGCUGCGUGGGCAUGCUGGAUCCUCCGAGAAUCGAGGUGGCCUCCUCCG	Positive
ERP29	chr12	112022897	UGGCUGGUGAAAUGACACCUCAGAAGGAAUGAGUGCUAUAGAGAGGAGAGAGGAGUGUACU	Positive
PEBP1	chr12	118144692	AUCUGGAGACCACCGUGGCAAAUUCAAGGUGGCGUCCUUCCGUAAAAAGUAUGAGCUCAGG	Positive
ARL6IP4	chr12	122981758	GUACAAGGACAAGAGGAGGAAGAAGAAGAAGAAGAGGAAGAAGCUGAAGAAGAAGGGCAAG	Positive
APEX1	chr14	20455682	AAGCGUGGGAAAAAGGGAGCGGUGGCGGAAGACGGGGAUGAGCUCAGGACAGGUAAGGGAA	Positive
LRP10	chr14	22875055	CUCAUGUCCUGCUCUCCUCUACUCCCAUAGGUUCCAGAAGCUACACCUGGCCUGUGGCUCA	Positive
LGALS3	chr14	55138165	CCAGGGGCUUCCUAUCCUGGGGCCUACCCCGGGCAGGCACCCCCAGGGGCUUAUCCUGGAC	Positive
SMOC1	chr14	70023212	GGGUGUUUGUCCAUGGCCCAGGUUCUCAGAGCCAGACCCCAGCCACACCCUGGAGGAGCGG	Positive
YY1	chr14	100239548	GACGACCCGACCCAGGUGCACCACCACCAGGAGGUGAUCCUGGUGCAGACGCGCGAGGAGG	Positive
MTA1	chr14	105464091	UCAACAACGUCAAGGCCGGUGUGGUGAACGGCACGGGGGCGCCGGGCCAGAGCCCUGGGGC	Positive
NME4	chr16	399099	GAUCCAGCGCUUUGAGAGGCGGGGCUUCACGCUGGUGGGGAUGAAGAUGCUGCAGGUAGUG	Positive
ATP6V0C	chr16	2519614	GGCCUGGCAGCCGGCUUUGCCAUCGGCAUCGUGGGGGACGCUGGCGUGCGGGGCACCGCCC	Positive
SRRM2	chr16	2762343	AUCCAGAACUCCCACCAGGCGUAGGUCUCGGUCUAGAACACCAGCCCGGAGGGGCAGGUCU	Positive
FLYWCH2	chr16	2896481	UGCCCCUGCCCGAGCCCAGCGAGCAGGAGGGUGAGAGUGUGAAGGCCAGCCAGGAGCCAUC	Positive
TNFRSF12A	chr16	3021798	CAGCCCCCAUAGAGGAGACCGGCGGAGAGGGCUGCCCAGCUGUGGCGCUGAUCCAGUGACA	Positive
BOLA2	chr16	29799005	GUAUUAGACCUCCUGGACCCUGCUUCGGGAGACCUGGUAAUCCGAGAAGACUGCCGGGGGA	Positive
SRCAP	chr16	30709907	GAGGAAGAGGAUGAUGAGGAAACGAUUGAAGUUGAAGAACAACAGGAAGGCAAUGAUGCAG	Positive
FUS	chr16	31190964	UAUGAUAGAUCUUGUUUCUUUUGUCCUAGGGGGUAACUACGGGGAUGAUCGUCGUGGUGGC	Positive
MT2A	chr16	56609311	CUGUGGGCUGUGCCAAGUGUGCCCAGGGCUGCAUCUGCAAAGGGGCGUCGGACAAGUGCAG	Positive
MT2A	chr16	56609330	UGCCCAGGGCUGCAUCUGCAAAGGGGCGUCGGACAAGUGCAGCUGCUGCGCCUGAUGCUGG	Positive
MT1E	chr16	56626942	AAGUGUGCCCAGGGCUGCGUCUGCAAAGGGGCAUCGGAGAAGUGCAGCUGCUGUGCCUGAU	Positive
NIP7	chr16	69342540	CUUGAACUGGGGAAGCAGAGCUUGCAGUGAGCCAAGAUGGUGCCAUUGCACUCCAGCCUGG	Positive
ACADVL	chr17	7221048	UGCCCAGUGAGCUGGGUGGUGUGGGCCUUUGCAACACCCAGGUGAGGGCGCCCUAUCGCCA	Positive
CHD3	chr17	7890580	AUUUUUAUUUCUUUCUCUUAGGACAGUGAGGAGGAAUUUGGUUCUGAGCGAGAUGAGUACC	Positive
LRRC75A	chr17	16441618	UUUUUUGAGACAGUCUUGCUGUAUUGCCCAGGCUGGAGUGUGGUGGCACAAUCACAGCUCA	Positive
ALDH3A2	chr17	19676416	GCUCAUGCCUGUAAUCCCAGCACUUUGGGAGGCCGAGGUGGGAGGAUUGCUUGAGUCCAGG	Positive
KPNA2	chr17	68042923	CUUUUUUUUCAGGUGAUGGCUCAGUGUUCCGAGACUUGGUUAUUAAGUACGGUGCAGUUGA	Positive
SLC9A3R1	chr17	74749203	GCUGCUGCGCGCCCAGGAAGCGCCGGGGCAGGCCGAGCCGCCGGCCGCCGCCGAGGUGCAG	Positive
SLC9A3R1	chr17	74762170	UUCAGGGCUCCGGGCCCAGGAUCGCAUUGUGGAGGUGAUGCUUCUCGCUCUCUUCCUAUCU	Positive
GPS1	chr17	82054582	GGAGCCCCCAGCCCUGGACACGGCCUGGGUGGAGGCCACGCGGAAGAAGGCGCUGCUGAAG	Positive
SLC16A3	chr17	82237532	CCCGCCCGUGUUCGUGGUGAGCUACGCCAAGGACCUGGGCGUGCCCGACACCAAGGCCGCC	Positive
MYL12A	chr18	3247856	UUAGCGGCUCUCUGGGUAGCAGGGUGGUGUGAUAGCGGCAGCGAGGGGCUCGGAGAGGUGC	Positive
BSG	chr19	581511	GCCACCUGGCCGCCCUCUGGCCCUUCCUGGGCAUCGUGGCUGAGGUGCUGGUGCUGGUCAC	Positive
FSTL3	chr19	682389	AGCCUGGGUGUGUAUGGAGGGUCUAGCCUGGGUGAGUAUGGAGGGUCUAGCCUGGGUGUGU	Positive
RPS15	chr19	1440139	GCGCAAGGCCAAGAAGGAGGCGCCGCCCAUGGAGAAGCCGGAAGUGGUGAAGACGCACCUG	Positive
HMG20B	chr19	3578548	GUGAGGAGUGGGCGGGCCCACGAUGCAGAGGAGAAGCUGUGGGCGCGGCCCUGCCACACCC	Positive
PRKCSH	chr19	11442469	GAUGCUGCGGACAGUGAAGGAGGAAGCUGAGAAGCCAGAGAGAGAGGCCAAAGAGCAGCAC	Positive
PRKCSH	chr19	11448229	CUGACCUCCAACCCCUCUCCCAGCUGCCCAGGAGGCCCGCAACAAGUUCGAGGAGGCCGAG	Positive
PRKCSH	chr19	11448233	CCUCCAACCCCUCUCCCAGCUGCCCAGGAGGCCCGCAACAAGUUCGAGGAGGCCGAGCGGU	Positive
CALR	chr19	12940408	GAUCCUGAUGCUUCAAAACCGGAAGACUGGGAUGAGCGGGCCAAGAUCGAUGAUCCCACAG	Positive
CALR	chr19	12943794	GAGGAGGAAGAAGACAAGAAACGCAAAGAGGAGGAGGAGGCAGAGGACAAGGAGGAUGAUG	Positive
TPM4	chr19	16101347	CAGACACUAAACGAACUUAACUGUAUAUAAGCAAAACAGAAGAGUCUUGUUCCAACAGAAA	Positive
TPM4	chr19	16101859	GGACUGGUGGGGGCCGGGGGUGGCUAUUGUGGGAAGUCAUAACCCACAGAUAGAUCAACCU	Positive
HNRNPUL1	chr19	41306718	UCCCUCCAGCCCACUGCCUCCCCUCUGAGGGGCUUCCUUCCCCUCCAUAGGGCCAGGCAUU	Positive
ARHGEF1	chr19	41892838	GCACGUGGCGGAGCGGCUGCUCAUGCACCUGGAGGAGAUGCAGUGAGUAGGCCAGCCCUGG	Positive
FTL	chr19	48965309	UAAAAGAAGCCGCCCUAGCCACGUCCCCUCGCAGUUCGGCGGUCCCGCGGGUCUGUCUCUU	Positive
FTL	chr19	48966283	UUCUGAGCCAUUUCUCCCUUCUAUAUAGAAGCCAGCUGAAGAUGAGUGGGGUAAAACCCCA	Positive
TRIM28	chr19	58547867	CAAGAUGGCCAUCCUGCAGAUCAUGAAGGAGCUGAAUAAGCGGGGCCGUGUGCUGGUCAAU	Positive
TRIM28	chr19	58548539	GGCACUAACUCAACAGGCCCUGCACCCAUGGCCCCUCCAAGAGCCCCAGGGCCCCUGAGCA	Positive
TRIM28	chr19	58549003	UUGCUGCAUCUACAGGUCCCGCUCAGGUGAGGGCGAGGUGAGCGGCCUUAUGCGCAAGGUG	Positive
PCNA	chr20	5119835	GGAGUGGCAACAACGCCGCUACAGGCAGGCGGGAAGGAGGAAAGUCUAGCUGGUUUCGGCU	Positive
ROMO1	chr20	35699685	ACGGACAGUCCCAGCCAAGCUGCUUCGACCGUGUCAAAAUGGGCUUCGUGAUGGGUUGCGC	Positive
RAB5IF	chr20	36606025	UGGCCAACGGGGCCCUCAAAGUCUCCGUCUGGAGUAAGGUGCUGCGGAGCGACGCGGCCUG	Positive
MYBL2	chr20	43715993	CCAGUGCCUGGAAGACGGUGGCCUGCGGGGGGACCAGGGACCAGCUUUUCAUGCAGGAGAA	Positive
MYBL2	chr20	43716048	GGAGAAAGCCCGGCAGCUCCUGGGCCGCCUGAAGCCCAGCCACACAUCUCGGACCCUCAUC	Positive
VAPB	chr20	58444100	CCCGUAGGAAGAAGAUGGACUGCGGAUGAGGAAGACAGUGCAGAGCAACAGCCCCAUUUCA	Positive
ADRM1	chr20	62306661	GCUGCAGUGUUUUCCAGGUGAGGGUGGCCUGCAGAGCCUGCUGGGAAACAUGAGCCACAGC	Positive
SLC2A4RG	chr20	63742361	CGCAGGAGGCAGGCAGAGCCUGAGCAGAGUGAUGGUGAGGAGGACUUCUACUACACAGAGC	Positive
TPD52L2	chr20	63891204	CAGGGGGAGCUCUGUGCCUUAGUGGCUCUUGGCAGGACACUGAGGGCCUGCCUGUGGUGUG	Positive
CBS	chr21	38819709	UCUUUCAAGGAUUACAUCCAAGAGAGGAGUGACCCAGUGGAGCAAGGCAAACCAGUUAUAC	Positive
CBS	chr21	38822854	UUGCUGGGGUUCACGCCCGAGGAACUGCACGCCAUCCUGGGCGUCCAGCCCGACACGGAGG	Positive
CBS	chr21	38822966	GGGAAGCCCAUCCUGACCAGCUGCUCCGAGGACCCAGGAAAGGCAGGAUUGAAAAUGUCCA	Positive
RANBP1	chr22	20122354	CACUGGUGACGUCAAGCUCCUGAAGCACAAGGAGAAAGGGGCCAUCCGCCUCCUCAUGCGG	Positive
RANBP1	chr22	20122355	ACUGGUGACGUCAAGCUCCUGAAGCACAAGGAGAAAGGGGCCAUCCGCCUCCUCAUGCGGA	Positive
FBLN1	chr22	45503058	CUGCUGCUCGGCGGCCUUGCGCUGCUGGCGGCCGGAGGUAGGGGCGUCCCGGGUCCGCCGC	Positive
NONO	chrX	71283702	GAGGCCGUGUAGCGUCGCCGUUACUCCGAGGAGAUACCAGUCGGUAGAGGGUGAGUUUUGG	Positive
NONO	chrX	71298490	GUUUUUCAGAGAGAGCAGGAGAUUCGGAUGGGUCAGAUGGCUAUGGGAGGUAAGGACUUAG	Positive
RPL10	chrX	154399507	AUCCUUUUAGAUGCCAAGAUUCGCAUUUUUGACCUGGGGCGGAAAAAGGCAAAAGUGGAUG	Positive
NOC2L	chr1	957137	AACUUCAGCGACUCGGACAGCUCUGAGGAGGAAGAGGGGCCGUUCCACUCCCUGCCAGAUG	Positive
AURKAIP1	chr1	1374072	GAUCCGCCGGCGGAAGAUGAACCACCACAAGUACCGGAAGCUGGUGAAGAAGACGCGGUUC	Positive
GNB1	chr1	1804463	ACAUUUGCUCCAUUUACAAUCUGAAAACUCGUGAGGGGAACGUGCGCGUGAGUCGUGAGCU	Positive
UQCRHL	chr1	15807623	AGACAUGGGACUGGAGGACGAGCAAAAGAUGCUUACCGAAUCCGGAGAUCCUGAGGAGGAG	Positive
UQCRHL	chr1	15807637	CUAGAACCGUAGCCAGACAUGGGACUGGAGGACGAGCAAAAGAUGCUUACCGAAUCCGGAG	Positive
UQCRHL	chr1	15807638	UCUAGAACCGUAGCCAGACAUGGGACUGGAGGACGAGCAAAAGAUGCUUACCGAAUCCGGA	Positive
HP1BP3	chr1	20744992	UGCACCUAAAGUCUCAGCUGCCCAGCGGGGGAAAGCUAGGCCCUUGCCUAAGAAAGCACCU	Positive
SRSF4	chr1	29148607	UCUGAAUCCAGCCAGAGGGAAGGUCGAGGAGAGAGUGAGAAUGCUGGCACCAAUCAGGAGA	Positive
SFPQ	chr1	35184576	ACUGUUCCAAUAGCGUACUGAGCGCUUUGGGCAGGGAGGUGCGGGGCCUGUGGGUGGACAG	Positive
SFPQ	chr1	35188065	UCUAGGCAAGAGGAGGAACGACGUAGAAGAGAGGAAGAGAUGAUGAUUCGUCAACGUGAGA	Positive
DHCR24	chr1	54851647	GGGAUCUCAGGAGGGCAGCCACGGAGUGGGGAGGCCCCAGAUGCGCUGUGCCAAAGCCAGG	Positive
SERBP1	chr1	67415194	GAGGACGAGGUGGACGUGGGCGUGGUGGGCGCCCAAACCGUGGCAGCAGGACCGACAAGGU	Positive
CSDE1	chr1	114750148	CCUGAAACUGCUGCUUCAAGUUCAGAUCAGGCAAGGAACAAACCUCGUAACAACUAACAAG	Positive
CCT3	chr1	156310672	GCUUCAAUUGCAGGCCAAGCACACCCAGGAGAACUGUGAGACCUGGGGUGUAAAUGGUGAG	Positive
CCT3	chr1	156310987	AGGUCAUUCCUCGUACCCUGAUCCAGAACUGUGGGGCCAGCACCAUCCGUCUACUUACCUC	Positive
TAGLN2	chr1	159918193	CACUGUGGCUAAGGGGUGGGGUGAGGGGAUGGAGAGGGAGGGCUGCCUACCAUGGUCUGGG	Positive
TAGLN2	chr1	159918196	CUUCACUGUGGCUAAGGGGUGGGGUGAGGGGAUGGAGAGGGAGGGCUGCCUACCAUGGUCU	Positive
COPA	chr1	160311928	AUGGCAAUAUGCUACACUAUGUCAAGGACCGAUUCUUACGACAGCUGGAUUUCAACAGCUC	Positive
PHLDA3	chr1	201465762	CCAAAAGGAGUACCCAGGGCCUGGUACCCAGGCCCACUCCAGAAUGGCCUCUGGACUCACC	Positive
PPP1R15B	chr1	204404232	AUCCGCCCGCCUCGGCCUCUCAAAGUGCUGGGAUUCUGUGUGUUUUGUGCACCUCCACUUU	Positive
PYCR2	chr1	225920120	GCUGGGAGGAGGGGCUGGGGAGGAUCUGCAGCUGAAGCCCGAGGCAGGGUUGGUGUGAUGC	Positive
HNRNPU	chr1	244863692	GUGACGGUGGCGCCGCCCGGGGCGAGGCAGGGCCAGCAGCAGGCGGGAGGUAAGAAGAAGG	Positive
HNRNPU	chr1	244864211	CGACGCCUUUCUGACAAGGGUCUCAAGGCCGAGCUCAUGGAGCGACUCCAGGCUGCGCUGG	Positive
HNRNPU	chr1	244864494	UCGCGCCAGGCGAGUCUCCGCGUCUCCCUCGCGAACUCGGUGAAAGGAAUUGGCGCCGUUC	Positive
HNRNPU	chr1	244864503	CGUGCUCGCUCGCGCCAGGCGAGUCUCCGCGUCUCCCUCGCGAACUCGGUGAAAGGAAUUG	Positive
ITGB1BP1	chr2	9406905	UGCUCUUACUCUAUCUUUCAUGUAAUGUAGGAACAAGCACAAGCCAUUUGCAAGGUUUUAU	Positive
ITGB1BP1	chr2	9423409	CAAAGGCCGCGGCACUCCCACGCGGACCCCGAAGUCCGCAACCCGGGGAUGGGCCCGCGGC	Positive
HADHA	chr2	26193712	CUGACCACAAGCUUUGGCUUUCCUGUGGGUGCCGCCACACUGGUGGAUGAAGUUGGUGUGG	Positive
HADHA	chr2	26215090	AAUUACUUUUGCCAAAGGACUAGCUGAUAAGAAGAUCUCUCCAAAGAGAGACAAGGGAUUG	Positive
HSPD1	chr2	197486959	UGUUCCUCACCAAUAACUUCAGAGAAGUCAGUUGGAGAAAAUGAAGAAAAAGGCUGGCUGA	Positive
SELENOK	chr3	53891774	GGGGAAGUGGGACAAGAUGGUUUACAUCUCGAACGGUAAGUUGAGAGCGGGCUGUGGCUUC	Positive
TRA2B	chr3	185917023	GUGUAUGCCUUAAAAGGCUGUUUCUUAAAGGUGUUACAAGGGGAUAAUGGUAUUUCAACUA	Positive
TFRC	chr3	196051964	GAGCUGCAAAUGCCCUCUCUGGUGACGUUUGGGACAUUGACAAUGAGUUUUAAAUGUGAUA	Positive
WDR1	chr4	10081436	GUGCUUCCUUUCUCUCUAACAGCGGACAAGGAGUUGUGAAACUGGACGUUCAGCCAAAGUG	Positive
HNRNPDL	chr4	82427235	CAGCAACAGCAACAACAAAAAGGUGGAAGAGGUGCUGCAGCUGGUGGACGAGGUGGUACGA	Positive
HNRNPDL	chr4	82429365	CCGCCGCUGCUGCCGCGACCCGGACUGCGCGCCAGCACCCCCCUGCCGACAGCUCCGUCAC	Positive
HNRNPDL	chr4	82429381	UCCAUACAACGCUCCGCCGCCGCUGCUGCCGCGACCCGGACUGCGCGCCAGCACCCCCCUG	Positive
ANXA5	chr4	121678437	UGGUGGGGGACACUUCAGGGUACUACCAGCGGAUGUUGGUGGUUCUCCUUCAGGUAUUGCG	Positive
HMGB2	chr4	173332194	UCGUGCCAAGGGCAAAAGUGAAGCAGGAAAGAAGGGCCCUGGCAGGCCAACAGGCUCAAAG	Positive
NSUN2	chr5	6605345	GAUGAAUUUGUUAACUCGGACUACAGAAGGGAAGAAAAGGCAGCUCUACAUGGUUUCUAAG	Positive
DROSHA	chr5	31410836	AAUAAUAGAACUCAGGCCAAGGUAGCGGAGGAGCUGGGCAUGCAGGAGUACGCCAUAACCA	Positive
GOLPH3	chr5	32173890	GACGCGCAGAGCCGCCGCGACGAGCAGGACGACGACGACAAGGGCGACUCCAAGGAAACGC	Positive
HSPA9	chr5	138556028	UCAAAAGGAGGAAAAACAGUAAUAAUAGCAGAAAUUUUGAAGCCAGAAGGACAACAUAUGA	Positive
HSPA9	chr5	138556051	GGCACUGGGGAACAAAAGGAAGAUCAAAAGGAGGAAAAACAGUAAUAAUAGCAGAAAUUUU	Positive
NDUFA2	chr5	140647498	UUCGCAUCCACUUAUGUCAGCGCUCGCCCGGCAGCCAGGGCGUCAGGUGAGGCGCGGCGUG	Positive
DIAPH1	chr5	141515262	GCUCCUUUGGACUAUUCCUGGGAGGACUCUGAUGCAGGGCGUCUGUUGCUCCCCUGGGUCA	Positive
MTCH1	chr6	36968564	GGGCCCAGGUUGGAUGGGGAAAGGCUAAUGGGGUCAGACCCCACCCCGUCUACCCCUCCAG	Positive
MTCH1	chr6	36968681	AUUGGGUCACCCGGCAGACCUAGGGAAGGUGAGGCGAGGUGGGGAGUUGGCAGAAUCCCCA	Positive
EEF1A1	chr6	73518610	AGGUAUUUAGUAUGCUGUAAAUAUUUUUAGGUAUUGGUACUGUUCCUGUUGGCCGAGUGGA	Positive
EEF1A1	chr6	73518824	UUUCAGAUGCCUUGGUUCAAGGGAUGGAAAGUCACCCGUAAGGAUGGCAAUGCCAGUGGAA	Positive
EEF1A1	chr6	73518828	UGUGUUUCAGAUGCCUUGGUUCAAGGGAUGGAAAGUCACCCGUAAGGAUGGCAAUGCCAGU	Positive
EEF1A1	chr6	73518829	UUGUGUUUCAGAUGCCUUGGUUCAAGGGAUGGAAAGUCACCCGUAAGGAUGGCAAUGCCAG	Positive
EEF1A1	chr6	73518832	UGCUUGUGUUUCAGAUGCCUUGGUUCAAGGGAUGGAAAGUCACCCGUAAGGAUGGCAAUGC	Positive
EEF1A1	chr6	73520056	GUGGUUCAAAGUUUUUUUCUUCCAUUUCAGGUGUCGUGAAAACUACCCCUAAAAGCCAAAA	Positive
SNX3	chr6	108222991	AAAGAAUCUACUGUUAGAAGAAGAUACAGUGACUUUGAAUGGCUGCGAAGUGAAUUAGAAA	Positive
ACAT2	chr6	159778807	UAAGCAAUUCAUUCUCUCUGAACACACAUUGCUAUUCCCAUCCCACCCCCAAUGCACAGGG	Positive
AIMP2	chr7	6023535	CACGUCUGCUACGGUGAGUUCAUUCCCAGCGAGCCAAGGGCUCUUCCCAAGAGCAGAGUUC	Positive
HIBADH	chr7	27543044	CUCACGUUUAUGGUGGGAGGAGUUGAAGAUGAAUUUGCUGCUGCCCAAGAGUUGCUGGGGU	Positive
YWHAG	chr7	76358766	GAGCAACUGGUGCAGAAAGCCCGGCUGGCCGAGCAGGCGGAGCGCUACGACGACAUGGCCG	Positive
PDAP1	chr7	99403419	GAAGAAAUCUCUAGACUCAGAUGAGAGUGAGGAUGAAGAAGAUGACUACCAGGUACUGAGU	Positive
CHCHD3	chr7	133081921	CAGGAACCGGAAUCAUGGGUGGGACCACCAGCACCCGCCGGGUCACCUUCGAGGCGGACGA	Positive
ASPH	chr8	61714296	AGCGGCUCCGGCAGCGGUAGCACGAGUGCGGGCAGCAGCAGCCCCGGGGCCCGGAGAGGUC	Positive
SNHG6	chr8	66925513	UCCUUUCCCGCGCGACCGGCGAGGGAGGAAGAAGCGCGAAGAGCCGUUAGUCAUGCCGGUG	Positive
PABPC1	chr8	100709650	UCCCCAGAAGAAGCCACUAAAGCAGUUACAGAAAUGAACGGUAGAAUUGUGGCCACAAAGC	Positive
PABPC1	chr8	100718267	AAAUGUCCUUCCUGCAGCGGAGCGUGCUUUGGACACCAUGAAUUUUGAUGUUAUAAAGGGC	Positive
PABPC1	chr8	100721763	CCCUCGCUCCCCGCCGGCAGCCGGCAGCCAGCGGCAGUGGAUCGACCCCGUUCUGCGGCCG	Positive
YWHAZ	chr8	100919649	CAGCUUUUCAUGUAAAUUAGUCUUGGUUCUGAAACUUCUCUAAAGGAAAUUGUACAUUUUU	Positive
CCAT1	chr8	127207637	UGAAUUCAAGCAGACUAGGACCUGGGAUGAGAAAGAAGGUGUGUACGUGACUUGAUCUUUG	Positive
CCAT1	chr8	127207639	UUUGAAUUCAAGCAGACUAGGACCUGGGAUGAGAAAGAAGGUGUGUACGUGACUUGAUCUU	Positive
PLEC	chr8	143922748	GCCUCAAGCUGCGUGUGGCCGAGAUGAGCCGAGCCCAGGCCCGCGCUGAGGAGGACGCCCA	Positive
PLEC	chr8	143927430	AUGCCGCUGGCCGACAGCCAGGCUGUGCGGGAGCAGCUGCGGCAGGAGCAGGUGGGCUUGG	Positive
B4GALT1	chr9	33112321	UCCACUUCCCCAACCCUCCCCAGGUGGGCAGGGCGGAGGGAGCCUCAGCCUCCUUAGACUG	Positive
B4GALT1	chr9	33135377	GAGUUUAACAUGCCUGUGGACCUGGAGCUCGUGGCAAAGCAGAACCCAAAUGUGAAGAUGG	Positive
B4GALT1	chr9	33166888	GCCGCCUCCUCUAGGCGCCUCCUCCCAGCCGCGCCCGGGUGGCGACUCCAGCCCAGUCGUG	Positive
BAG1	chr9	33264420	AACCCGGCGCCGCUCGACCCGGAGCGAGGAGUUGACCCGGAGCGAGGAGUUGACCCUGAGU	Positive
AQP3	chr9	33442473	UCCCUUAUCGUGUGUGUGCUGGCCAUUGUUGACCCCUACAACAACCCCGUCCCCCGAGGCC	Positive
TLN1	chr9	35697875	ACAGGAAGAAAUGCUUCGGAAGGAACGAGAGCUGGAAGAGGCGCGGAAGAAACUGGCCCAG	Positive
UBQLN1	chr9	83678563	GAACUUGCCAGGAAUCCAGCAAUGAUGCAGGAGAUGAUGAGGAACCAGGACCGAGCUUUGA	Positive
POLE3	chr9	113408861	AGCAGGGAUGAGGACAAUGAUGAAGACGAAGAAAGGCUGGAAGAAGAAGAACAGAAUGAAG	Positive
HSPA5	chr9	125241051	GCGCGGGCCGAGGAGGAGGACAAGAAGGAGGACGUGGGCACGGUGGUCGGCAUCGACCUGG	Positive
HSPA5	chr9	125241200	CUUGUGACCCCGGGCCCCUGCCGCCUGCAAGUCGGAAAUUGCGCUGUGCUCCUGUGCUACG	Positive
HSPA5	chr9	125241204	GCGCCUUGUGACCCCGGGCCCCUGCCGCCUGCAAGUCGGAAAUUGCGCUGUGCUCCUGUGC	Positive
NIBAN2	chr9	127508469	CACCAGGAGCUGGGGAAGGGGCCCACCAAGGAGGAGCUGUGCAAGUCCAUCCAGCGGGUCC	Positive
NIBAN2	chr9	127508991	CAGCACGUCCGUGUUCAAGCAGCGAGCCCAGAUCCACAUGCGGGAGGUAGACCCGAGGCUA	Positive
NIBAN2	chr9	127531685	UCUUCAACAGCAUGCGCCAUGAGAUUGAGGGCACGGGGCUGCCGCAGGCCCAGCUGCUCUG	Positive
PTGES2	chr9	128122428	GCGCGAGGACCUCUAUGAGGCUGCUGACAAGUGGGUGGCUGCUGUGGGCAAGGACCGGCCC	Positive
QSOX2	chr9	136226870	CUGAAGGUCAUGCUCCUGCUUUUCAGACUGGGCCAGUGCCAUUCGCGUCGCAGCUCUGGAC	Positive
AKR1C2	chr10	4989958	GGCAUUGCAUGAGGUCUGCCAGAAGGCCCUGCGUGUGGAUGGUGACACAGAGGAUGGCUCU	Positive
PSAP	chr10	71816440	GGGGUUGGAAGCUGUCUGUGGCCCACUUGGGCACCCACGCUUCUGUCCACUUCUGGUUGCC	Positive
PSAP	chr10	71816526	GAUGGCGAGCUCCUAGGCCUCUGGCUUCCUGGUAGAGGGCGGCAUGCCGAAGGGUCUGCUG	Positive
PSAP	chr10	71816766	CCUGGUGAUGCCUUGUUUGGGGUUCUGUGGGUUUGGGUGGGAAGAGGGCCAUCUGCCUGAA	Positive
PSAP	chr10	71816775	CGUGUCUUUCCUGGUGAUGCCUUGUUUGGGGUUCUGUGGGUUUGGGUGGGAAGAGGGCCAU	Positive
NDUFB8	chr10	100523881	UACAAUAAUCUGUACCUGGAACGAGGCGGUGAUCCCUCCAAAGAACCAGAGCGGGUGGUUC	Positive
EIF4G2	chr11	10800331	UAUUUCUUUCAAGGCUUUCCUGAAUGUAUUGGACCAGUGUCCCAAACUGGAGGUUGACAUC	Positive
FTH1	chr11	61967468	CCCCAAGGCCCCCGCCGCCGCUCCAGCGCCGCGCAGCCACCGCCGCCGCCGCCGCCUCUCC	Positive
AHNAK	chr11	62518392	GUGGUGUCGGUGGCAAAAUGCAGGUGGGAGGAGACGGUGUGAAAGUGCCAGGGAUCGAUGC	Positive
AHNAK	chr11	62535158	GACCAGAUUGUGGGUGCCACCAUCUACUUUGACAACCUGCAGUCGGGUGAGGUGACCCAGC	Positive
HNRNPUL2	chr11	62726752	AGAUGCUUCCGAGAAGCCGGCGGAGGCCACGGCCGGGUCAGGCGGGGUAAAUGGUGGCGAA	Positive
PPP1R14B	chr11	64245260	CAGGAAGAGGAGAUCCCAGAACUGGAGAUUGACGUGGAUGAGCUCCUGGACAUGGAGAGUG	Positive
TRMT112	chr11	64317117	UUGCGUCUGAUCCAGGUGCCGAAAGGGCCGGUUGAGGGAUAUGAGGAGAAUGAGGAGUUUC	Positive
CFL1	chr11	65855259	CCCUUGGGGGUUGCAGGCUGCCCCCUUCCUGCCAGACCGGAGGGGCUGGGGGGAUCCCAGC	Positive
MLF2	chr12	6749873	AAACCAUCGCACGGGGGACCAGGAGGAGCGGCAGGACUAUAUCAACCUGGAUGAGAGUGAG	Positive
PHB2	chr12	6967729	GCCCAAUUCUUGGUAGAAAAAGCAAAGCAGGAACAGCGGCAGAAAAUUGUGCAGGCCGAGG	Positive
PHB2	chr12	6970475	CGCCGGGCCCCGGGGCAUGGGCACGGCCCUGAAGCUGUUGCUGGGGGCCGGCGCCGUGGCC	Positive
YBX3	chr12	10713237	GAUCGGCGCCGUUACAGACGUGGCUACUAUGGAAGGCGCCGUGGCCCUCCCCGGAAUGUAC	Positive
ARF3	chr12	48957383	GGGCAGCAGCCGGGCUGAAGUCGGCUUGGGGAGCCAGAGGGAGCGGAGCGGAACCUGCGGG	Positive
TUBA1B	chr12	49128107	CACAAGUUUGACCUGAUGUAUGCCAAGCGUGCCUUUGUUCACUGGUACGUGGGUGAGGGGA	Positive
TUBA1B	chr12	49128363	UCGCCAUGGUAAAUACAUGGCUUGCUGCCUGUUGUACCGUGGUGACGUGGUUCCCAAAGAU	Positive
TUBA1B	chr12	49128374	AAAUGUGACCCUCGCCAUGGUAAAUACAUGGCUUGCUGCCUGUUGUACCGUGGUGACGUGG	Positive
TUBA1B	chr12	49128554	UUUGAUGGAGCCCUGAAUGUUGACCUGACAGAAUUCCAGACCAACCUGGUGCCCUACCCCC	Positive
TUBA1B	chr12	49128558	GAGAUUUGAUGGAGCCCUGAAUGUUGACCUGACAGAAUUCCAGACCAACCUGGUGCCCUAC	Positive
TUBA1B	chr12	49128794	AAGUCCAAGCUGGAGUUCUCCAUUUACCCAGCACCCCAGGUUUCCACAGCUGUAGUUGAGC	Positive
TUBA1B	chr12	49128930	ACAUUUUUUUAUUCCCCUACAGGCUGACCAGUGCACCGGUCUUCAGGGCUUCUUGGUUUUC	Positive
TUBA1A	chr12	49185340	UGCCACCAUCAAGACCAAGCGUACCAUCCAGUUUGUGGAUUGGUGCCCCACUGGCUUCAAG	Positive
TUBA1A	chr12	49185747	CACUCUGAUUGUGCCUUCAUGGUAGACAAUGAGGCCAUCUAUGACAUCUGUCGUAGAAACC	Positive
KRT8	chr12	52901207	UAAGUCUUUUCCUCACAGGUAUGAGGAUGAGAUCAAUAAGCGUACAGAGAUGGAGAACGAA	Positive
CS	chr12	56272689	UAGCUUCUCUGCCAAGCCCUCAAUAAGCCAGCAAACCAGGACUCUGCCCCUUCUGUUUCCA	Positive
ATP5F1B	chr12	56645339	AUCUUUUGUCUGUUAGUCAGGGACUAUGCGGCGCAAACAUCUCCUUCGCCAAAAGCAGGCG	Positive
NACA	chr12	56713683	GAAAACCUGAUACUAUUUUCUCUUCUUUAGGCUAUGUCCAAACUGGGUCUUCGGCAGGUUA	Positive
NAP1L1	chr12	76048438	ACAGAAGGAUCAAAACCCAGCAGAGUGCAAGCAGCAGUGAAGCAGGAUGUAUGUGGCCUUG	Positive
HNRNPC	chr14	21211426	GAGGGGGACCUACUGGAUGAUGAUGAUAAUGAAGAUCGGGGGGAUGACCAGGUGAAAACCA	Positive
ERH	chr14	69394837	AGAACUUAUGCUGACUACGAAUCUGUGAAUGAAUGCAUGGAAGGUGAGUUUAACACUAAUC	Positive
HSP90AA1	chr14	102081200	AGGAUCUCUCCACAGGGCUUGUUUUCCAAAGAAAAGUAUUGUUUGGAGGAGCAAAGUUAAA	Positive
CKB	chr14	103520162	GCCCAACCUGGGCAAGCAUGAGAAGUUCUCGGAGGUGCUUAAGCGGCUGCGACUUCAGAAG	Positive
NIPA2	chr15	22866420	GGAAGCCUGUGCUGCGGCAUCCCCUGGCUUGGAUUCUGCUGCUGAGCCUCAUCGUCUGUGU	Positive
CIAO2A	chr15	64093817	CAGGAAGUUGAUCAAUCCCGAGGCUGCUGAGAGACGGUGGCGCGAUUGGGACAGUCGCCAG	Positive
RPL4	chr15	66499499	GGUGUUAAGAAGCAGAAGAAGCCUCUGGUGGGAAAAAAGGCAGCAGCUACCAAGAAACCAG	Positive
RPL4	chr15	66500060	UGCGCCGGAACACCAUUCUUCGCCAGGCCAGGAAUGUGAGUGGAGUUUUUGUUUGUUUGUU	Positive
RPL4	chr15	66500069	CAAAGACCAUGCGCCGGAACACCAUUCUUCGCCAGGCCAGGAAUGUGAGUGGAGUUUUUGU	Positive
RPL4	chr15	66500338	UGCACAAGAUGAUUAAUACAGAUCUUAGCAGAAUCUUGAAAAGCCCAGAGAUCCAAAGAGC	Positive
ETFA	chr15	76285661	UUAACAAAAAGUGAUCGACCAGAGCUAACAGGUGCCAAAGUGGUGGUAUCUGGUGGUAAGU	Positive
TSPAN3	chr15	77070959	CUCUCCGGGCCGGGCCUUCGCGGGCCACCGGCGCCAUGGGCCAGUGCGGCAUCACCUCCUC	Positive
PAQR4	chr16	2973003	GAGCCUCCUCGGGGCUCCUUCCCCUCCUUUGAGCCUCGGAACCUCCUCAGCCUGUUUGAGG	Positive
HCFC1R1	chr16	3022860	CCCAGCUGGGGACAUAAUGGAGCUCUGAGUGCUGGUGGACAGUGCCCCUCCCACCUUCCUU	Positive
LITAF	chr16	11553563	AGCUGUCCUAUAACGCCGGUGCUCUGACCUGGCUGUCCUGCGGGAGCCUGUGCCUGCUGGG	Positive
NQO1	chr16	69711002	GGCCAUCACUUGGGCAAGUCCAUCCCAACUGACAACCAGAUCAAAGCUAGAAAAUGAGAUU	Positive
SLC7A5	chr16	87869348	GGCCGAGGAGAAGGAAGAGGCGCGGGAGAAGAUGCUGGCCGCCAAGAGCGCGGACGGCUCG	Positive
PIEZO1	chr16	88723250	CGGCAGCAGGAGCAGGAGCAGGCAAGGCAGGAACAGGCAGGACAGCUACCCACAGGUGAGC	Positive
CAVIN1	chr17	42403182	GCCUGUGGUCUCAGCUACUUGGGAGGCUGAGGCGGGAGGAUCGCCAGAGCCCAGGAGUUUG	Positive
SLC25A39	chr17	44319943	UCUCCCACGGAUGGGGAGAGGGCAGGAGGAGACCCAGCCAAGUGCCUUUUCCUCAGCACUG	Positive
SLC25A39	chr17	44319949	CCCGUCUCUCCCACGGAUGGGGAGAGGGCAGGAGGAGACCCAGCCAAGUGCCUUUUCCUCA	Positive
H3-3B	chr17	75779129	CAGACUGCUCGUAAGUCCACCGGUGGGAAAGCCCCCCGCAAACAGCUGGCCACGAAAGCCG	Positive
SRSF2	chr17	76735150	ACUUCUUUCUUUUCAAACCUAGAUGUAUCGGCAAGCAGUGUAAACGGAGGACUUGGGGAAA	Positive
SRSF2	chr17	76735151	AACUUCUUUCUUUUCAAACCUAGAUGUAUCGGCAAGCAGUGUAAACGGAGGACUUGGGGAA	Positive
MFSD11	chr17	76736916	UGGAUGCCAUGGACGGGGCCGUGCUGGACGGCCGCGAGCUGCGGGUGCAAAUGGCGCGCUA	Positive
LGALS3BP	chr17	78971582	CCCCUUCUACCUGACCAACUCCUCAGGUGUGGACUAGACGGCGUGGCCCAAGGGUGGUGAG	Positive
LGALS3BP	chr17	78977155	CCUCCGAGGCUCUUCUGGGUGUGGCUGCUGGUUGCAGGAACCCAAGGUGAGCUGAGCCCCU	Positive
P4HB	chr17	81843958	UGCCGAGACCCCUCGGGGGCUGCACACCCAGCAGCAGCGCACGCCUCCGAAGCCUGCGGCC	Positive
FASN	chr17	82080896	ACAGAGCUGGCAUGCCCCACGCCCAAGGAGGAUGGUCUGGCCCAGCAGCAGACUCAGCUGA	Positive
FASN	chr17	82084004	UGGGCCAGGCCGCCAUCGCCAUCGCCCUCAGUCUGGGCUGCCGCGUCUUCACCACCGUGGG	Positive
FASN	chr17	82091348	CAGGACCUGGCUUUCCUGAGCAUGCUGAACGACAUCGCGGCUGUCCCCGCCACCGCCAUGC	Positive
FASN	chr17	82096361	UUGCAGGAGUUCUGGGACAACCUCAUCGGCGGUGUGGACAUGGUCACGGACGAUGACCGUC	Positive
ATP5F1A	chr18	46098243	GGCUGCGGCUGCAGAAGUACCGCCUGCGGAGUAACUGCAAAGAUGCUGUCCGUGCGCGUUG	Positive
MKNK2	chr19	2041199	GCUCCCCUGUGUUCUAUGUCCCCAGAACAUGCUGUUUGAGAGCAUCCAGGAGGGCAAGUAC	Positive
EEF2	chr19	3985444	ACGUCAGCGUUCUCUUCCGCCGUCGUCGCCGCCAUCCUCGGCGCGACUCGCUUCUUUCGGU	Positive
TMED1	chr19	10832614	GGAAACCUGGGCCCUCCAAGCCAGGUUGAGGUCUGGUAACAGAAUGCCAGGAAGGGGGCCU	Positive
TRIR	chr19	12731362	AGCCCUCAAGACGGGAAUAGUAGCCAAGAAGCAGAAGACGGAGGAUGAGGUGAGCCAGCUU	Positive
TRIR	chr19	12734384	GAGGAGCCGCCCCCGGGUCCGCAGCGACCCGACCAGUCGGCCGCCGCCGCUGGCCCCGGGG	Positive
FARSA	chr19	12933583	UGAGCUGGGCAUGGAGCACCAGGCGGUGGUGGGCGCCGUGAAGAGCCUUCAGGCGCUGGGC	Positive
COPE	chr19	18907074	UCGUGGCCGAGCUGGACCGAGAGAUGAGCAGGAGCGUGGACGUGACCAACACCACCUUCCU	Positive
ERCC1	chr19	45423345	GAUGGACCCUGGGAAGGACAAAGAGGGGGUGCCCCAGCCCUCAGGGCCGCCAGCAAGGAAG	Positive
STRN4	chr19	46728738	AAGGCUCUGGUGCCCGAAAUGGAAGACGAGGAUGAGGAAGACGACUCUGAGGAUGCUAUCA	Positive
STRN4	chr19	46728739	CAAGGCUCUGGUGCCCGAAAUGGAAGACGAGGAUGAGGAAGACGACUCUGAGGAUGCUAUC	Positive
SLC1A5	chr19	46782520	GGUGCCCGUGGGGCAGGAGGUGGAGGGGAUGAACAUCCUGGGCUUGGUAGUGUUUGCCAUC	Positive
RPL18	chr19	48619164	CACCCCAGCCCGUUCUCUCUUUCCGGACCUGGCCGAGCAGGAGGCGCCAUCAUGGUGAGCU	Positive
AKT1S1	chr19	49871574	CUGGGGCUUCAAGGAGAAGAGGACAGAGGCGCGGUCAUCAGAUGAGGAGAAUGGGCCGGUG	Positive
FKBP1A	chr20	1369245	AAGGUGCUGUUUGUAGACUUAACACCCAGUGAAAGCCCAGCCAUCAUGACAAAUCCUUGAA	Positive
PCNA	chr20	5119834	GCCGAAACCAGCUAGACUUUCCUCCUUCCCGCCUGCCUGUAGCGGCGUUGUUGCCACUCCG	Positive
PCNA	chr20	5119861	UCGCCCGCUCGCUCUGAGGCUCCUGAAGCCGAAACCAGCUAGACUUUCCUCCUUCCCGCCU	Positive
RBM39	chr20	35732059	AGCAAAAGUAAGGAACGGAAGCGAAGUAGAGACAGAGAAAGGAAAAAGAGCAAAAGCCGUG	Positive
TOMM34	chr20	44942894	AAACACAGACAUGGUUGUUGCACCAGAAAGGUCCCCACUAGAGCUAAGCGUGAAGCUGAAG	Positive
TOMM34	chr20	44942895	CAAACACAGACAUGGUUGUUGCACCAGAAAGGUCCCCACUAGAGCUAAGCGUGAAGCUGAA	Positive
PSMA7	chr20	62143232	CCACCUCUUCCAAGUGGAGUACGCGCAGGAGGCCGUCAAGAAGGGCUCGACCGCGGUGAGG	Positive
PSMA7	chr20	62143249	GUCUUCUCGCCCGACGGCCACCUCUUCCAAGUGGAGUACGCGCAGGAGGCCGUCAAGAAGG	Positive
APP	chr21	26000176	GUUCCCCACAUCUCCUCUGAUUAGAGGUGUGCUCUGAACAAGCCGAGACGGGGCCGUGCCG	Positive
APP	chr21	26022008	GACAAAGUAGUAGAAGUAGCAGAGGAGGAAGAAGUGGCUGAGGUGGAAGAAGAAGAAGCCG	Positive
CBS	chr21	39183303	CUGAGGACGAAGAGGAGGAGGAGGAGGGGCGGAGGGAGACGCCCGAGGACAGGGAGGUGCG	Positive
CBS	chr21	39342876	UGGUACAACCAGAAAAUAGUGUGGGAUAUUGAAUUAUGGGAGGCUCUGACUGUCUCGGGUG	Positive
CBS	chr21	39342882	AUUUUUUGGUACAACCAGAAAAUAGUGUGGGAUAUUGAAUUAUGGGAGGCUCUGACUGUCU	Positive
MCM3AP	chr21	46273523	UCGGUCCUCGGCGGAUCAGGAGGAGCCCCUGCCCCACGAGCUGCGGCCCUUGCCAGUGCUC	Positive
XBP1	chr22	28796186	AUUCACUUUGGUCUUUCCUCCCAGGGGAAUGAAGUGAGGCCAGUGGCCGGGUCUGCUGAGU	Positive
PES1	chr22	30578929	AAGCAGCGGCUGGCCCAGGAGGAGGAGAGUGAGGCCAAGCGCCUGGCCAUUAUGAUGAUGA	Positive
MYH9	chr22	36284474	CAGGCAGCCUGCAAACAGGUGCGUCGGACCGAGAAGAAGCUGAAGGAUGUGCUGCUGCAGG	Positive
MYH9	chr22	36288802	GCUGCGGUUGGAGGUCAACCUGCAGGCCAUGAAGGCCCAGUUCGAGCGGGACCUGCAGGGC	Positive
MYH9	chr22	36296868	GAGCUCAAGAUGCAGCUGGCCAAGAAAGAGGAGGAGCUCCAGGCCGCCCUGGCCAGGUGAG	Positive
MYH9	chr22	36306601	ACGUGUUCUCUGUGGUCUCCACAGUGGACCGCAUCAUCGGCCUGGACCAGGUGGCCGGCAU	Positive
SUN2	chr22	38735361	AGCAUGGAACUCCUGGGCUCUUGUGGGGACGUUCAGGGUAUCGGGGUGCGAGGUCUGUCUG	Positive
RPS19BP1	chr22	39529284	CUGGGGAGGAUUUACACACAGACCGGAGCUGGCUUCCGCAGGCCUGGGCAGAGCAUCUGCA	Positive
RANGAP1	chr22	41256065	GGGAGAAGAAGGCUGUGAACAGCUUCAGGAGGUGCUGGAGGGCUUCAACAUGGCCAAGGUG	Positive
DESI1	chr22	41620998	CAGUAGUCGUUGCCGGUAGCGGGUGUGGGGGCGCGAGCAGCGCAGGGCGGCCUCUCCCCCA	Positive
CYB5R3	chr22	42618968	CUAAACCGUCCCCUCCUUCCCUCACCCCCAGCACAGGGGGAUUCUGAGCAGUGCCUCUUGU	Positive
NDUFB11	chrX	47144532	CCGUCCGCUGUGGCGGGAAAGCGGCCCCCAGAACCGACCACACCGUGGCAAGAGGACCCAG	Positive
RPS4X	chrX	72272741	GCAACAAACCAUGGAUUUCUCUUCCCCGAGGAAAGGGUAUCCGCCUCACCAUUGCUGAAGA	Positive
MORF4L2	chrX	103676723	GCGAAGCACCUCAGCCCCCUCGGAAGAAAAGGGCCCGGGCAGACCCCACUGUUGAAAGUGA	Positive
SLC25A5	chrX	119468574	UCGAUGGGCGCUACCGCCGUCUUGGAGAUGGCUGCGGCCACUCCACCUGCCAGGAAGUCCU	Positive
SLC25A5	chrX	119468581	GACCCGCUCGAUGGGCGCUACCGCCGUCUUGGAGAUGGCUGCGGCCACUCCACCUGCCAGG	Positive
FLNA	chrX	154352297	GCACACACACAGUCAGCGUGAAGUACAAGGGCCAGCACGUGCCUGGGAGCCCCUUCCAGUU	Positive
FLNA	chrX	154353333	CACUGUGGUCCCGCCCUCGGGCCGGGAGGAGCCCUGUUUGCUGAAGCGGCUGCGUAAUGGC	Positive
FLNA	chrX	154353338	ACGGCCACUGUGGUCCCGCCCUCGGGCCGGGAGGAGCCCUGUUUGCUGAAGCGGCUGCGUA	Positive
FLNA	chrX	154359806	ACGUCAAGGCCCGUGUGGCCAACCCCUCAGGCAACCUGACGGAGACCUACGUUCAGGACCG	Positive
FLNA	chrX	154365464	GCCUGCAGCCUGUAACCCGAGUGCCUGCCGGGCGGUUGGCCGGGGCCUCCAGCCCAAGGGU	Positive
FLNA	chrX	154365465	UGCCUGCAGCCUGUAACCCGAGUGCCUGCCGGGCGGUUGGCCGGGGCCUCCAGCCCAAGGG	Positive
FLNA	chrX	154367868	GCCGGGACUGGCAGAGCGGCCGGGCCCUGGGCGCCCUGGUGGACAGCUGUGCCCCGGGUGA	Positive
FLNA	chrX	154371174	CGCGGCUCCGGGCGGCGGCGUCGACACGCGGGACGCCGAGAUGCCGGCCACCGAGAAGGAC	Positive
AGRN	chr1	1050526	GAAGACGGACGGCAAGGGGGACUUCGUGUCGCUGGCACUGCGGGACCGCCGCCUGGAGUUC	Positive
ATAD3A	chr1	1520157	CCUCUCUGGGGCAGCCACCGUGGAGCGGGAGAUGGAGCUGCGGCACAAGAAUGAGAUGCUG	Positive
CDC42	chr1	22086820	UCACUCCAGAGACUGCUGAAAAGCUGGCCCGUGACCUGAAGGCUGUCAAGUAUGUGGAGUG	Positive
NUDC	chr1	26921874	GCGCGAUGGGCGGAGAGCAGGAGGAGGAGCGGUUCGACGGCAUGUUGCUGGCCAUGGCUCA	Positive
CAP1	chr1	40071935	ACUGGUUAAUCUUUUUUUAACAAUGAGCAUGAAGGUAGCAGAAGCUGGUGUGUUUCCAGAU	Positive
UQCRH	chr1	46310201	UGAGAGAGCAAUGCGAGCAGUUGGAGAAAUGUGUAAAGGCCCGGGAGCGGCUAGAGCUCUG	Positive
MRPL37	chr1	54200326	UCGGCCUUGGGGGCUUCGGGGCCCCGAGACGCGGGGCGUAUGAGUGGGGCGUGCGCUCCAC	Positive
LMNA	chr1	156135269	CCCACGAGGAGCUGCAGCAGUCGCGCAUCCGCAUCGACAGCCUCUCUGCCCAGCUCAGCCA	Positive
ARF1	chr1	228098308	GUUCAGUGCUGAGAGGGGAUGUAGGCCCAUGGGCACCUGGCCUCCAGGAGUCGCUGUGUUG	Positive
SCCPDH	chr1	246724575	CUGGGCCGUGGCGGGCCGCUCCCGGGAGAAGCUGCAGCGGGUGCUGGAGAAGGCGGCCCUG	Positive
RHOB	chr2	20448629	UGGUGAUGGGUGAGCGCUCUGGCCCAGGCUGGGCCAGACUCCCGCCCAAGCAUGAACAGGA	Positive
SPTBN1	chr2	54645250	UGCCCUCAGAUGCUGGAGAAUCAGAUGGAAGUGCGGAAGAAGGAGAUCGAAGAGCUCCAAA	Positive
TMSB10	chr2	84906014	GCCUUGGUUUGCCCACUAGGAUUGUUUUAAGAAAAUGGCAGACAAACCAGACAUGGGGGAA	Positive
TMSB10	chr2	84906068	GGGGGAAAUCGCCAGCUUCGAUAAGGCCAAGCUGAAGAAAACGGAGACGCAGGAGAAGAAC	Positive
TMSB10	chr2	84906469	CCUACCCCCGUCCUCUUCGAGACCCCAGUCGUGAUGUGGAGGAAGAGCCACCUGCAAGAUG	Positive
DBI	chr2	119370777	CGGGAUGUUGGACUUCACGGGCAAGGCCAAGUGGGAUGCCUGGAAUGAGCUGAAAGGUAAU	Positive
MZT2B	chr2	130182766	GCCGUGUCUCUGCCCACGUCGAGCGUGCCCGAGACCCGAGGUCAGAGCUGGGCCCGCUGUC	Positive
MZT2B	chr2	130190556	GCCGCGAAGGAUCCAGCCAGAGGAUGCCACGCCAGCCCAGCGCUACCAGGCUGCCCAAGGG	Positive
SPATS2L	chr2	200416413	UGCAAUUCAAGUUCUAAAAGAAUGGAAUAUGACAGGAAAAAAGAAGGUAAGAUUAAUAUUG	Positive
SPATS2L	chr2	200478317	AGGAAAAUCAAGAUGUGGCUGAAGAUCAGAGGCUCAGUUAGCAACCUGUGUUGUAGCAGUG	Positive
BZW1	chr2	200822865	AGACUUGAAAAGUUUAGGAAAUCAUAAUGUGGCAGAGGUGGUGGGAAGAAGAAAGUUGAGC	Positive
XRCC5	chr2	216161983	GUUUAUCAUCUGUUGGUAUAUUUUAGGUUGGAAGUGUGAAUCCUGCUGAAAACUUCCGUGU	Positive
ARPC2	chr2	218253940	CGCUAAUCUUGGGAAUAAGAGGAGGAAGCGGCUGGCAACUGAAGGCUGGAACACUUGCUAC	Positive
PTMA	chr2	231708709	CUGCAUCGGAUCACCGGCGUGCCCCACCAUGUCAGACGCAGCCGUAGACACCAGCUCCGAA	Positive
RPL15	chr3	23919349	AAUCCUGACACCCAGUGGAUCACCAAACCAGUCCACAAGCACAGGGAGAUGCGUGGGCUGA	Positive
RPL15	chr3	23919362	AGUGGAUCACCAAACCAGUCCACAAGCACAGGGAGAUGCGUGGGCUGACAUCUGCAGGCCG	Positive
RPSA	chr3	39408638	AUCUAUAUCAUAAAUCUCAAGAGGACCUGGGAGAAGCUUCUGCUGGCAGCUCGUGCAAUUG	Positive
RPSA	chr3	39411899	CUUUCCUCUUUUUUUUUUGUAACCCAGAUUGAAAAAGAAGAGCAGGCUGCUGCUGAGAAGG	Positive
RPSA	chr3	39411953	GAGAAGGCAGUGACCAAGGAGGAAUUUCAGGGUGAAUGGACUGCUCCCGCUCCUGAGUUCA	Positive
RPSA	chr3	39411956	AAGGCAGUGACCAAGGAGGAAUUUCAGGGUGAAUGGACUGCUCCCGCUCCUGAGUUCACUG	Positive
NDUFAF3	chr3	49022523	GCUCGGCCCCUGCGCUCUGCUCCCGCACUCGGUGGUGCAGUGGAACGUGAGUCCUGGCCCG	Positive
SEC61A1	chr3	128069495	CCCUCCCCCAGGUACAUCCCCACAGCCGCGGCCUUUGGUGGGCUGUGCAUCGGGGCCCUCU	Positive
EIF4G1	chr3	184314642	GGUUGUGGACUACGUCUGUGCGGCUGCGUGGGGCUCGGCCGCGCGGACUGAAGGAGACUGA	Positive
EIF4G1	chr3	184327401	GAGAACGGCCCUCCCAGCCUGAGGGGCUGCGCAAGGCAGCUAGCCUCACGGAGGAUCGGGA	Positive
CTBP1	chr4	1212189	CAGAUGCCUCCUCCACACACUCUGGUCCGAGGGUUUCCGGGCCCUCUGCCCAGGCGCCGAG	Positive
MRFAP1	chr4	6641156	GGCCGAGGGCCGGGCGGCCAAGAGGUGCGAGAAGGCCGAGGAGAAGGCCAAGGAGAUUGCG	Positive
UBE2D2	chr5	139561589	GGGCGGCGGCGAAUAAAGGGGCCGCCGCCGGGUGAUGCGGUGACCGCUGCGGCAGGCCCAG	Positive
G3BP1	chr5	151803996	AAUCGCCUUCGGGGACCUGGAGGCCCUCGAGGUGGGCUGGGUGGUGGAAUGAGAGGCCCUC	Positive
TMED9	chr5	177592303	GAGUGAUGCGGACCCUCCUGCUGGUGCUGUGGCUGGCGACGCGCGGAAGCGCGCUCUACUU	Positive
HNRNPAB	chr5	178209350	UGACUUUUAGUGUGAGAUCAAGGUGGCCCAGCCCAAAGAAGUCUAUCAGCAGCAGCAGUAU	Positive
HMGA1	chr6	34237247	ACCAGCGGCGGCCGCGGCGGAGCCAGGCCGGUCCUCAGCGCCCAGCACCGCCGCUCCCGGC	Positive
SRSF3	chr6	36598892	UGCCGUGUAAGAGUGGAACUGUCGAAUGGUGAAAAAAGAAGUAGAAAUCGUGGCCCACCUC	Positive
HSP90AB1	chr6	44252165	GGUCUCAGUUACCAAGGAGGGUCUGGAGCUGCCUGAGGAUGAGGAGGAGAAGAAGAAGAUG	Positive
PTP4A1	chr6	63582658	CCCUUAGUGGGAUGAUGUAAAUAGAGGCUAGCUACCUAGGCUUGUCUAUAGCAACCAUAAU	Positive
HSPB1	chr7	76303036	CCUGGAUGUCAACCACUUCGCCCCGGACGAGCUGACGGUCAAGACCAAGGAUGGCGUGGUG	Positive
PEG10	chr7	94666812	CCCUCAUUAGACUGUAGCAUUAGGAUGUGUGGAGAGAGGAGAAAUGAUUUAGCACCCAGAU	Positive
ARPC1A	chr7	99365994	CUGUGGCCGACCGCAGCUGUGCCGUGGCACGAUGGCGAGGAAGCCAGCCCCAAGGAAACAC	Positive
CALU	chr7	128769340	UCCUCCUCCUCUCUGAGGGACUGGAGGGAAGCCGUGCUUCUGAGGAACAACUCUAAUUAGU	Positive
RAB2A	chr8	60517147	UUCGAGGCUGAGCGGCACCGGGGUUGGGGCGCGGAGGAGGAGCAGCAGCGGGAGGAGGAGC	Positive
ANP32B	chr9	97983559	AGUUUGAAGAGGGGGGAAGAGGGGAACAUGGACAUGAAGAGGAGGAUCCACCUGGAGCUGA	Positive
ANP32B	chr9	98011276	UGAAUCCCUUUUGGACUAUUUUUAGAAGGAGAAGAUGAGGAAGACGAGGACGAUGAGGAUG	Positive
ANP32B	chr9	98011288	GGACUAUUUUUAGAAGGAGAAGAUGAGGAAGACGAGGACGAUGAGGAUGGUGAAGAAGAGG	Positive
GSN	chr9	121312468	GCCCGAGUGCACGUGUCUGAGGAGGGCACUGAGCCCGAGGCGAUGCUCCAGGUGCCUGUGG	Positive
GSN	chr9	121332544	CCCUCCUUUGUGGGCUGGUUCCUUGGCUGGGAUGAUGAUUACUGGUCUGUGGACCCCUUGG	Positive
FPGS	chr9	127813256	GGUCCUGCUCCGCUGCCUGGAACACCAGCAGCACUGGAACCACCUGGACGAAGAGCAGGCC	Positive
SPTAN1	chr9	128552614	GCCGCCACUACCCGCUGCGGAGUGAACGGUGUGGAGCGGAGGCCGCGGAGGCUCCUCGGUC	Positive
PHPT1	chr9	136849539	GUCCACUCGGCUCCCCGCUCCGGGGCUCCGGCUGCAGAGAGCAAGGAGAUCGUGCGCGGCU	Positive
TUBB4B	chr9	137242015	UUCGGGCAGAUCUUCCGGCCGGACAACUUCGUUUUCGGUGAGCCGUGGCUGGGGACUGGGC	Positive
TUBB4B	chr9	137243449	GAGGGCAUGGACGAGAUGGAGUUCACCGAGGCCGAGAGCAACAUGAAUGACCUGGUGUCCG	Positive
ATP5F1C	chr10	7802334	CGUGCUGCAAAAUUACCAAGAAUACAAUCUGGCCAACAUCAUCUACUACUCUCUGAAGGAG	Positive
RPS24	chr10	78037287	AAGAAAGUCAGGGGGACUGCAAAGGCCAAUGUUGGUGCUGGCAAAAAGGUAUAGUUCAUUA	Positive
SCD	chr10	100361466	ACUUCAUUUGACACAAAGCUUCUAAAGCAGGUAAAUUGUCGGGGGAGAGAGUUAGCAUGUA	Positive
SCD	chr10	100362940	CAGAACCAGAGGGCAUGCUGAAUGCCCCCUGCUUACUUGGUGAGGGUGCCCCGCCUGAGUC	Positive
BCCIP	chr10	125823682	UCGAAAAUGAGGAUGAAGACGAUGAUGACAGUGACAAGGAAAAGGAUGAAGAGGACGAGGU	Positive
LDHA	chr11	18402906	GUUUUCCCAAAAACCGUGUUAUUGGAAGCGGUUGCAAUCUGGAUUCAGCCCGAUUCCGUUA	Positive
LDHA	chr11	18407534	UUAGUGUGAAAUAGUUCUGCCACCUCUGACGCACCACUGCCAAUGCUGUACGUACUGCAUU	Positive
RTN3	chr11	63758655	UUUGGGGACAGGAGUGUGAUACCUUCCUUGGUUUUUUUUUGCAGCCCUCAAAUCCUAUCUU	Positive
PRDX5	chr11	64318355	AGUGGGCGUCUGGCGGGGUCCGCAGUUUCAGCAGAGCCGCUGCAGCCAUGGCCCCAAUCAA	Positive
NEAT1	chr11	65422822	CCAGCCGGAGUUAGCGACAGGGAGGGAUGCGCGCCUGGGUGUAGUUGUGGGGGAGGAAGUG	Positive
NEAT1	chr11	65422918	AUGACUGAGUUAGAUGAGACGAGGGGGCGGGCUGGGGGUGCGAGAAGGAAGCUUGGCAAGG	Positive
NEAT1	chr11	65422924	GAGUUAGAUGAGACGAGGGGGCGGGCUGGGGGUGCGAGAAGGAAGCUUGGCAAGGAGACUA	Positive
NEAT1	chr11	65423099	UGACCUCUGGGAGGGCGCCGCUCUUGCAUAGCUGAGCGAGCCCGGGUGCGCUGGUCUGUGU	Positive
NEAT1	chr11	65423307	CAGCCCCUUUUUUUCCAGACCAAGGGCUGUGAACCCGCCUGGGGAUGAGGCCUGGUCUUGU	Positive
NEAT1	chr11	65423437	GGACGGGGCCCAGGCCGGGCCCAGCCUGGUGGAGCGUCCAGGUCUGGGUGCGAAGCCAGGC	Positive
NEAT1	chr11	65424918	GAAGGGGACAGCUUGGCACCGGUCCCGUGGGCGUUGCAGUGUGGGGGAUGGGGGUAUGCAG	Positive
NEAT1	chr11	65424992	CUGGGAGGGAUGAGGGUGAAGAAGGGGAGAGGGUUGGUUAGAGAUACAGUGUGGGUGGUGG	Positive
NEAT1	chr11	65425952	AUUUAUUGUAUUUUUAAUUUGAAUGUUUGUGCUUUUUAAAUGAGCCAAGACUAGAGGGGAA	Positive
NEAT1	chr11	65426260	GGGUUCCAUUUUUUAAAUGUUUAAAAAUAUGUUGACAUGGUAGUUCAGUUCUUAACCAAUG	Positive
LRFN4	chr11	66858252	GUGCCCUGGGCCGGCAUCGGCGCCAUGCCUGCCCUGCACACCCUCAACCUGGACCAUAACC	Positive
CTTN	chr11	70435181	CUGCGGCAGUAGGGCCCCCAGCCCCCCCCCGGAGCUGCGCCCUGGAUCCUCACACUACAGA	Positive
RPS3	chr11	75404033	CUUCUGUUCUUUUAAAGGGCCUGCUAUGGUGUGCUGCGGUUCAUCAUGGAGAGUGGGGCCA	Positive
RPS3	chr11	75404066	CUGCGGUUCAUCAUGGAGAGUGGGGCCAAAGGCUGCGAGGUUGUGGUGUCUGGGAAACUCC	Positive
GAPDH	chr12	6538187	CCUCCAAGGAGUAAGACCCCUGGACCACCAGCCCCAGCAAGAGCACAAGAGGAAGAGAGAG	Positive
PTMS	chr12	6770168	CCCAUUUCUGGCUCCUCAGAUGAGGAAGAAGAAGAAGAGGAUGAUGAAGGGCCCGCGCUGA	Positive
PTMS	chr12	6770180	UCCUCAGAUGAGGAAGAAGAAGAAGAGGAUGAUGAAGGGCCCGCGCUGAAGAGAGCUGCCG	Positive
PTMS	chr12	6770595	CUCUUCUUUCUCCCCAGCCUUCUCAUUUCCGCCUCUCCAGACACUGCGCCCUCCACCCUCA	Positive
TPI1	chr12	6867646	GGCGGAAGCAGAGUCUGGGGGAGCUCAUCGGCACUCUGAACGCGGCCAAGGUGCCGGCCGA	Positive
TPI1	chr12	6869115	AUCUCUUCCUUUAGCCCUGGCAUGAUCAAAGACUGCGGAGCCACGUGGGUGGUCCUGGGGC	Positive
TUBA1C	chr12	49269566	CCUGGAACACGGCAUCCAGCCCGAUGGCCAGAUGCCAAGUGACAAGACCAUUGGGGGAGGA	Positive
TUBA1C	chr12	49269574	ACGGCAUCCAGCCCGAUGGCCAGAUGCCAAGUGACAAGACCAUUGGGGGAGGAGAUGAUUC	Positive
TUBA1C	chr12	49272732	CAUCUCUGCUGAGAAAGCCUACCACGAACAGCUUACUGUAGCAGAGAUCACCAAUGCUUGC	Positive
TUBA1C	chr12	49272768	UGUAGCAGAGAUCACCAAUGCUUGCUUUGAGCCAGCCAACCAGAUGGUGAAAUGUGACCCU	Positive
TUBA1C	chr12	49273116	CUUUGUUCACUGGUACGUGGGUGAGGGGAUGGAGGAAGGCGAGUUUUCAGAGGCCCGUGAG	Positive
KRT18	chr12	52952233	CUUGAGUCAGAGCUGGCACAGACCCGGGCAGAGGGACAGCGCCAGGCCCAGGAGUAUGAGG	Positive
EIF4B	chr12	53040959	AGGUAAUAGGGGAAAAUUGUGUGACCUCCAGCAAACACAUGAAUGGUUAUUUCCUGGAGCC	Positive
EIF4B	chr12	53040984	CUCCAGCAAACACAUGAAUGGUUAUUUCCUGGAGCCGGAAGCACUUGGGGGUCGUGGUAAU	Positive
HNRNPA1	chr12	54282645	GUUUCGGUGGGAAUGACAACUUCGGUCGUGGAGGAAACUUCAGUGGUCGUGGUAUGUAUGG	Positive
HNRNPA1	chr12	54283836	UCAUAGGAAGCAAUUUUGGAGGUGGUGGAAGCUACAAUGAUUUUGGGAAUUACAACAAUCA	Positive
HNRNPA1	chr12	54283920	AGGGAGGAAAUUUUGGAGGCAGAAGCUCUGGCCCCUAUGGCGGUGGAGGCCAAUACUUUGC	Positive
XPOT	chr12	64419080	AUUGAUUCAGAGUUGGUGGAUCGUGAUGUGGUGCAUACAUCAGAGGCAAGUAACUAACCAU	Positive
ERP29	chr12	112022823	GGACAUUGAUGCUAACAUGACCAUGCUUGGGAUGUCUCUAGCUGGUCUGGGGAUAGCUGGA	Positive
COX6A1	chr12	120438170	GUGUGUCCUCGGUUUCUCGGCUGCUGGGUCGGUCCCGCCCACAGCUGGGGCGGCCUAUGUC	Positive
ITM2B	chr13	48258900	AUCACCUGGGUUUCUUUAUUUAUCGACUGUGUCAUGACAAGGAAACUUACAAACUGCAACG	Positive
BCL2L2-PABPN1	chr14	23321791	GAGGAGGAGGAGCCGGGACUGGUCGAGGGUGACCCGGGGGACGGCGCCAUUGAGGACCCGG	Positive
CALM1	chr14	90405197	ACAAACACAUUUAAAAUUGGUUUACCUCAGGAUGACGUGCAGAAAAAUGGGUGAAGGAUAA	Positive
PAPOLA	chr14	96520176	ACUGACUGCGUACUUACACAGAAACUAAUUGAGACAUUGAAACCCUUUGGGGUUUUUGAAG	Positive
RPLP1	chr15	69455453	UCUAGCUGAGGAGAAGAAAGUGGAAGCAAAGAAAGAAGAAUCCGAGGAGUCUGAUGAUGAC	Positive
TNFRSF12A	chr16	3021936	GCGGCGGGAGCCAAGCUCCUCCAACCACAAGGGGGGUGGGGGGCGGUGAAUCACCUCUGAG	Positive
BOLA2	chr16	29810895	CAGGAGGAAGAGCCAGGAGGGCCAGAGGCAGAGAAGAGAUGGAGUCUUAGGGGCCAGGGUG	Positive
ALDOA	chr16	30069848	CCUGCUCUACAGGGAUCACCUUCCUGUCUGGAGGCCAGAGUGAGGAGGAGGCGUCCAUCAA	Positive
ALDOA	chr16	30070174	UACACUCCGAGCGGUCAGGCUGGGGCUGCUGCCAGCGAGUCCCUCUUCGUCUCUAACCACG	Positive
EIF5A	chr17	7312015	UUCACCUAGCUCCCUUGGCCAGGAGCGAGCGAAGCUGUGGCCUUGGUGAAGCUGCCCUCCU	Positive
EIF5A	chr17	7312235	UCCCCUGUUGCCUAUAGCCCUUUACCCUGAGCACCACCCCAACAGACUGGGGACCAGCCCC	Positive
EIF4A1	chr17	7578530	CACCCAGCCCCAGCCAGGGCUCAAUCUCUGGGGGCUGAGGAGCAGCAGGAGGGGGGAGGGA	Positive
SNHG29	chr17	16439328	GAGGCUCAUGGAUCACUCUUUUGUGGUAGGGCCACAUCUGCCAGAGCCUGGAGUCUGCGAA	Positive
LRRC75A	chr17	16441619	UUUUUGAGACAGUCUUGCUGUAUUGCCCAGGCUGGAGUGUGGUGGCACAAUCACAGCUCAU	Positive
LASP1	chr17	38920144	GGGUGGAAGGUAAGAGGUUGGUGUGGAGUUGGGGCUGCCAUAGGGUCUGCAGCCUGCUGGG	Positive
RPL19	chr17	39202408	UUCCCGGGCUCGAUGCCGGAAAAACACCUUGGCCCGCCGGAAGGGCAGGCACAUGGGCAUA	Positive
EIF1	chr17	41690836	CUGAAGGUUCAUGGGUUUUAAGUGCUUGUGGCUCACUGAAGCUUAAGUGAGGAUUUCCUUG	Positive
GRN	chr17	44352482	GCCCGUAGCCCUCACGUGGGUGUGAAGGACGUGGAGUGUGGGGAAGGACACUUCUGCCAUG	Positive
SLC9A3R1	chr17	74763387	UGCCCUGCAGGUGAACGGGGUCUGCAUGGAGGGGAAGCAGCAUGGGGACGUGGUGUCCGCC	Positive
SLC16A3	chr17	82236091	GCGGCUGGGGCUGGGCCGUGCUCUUCGGCUGUUUCGUCAUCACUGGCUUCUCCUACGCCUU	Positive
ATP5F1D	chr19	1242534	ACCGGAGCCUUCGGCAUCCUGGCGGCCCACGUGCCCACGCUGCAGGUCCUGCGGCCGGGGC	Positive
ATP5F1D	chr19	1244123	CCAGUGAGCAGCGGUUCCAUCGCAGUGAACGCCGACUCUUCGGUGCAGUUGUUGGCCGAAG	Positive
DAZAP1	chr19	1435521	UUUUGUCGACUGACCUGCUUGGUAGUGUCUGAGGUGAACUGUGGGGGUUGCGCACAGCCAG	Positive
RPS15	chr19	1440111	GGAAGCAGCACUCCCUGCUGAAGCGCCUGCGCAAGGCCAAGAAGGAGGCGCCGCCCAUGGA	Positive
PRKCSH	chr19	11442505	AGAGAGAGAGGCCAAAGAGCAGCACCAGAAGCUGUGGGAAGGUAUGGCAGAAAUGGCCAAG	Positive
PRKCSH	chr19	11446302	GGUCUCGGUGACUGAGCUGCAGACUCACCCGGAGCUGGACACAGAUGGGGAUGGGGCGUUG	Positive
NFIX	chr19	13096063	GGGUUGGGGGGCCUGUCCAGAGGGUCUUCAGAAGCCCCCCUGGGAGGGAGGGGAGGAUGAG	Positive
TPM4	chr19	16101786	ACUGUUGGUCAAACUAUAGGAGAGACCAGGGACCAUCACAUGGGUAGGGAUUUUCCAUCCA	Positive
TPM4	chr19	16101861	ACUGGUGGGGGCCGGGGGUGGCUAUUGUGGGAAGUCAUAACCCACAGAUAGAUCAACCUAA	Positive
FAM32A	chr19	16185723	GGAGGAGAAGCGGCGCGGCCUGGACAAGCGGACCCCGGCCCAGGCGGCCUUCGAGAAAAUG	Positive
RPSAP58	chr19	23827283	ACUUCCAGAUGGAACACUACAUCUAUAAAAGGAAAAGUGAUGGCAUCUAUAUCAUAAAUCU	Positive
RPSAP58	chr19	23827597	GAGGCAUCUUAUGUUAACCUACCUACCAUUGCGCUGUGUAACACAGAUUCUCCUCUGCGCU	Positive
RPSAP58	chr19	23827700	CAGUGGGUUUGAUGUGGUGGAUGCUGGCUCGGGAAGUUCUGCGCAUGCGUGGCACCAUUUC	Positive
AXL	chr19	41260582	UCUGCCCACCUCAGCCUCCCAAAGUGCUGAGAUUACAGGCAUGAGCCACUGCACUCAACCU	Positive
RPS19	chr19	41869704	CUGCAUGACCCUUCCCUCCCCACAGCGGCCGCAAACUGACACCUCAGGGACAAAGAGAUCU	Positive
FTL	chr19	48965312	AAGAAGCCGCCCUAGCCACGUCCCCUCGCAGUUCGGCGGUCCCGCGGGUCUGUCUCUUGCU	Positive
FTL	chr19	48965519	UCCUUCUUGCCAACCAACCAUGAGCUCCCAGAUUCGUCAGAAUUAUUCCACCGACGUGGAG	Positive
AP2A1	chr19	49806711	AUGUACCGGCUGACCCUGCGCACCAGCAAGGAGCCCGUCUCCCGUCACCUGUGUGAGCUGC	Positive
EPN1	chr19	55678615	ACGCAUCGGGGCCCUGUGCCCCUUGCUGCUGCAGCCGGGCACCAUGUCGACCUCGUCCUUG	Positive
MIR10394	chr19	58393383	CUCUAGAACCCUCUGCAGGUCCUGGUGAACGCCAUCAUCAACAGUGGUCCCCGGGAGGACU	Positive
NOP56	chr20	2652899	GCGGUCGGCUACGCGCUGCUGGCGCUGAAGGAAGUGGAGGAGAUCAGUCUGCUGCAGCCGC	Positive
GNAS	chr20	58891762	CUGCCUCGGGAACAGUAAGACCGAGGACCAGCGCAACGAGGAGAAGGCGCAGCGUGAGGCC	Positive
COMT	chr22	19963753	CCAGCGGAUGGUGGAUUUCGCUGGCGUGAAGGACAAGGUGUGCAUGCCUGACCCGUUGUCA	Positive
COMT	chr22	19968710	GUGGACGGCCUGGAGAAGGCCAUCUACAAGGGCCCAGGCAGCGAAGCAGGGCCCUGACUGC	Positive
ATF4	chr22	39522294	GGCUCUCCAAAUAGGAGCCUCCCAUCUCCAGGUGUUCUCUGUGGGUCUGCCCGUCCCAAAC	Positive
ATF4	chr22	39522295	GCUCUCCAAAUAGGAGCCUCCCAUCUCCAGGUGUUCUCUGUGGGUCUGCCCGUCCCAAACC	Positive
XRCC6	chr22	41663821	CCUCACCAAGCACUUCCAGGACUGACCAGAGGCCGCGCGUCCAGCUGCCCUUCCGCAGUGU	Positive
PIM3	chr22	49963094	GCGGCUGUGCACCCUCGACCCUGAUGACGUGGCCAGCACCACGUCCAGCAGCGAGAGCUUG	Positive
NONO	chrX	71300161	UAGCCAGAAUUCUACCCUGGAAAAGUGUUAGGGAUUCCUUCCAAUAGUUAGAUCUACCCUG	Positive
OGT	chrX	71563471	GACAGAUUCAAAUAACAAUUAAUGGAUUCAGUAUUAGCAAUGGACUGGCAACUACUCAGGU	Positive
SLC25A5	chrX	119470510	CGCCGCAUGAUGAUGCAGUCAGGGCGCAAAGGAAGUAAGUUCCACUUGAGCAGAAGAUAAA	Positive
RPL10	chrX	154399841	GCUGCCCGAAUUUGUGCCAAUAAGUACAUGGUAAAAAGUUGUGGCAAAGAUGGCUUCCAUA	Positive
ATP6AP1	chrX	154435768	CUUCUUCUCCCCCGGCAUCUGGAUGGGGCUGCUCACCUCCCUGUUCAUGCUCUUCAUCUUC	Positive
CCNL2	chr1	1387866	UGUAACUGGCUCCUGUCCUGUUCACAGCUUGCCAAAGGGGCGAGAGAGUCGGAGUCGGAGC	Positive
NADK	chr1	1752298	AGGCCAGCACUGAGUCUGGGACACUCAGCGGGAAGGGGGCUGGCAUCGCCAGCGACCCACA	Positive
GNB1	chr1	1786527	UUGUGUUCAACAGUUAAUCAAAACCAGAGAGUCUAGGGCAGCCUCUCUGAUGUUGUCAAUG	Positive
GNB1	chr1	1804458	UGCUCCAUUUACAAUCUGAAAACUCGUGAGGGGAACGUGCGCGUGAGUCGUGAGCUGGCAG	Positive
STMN1	chr1	25901580	AUAGAAGAGAACAACAACUUCAGUAAAAUGGCAGAAGAGAAACUGACCCACAAAAUGGAAG	Positive
SERBP1	chr1	67425103	UGAUUCUCGUGGCAAACGUGAAUUUGAUAGGCAUAGUGGAAGUGAUAGAUCGUAAGUCUUA	Positive
S100A11	chr1	152032791	CCAGAAGGACCCUGGUGUCCUUGACCGCAUGAUGAAGAAACUGGACACCAACAGUGAUGGU	Positive
ILF2	chr1	153662464	GAGAAGCCACCAGAGAAGAAGGAAGGAGAGGAAGAAGAGGAGAAUACAGAAGAACCACCUC	Positive
TPM3	chr1	154173093	UAAGCACAUUGCAGAAGAGGCAGAUAGGAAGUAUGAAGAGGUAAGUGACCUUCUGUUAGUC	Positive
TAGLN2	chr1	159918291	UGCUGCCCCAGCCACAGCUGCACUGACUGUGCUCACCACACAUCUGGGGCAGCCUUCCCUG	Positive
PARP1	chr1	226361463	ACUGAAAUUCAAUUUUAAGACCUCCCUGUGGUAAUUGGGAGAGGUAGCCGAGUCACACCCG	Positive
MZT2B	chr2	130182323	UUCUGCCGGGCCGCCUCCAGCCCCGGGGGCGCCGCCGACCCCGGCCCAGGCCCUACGCCCU	Positive
NCL	chr2	231460678	GAUGAAGAUGAUGAGGAGGAGGAAGAAGAGGAGGAGGAAGGUACUUAAAUUAGAUUCUGAC	Positive
GPX1	chr3	49358174	CGGCGGGGAGCCUGUGAGCCUGGGCUCCCUGCGGGGCAAGGUACUACUUAUCGAGAAUGUG	Positive
H1-10	chr3	129315423	CGCGGCCGGCUCCCGGCGCGCGGACAAGAAGCCCGCCAGGGGCCAGAAGCCGGAGCAGCGC	Positive
MXD4	chr4	2261823	GGGCCGCUGACCGCGCCGUGUGUCCGCAGAGGCCGAGCACGGCUACGCCUCGGUGCUGCCC	Positive
HMGB2	chr4	173332107	GGAGGAGGAGGAAGAAGAAGAUGAAGAUGAGGAGGAAGAGGAUGAAGAUGAAGAAUAAAUG	Positive
MGAT1	chr5	180791805	GGAGCUGGGGGAGGUGCGGGUGCAGUAUACGGGCAGGGACAGCUUCAAGGCUUUCGCCAAG	Positive
EEF1A1	chr6	73517840	GAAGGCUGCUGGAGCUGGCAAGGUCACCAAGUCUGCCCAGAAAGCUCAGAAGGCUAAAUGA	Positive
DSE	chr6	116279054	CUUCCAACAGCUGGAGCACAAGUUUGGGCGGAUGCGUCGACACUACCUGGAGCGGAGGAAC	Positive
TCP1	chr6	159784000	CCUUGACUUCAGCCUGCAAAAAACAAAAAUGAAGCUUGGUGUACAGGUGGUCAUUACAGAC	Positive
TCP1	chr6	159787827	UAACGAUGGUGCAACCAUCCUGAAGUUACUGGAGGUAGAACAUCCUGCAGCUAAAGUUCUU	Positive
AIMP2	chr7	6023548	CAGACCACAGCACCACGUCUGCUACGGUGAGUUCAUUCCCAGCGAGCCAAGGGCUCUUCCC	Positive
PON2	chr7	95406239	UUGACAAUUUCUCAUUUGGAAGGUACUUGAGCUGGAUACACUGGUGGAUAAUUUAUCUAUU	Positive
TAF6	chr7	100111927	AUGCUGCCACGGUUCAGUACCUUUAUCUCGGAGGGGGUGAGAGCAUGAGGUUCCACAGUGC	Positive
ASPH	chr8	61625344	ACCGCUCAGUGCUCUUACUAGAUGAACUCAGUAACGCCUUGAGCUGGGUUGAUUGAGGAUG	Positive
ASPH	chr8	61625983	UUCUUUUUUCUUUUUGUGAGACAGCUUUUAGUCUUACCUGAAUUUAUGUGUGUUUUUCCGA	Positive
PABPC1	chr8	100721404	CUCCUUGGGCUACGCGUAUGUGAACUUCCAGCAGCCGGCGGACGGUGAGCGCCGGGCUCCG	Positive
YWHAZ	chr8	100920445	CCAAUAUGGGGAUGUGGAAUUUUUAUACAAGUUAUAAGUGUUUGGCAUAGUACUUUUGGUA	Positive
CCAT1	chr8	127209138	AUCCCUUGAACCUGGGAGAUGGAGGUUGCAGUGAGCAGAGAUCACACCACCGCACUCUAGC	Positive
PLEC	chr8	143919036	GUCCCUGUGGGAGGUGAUGCAGUCGGACCUGAUCCCCGAGGAGCAGCGGGCCCAGCUGAUG	Positive
PLEC	chr8	143920974	GGACCUGCUGCGGCAGUUCCGCACGGGCCGGAUCACAGUGGAGAAGAUCAUCAAGAUCAUC	Positive
PLEC	chr8	143929159	UGCGGCCCCCACGCUGCGCUCGGAGCUGGAGCUGACGCUGGGCAAGCUGGAGCAGGUCCGC	Positive
PLEC	chr8	143932148	UGGGGACCGGCUGCUGCGGGAGGACCACCCGGCCCGGCCCACGGUGGAGGUGGGGCUCCCU	Positive
B4GALT1	chr9	33166932	AUCGGGCAGUCCUCCGGGGAGCUCCGGACCGGAGGGGCCCGGCCGCCGCCUCCUCUAGGCG	Positive
AQP3	chr9	33442357	CAACUCCGGCUAUGCCGUCAACCCUGCCCGGGACUUUGGCCCCCGCCUUUUUACAGCCCUU	Positive
HNRNPK	chr9	83970167	CCAGAUACAGAAUGCACAGUAUUUGCUGCAGAACAGGUCAGUUUAAGUUUAGCUUUGUGUU	Positive
HNRNPK	chr9	83980187	UCGUUUUCUGUCUAGCUCCGACCGGCUGAGGCGGCGCGGCAGCGGAGGGACGGCAGUCUCG	Positive
GOLM1	chr9	86027445	CACCUAUAGAAGAGUCCAUCUGCUGUGAAGGAGAGACAGAGAACUCUGGGUUCCGUCGUCC	Positive
STOM	chr9	121340570	UUUUUGUAUUAUUAUUAUUGUUUUUUAGUAGAGACGGGGUUUCACCAUGUUGGCCAGGCUA	Positive
ZDHHC12	chr9	128721103	CUGUCCCCAGCUGGGGUGAGCGCUCAGAGGGCCUGGGGCCCUCACUCCUGCCCACGCCUCC	Positive
UBAC1	chr9	135933502	CUCUGUUUUCCCUGCAGCAUUUGAAGACAUGCUGGAGAACCCACUGAACAGCACCCAGUGG	Positive
SNHG7	chr9	136725080	AUGCAGAGGCCAGGAUGUGGGCCCAGCCCUGUGCCAGGAGGCUGGCUGGAAUAAAGGUACA	Positive
ANXA11	chr10	80155849	CUGAAGAUCUGUGGUGGCAAUGACUGAACAGUGACUGGUGGCUCACUUCUGCCCACCUGCC	Positive
EIF3A	chr10	119049839	GAAAUUGAAGAACGAGAACGGCGUAGAGAGGAAGAGAGAAGACUUGGCGAUAGUUCCCUUU	Positive
CCDC34	chr11	27338615	UUAUAAACUUUUUAAGGUUGAUCUUGGCAUGUUGUUUUGCAGAAUAAGUGGCUGAAUAUGU	Positive
CDCA5	chr11	65077853	GUAGACGCUGAGGUGUGCAGAGGAGCUGGUGGAUAACAGAGAAUGCCAGGGAAGAUGAGUG	Positive
LTBP3	chr11	65540343	AGUGCCUGGACGAGUCCAACUGCCGGAACGGAGUGUGUGAGAACACGCGCGGCGGCUACCG	Positive
MLF2	chr12	6751931	GCCAGGGACCAGGCCUGCCAGCCGCCGGAUGCAGCAGGUAAUGAUGCUGAGACACACCUGA	Positive
SLC38A1	chr12	46243265	UGUGUGCCAGGCACUAUAUCUAUGUGCAUAGAAAAACCCUGGAAGGCCAUACAACAAUAUA	Positive
TUBA1B	chr12	49128360	CCAUGGUAAAUACAUGGCUUGCUGCCUGUUGUACCGUGGUGACGUGGUUCCCAAAGAUGUC	Positive
TUBA1B	chr12	49129648	UGGCAAUGCCUGCUGGGAGCUCUACUGCCUGGAACACGGCAUCCAGCCCGAUGGCCAGAUG	Positive
TUBA1A	chr12	49185606	UUUGAUGGAGCCCUGAAUGUUGACCUGACAGAAUUCCAGACCAACCUGGUGCCCUAUCCCC	Positive
KRT8	chr12	52897580	AGCUCGGCCUAUGGGGGCCUCACAAGCCCCGGCCUCAGCUACAGCCUGGGCUCCAGCUUUG	Positive
CS	chr12	56272777	CCCCCUCACUAUCUCUAGAGUGAGAAUCUGGCUCCUGUUUCCAUGGGUCAAAGCCGGUUGC	Positive
CORO1C	chr12	108645360	AUGUGGUUCAAAGAGAAGCAGGAGGGCAAGGGAAAGUUACCCUGAUCUUAGUUUGUAGCUU	Positive
CORO1C	chr12	108646120	GAUUGAAUGAGUAUUGAGACUGAGGAGAAUGAUAGAGAGUGAAGCAGAAACAGGAGCACAG	Positive
HMGB1	chr13	30461186	AUAGUUAACACACUACCGAAUGUGUCUUUAGAUAGCCCUGUCCUGGUGGUAUUUUCAAUAG	Positive
HNRNPC	chr14	21231037	AACCUGGCUGCAGAGCCAAAAGUGAACCGAGGAAAAGCAGGUGUGAAACGAUCUGCAGCGG	Positive
HNRNPC	chr14	21231046	UCAGAUAUUAACCUGGCUGCAGAGCCAAAAGUGAACCGAGGAAAAGCAGGUGUGAAACGAU	Positive
ANXA2	chr15	60349109	ACAUGUUGAAAAUUAGGUCUGAAUUCAAGAGAAAGUACGGCAAGUCCCUGUACUAUUAUAU	Positive
ANXA2	chr15	60351778	UACAAGAGUUACAGCCCUUAUGACAUGUUGGAAAGCAUCAGGAAAGAGGUUAAAGGAGACC	Positive
PCLAF	chr15	64376810	AUUGGAGAAUUCUUUAGGUUGUCCCCUAAAGAUUCUGAAAAAGAGAAUCAGAUUCCUGAAG	Positive
ETFA	chr15	76285679	GAGUGGCUUGACCAGAAAUUAACAAAAAGUGAUCGACCAGAGCUAACAGGUGCCAAAGUGG	Positive
ETFA	chr15	76285681	CAGAGUGGCUUGACCAGAAAUUAACAAAAAGUGAUCGACCAGAGCUAACAGGUGCCAAAGU	Positive
ECI1	chr16	2251334	CGGCGCUUCGGGAGCCAGCGGGUGCUGGUGGAGCCGGACGCGGGCGCAGGUGAGCGGGCGG	Positive
SLC7A5	chr16	87831375	GGGACCCCCUCACCAUCCAGUGGGCCCGGAGAAACCUGAUGAACAGUUUGGGGACUCAGGA	Positive
CTDNEP1	chr17	7244148	CUCCCCCUCCACCUGAGUUGGGGUGGGGGGGAAAGGGAGGGCGAGCCCUUGGGAUGCCGUC	Positive
CTDNEP1	chr17	7244152	GCUGCUCCCCCUCCACCUGAGUUGGGGUGGGGGGGAAAGGGAGGGCGAGCCCUUGGGAUGC	Positive
MIEN1	chr17	39729363	UUGCCCUUUGGGUACAAAGAAGGAAUAGAAGAUUCCGUGGCCUUGGGGGCAGGAGAGAGAC	Positive
TOP2A	chr17	40412944	UAGACAUGGAUGGAUAAUAUGGGAAGAGCUGGUGAGAUGGAACUCAAGCCCUUCAAUGGAG	Positive
H3-3B	chr17	75778624	GUCACCAUCAUGCCCAAAGACAUCCAGUUGGCUCGCCGGAUACGGGGAGAGAGAGCUUAAG	Positive
SRSF2	chr17	76734405	CAAAUGGCUGUCCAGUUUAUUAAAAUGCCUGACAACUGCACUUCCAGUCACCCGGGCCUUG	Positive
WDR45B	chr17	82648291	ACCCUCACGGCAACGGGCUGCUCUACGCCGGCUUCAACCAGGACCACGGUGAGGAGGCGCG	Positive
TMEM259	chr19	1014240	ACCAGGCAGCAACCUGGACAUGGAAGAUGAGGAGGAGGAAGAGCUGACCAUGGAGAUGUUU	Positive
EEF2	chr19	3976309	UCUUAGUAGGGACUUAAUGGGCCGGUCGGGGAGGGGGAGGCGGGAUGGGACACCCAACACU	Positive
TIMM44	chr19	7934128	GUCGGCCGAGUCGGUAUCCAAAGGCGGGGAGAAGCUGGGCAGGACAGCGGCCUUCAGAGCC	Positive
ERF	chr19	42249515	UAGUGAUGGCACGUCAGAGCUGGAGGAACCGCUGGGAGAGGAUCCCCGCGCCCGACCACCC	Positive
RPL18	chr19	48619160	CCAGCCCGUUCUCUCUUUCCGGACCUGGCCGAGCAGGAGGCGCCAUCAUGGUGAGCUCGCU	Positive
ETFB	chr19	51353250	GUACCGCCCUGGCCAUGGGUGCAGACCGAGGUAUCCACGUGGAGGUGCCCCCAGCAGAAGC	Positive
ETFB	chr19	51353263	CAGGAGACGAUUCGUACCGCCCUGGCCAUGGGUGCAGACCGAGGUAUCCACGUGGAGGUGC	Positive
LAMA5	chr20	62312772	GGAGCCCCCACUGGUCCUGUAGAUCCAGGUGUUCCUGCUGGGGGGCAGCCGCAAGCGUGUG	Positive
SUMO3	chr21	44807002	GGAGGACGAGGACACCAUCGACGUGUUCCAGCAGCAGACGGGAGGUGUGCCGGAGAGCAGC	Positive
YDJC	chr22	21629317	ACGCACGCGGACGGGCACCAGCACGUGCACGUGCUCCCAGGUGCGUGGUUAGUGAUCCCAG	Positive
RPL3	chr22	39318515	GCCUCGGAAGCGCAGCAGCAGGCAUCGUGGGAAGGUGAAGAGCUUCCCUAAGGAUGACCCG	Positive
DESI1	chr22	41601120	CAGAUCCAGCCUCCAGGAGGGAGCUCCGUGGGCAGACCCAACGGCCAGAGCUAACAGGACU	Positive
SNU13	chr22	41675051	ACGUGUUUGUGCGCUCCAAGCAGGCCCUGGGGAGAGCCUGUGGGGUCUCCAGGCCUGUCAU	Positive
CYB5R3	chr22	42619117	AGCCCAUCCAAACACUGAGGCAGCCUUGGGGAACCCCGAGCUGGGGGGUUGGCAGCCCACU	Positive
SBF1	chr22	50448444	CUGACCCAAGUCCCAACCUCCUGUUCCCAGGGCACCCCUAGCUCCCUCCUUGUGUCCACCG	Positive
FLNA	chrX	154359552	CGUGACCGAGGGCUGCGACCCCUCCCGGGUGCGUGUCCACGGGCCAGGCAUCCAAAGUGGC	Positive
FLNA	chrX	154359566	CCCUUCCAGGUGCCCGUGACCGAGGGCUGCGACCCCUCCCGGGUGCGUGUCCACGGGCCAG	Positive
FLNA	chrX	154359795	CGUGUGGCCAACCCCUCAGGCAACCUGACGGAGACCUACGUUCAGGACCGUGGCGAUGGCA	Positive
FLNA	chrX	154360508	CCCGCUUCACCAUCGACACCAAGGGCGCCGGCACAGGUGGCCUGGGCCUGACGGUGGAGGG	Positive
FLNA	chrX	154365476	GCUGGCCCCUCUGCCUGCAGCCUGUAACCCGAGUGCCUGCCGGGCGGUUGGCCGGGGCCUC	Positive
ATAD3B	chr1	1482157	CUCUGGGGCAGCCACCGUGGAGCGGGAGAUGGAGCUGCGGCACAAGAAUGAGAUGCUGCGA	Positive
NUDC	chr1	26921780	GCGGACGACUAGAGUCGUUGGGCCCGGCGCGACCCGCAGGAGCGUAGAGAGCGCGGGACUA	Positive
NUDC	chr1	26921864	AUCGGAGCCGGCGCGAUGGGCGGAGAGCAGGAGGAGGAGCGGUUCGACGGCAUGUUGCUGG	Positive
YBX1	chr1	42697194	CCAUUGUCUUUUUCAGGGUGCUGACAACCAGGGUGCAGGAGAACAAGGUAGACCAGUGAGG	Positive
YBX1	chr1	42697195	CAUUGUCUUUUUCAGGGUGCUGACAACCAGGGUGCAGGAGAACAAGGUAGACCAGUGAGGC	Positive
YBX1	chr1	42697221	CCAGGGUGCAGGAGAACAAGGUAGACCAGUGAGGCAGAAUAUGUAUCGGGGAUAUAGACCA	Positive
B4GALT2	chr1	43990517	GCCAGAGGACUGACCACAGCCUGGCUGGCAGCUGCUCUGUGGAGGACCUCCAGGACUGAGA	Positive
CDKN2C	chr1	50974146	UGGUGGAGUUCCUGGUGAAGCACACGGCCAGCAAUGUGGGGCAUCGGAACCAUAAGGGGGA	Positive
PCSK9	chr1	55064540	GGAAGGGGAACACAGACCAGGAAGCUCGGUGAGUGAUGGCAGAACGAUGCCUGCAGGCAUG	Positive
LMNA	chr1	156130773	GCUGCAUGAUCUGCGGGGCCAGGUGGCCAAGGUGAGGCCACCCUGCAGGGCCCACCCAUGG	Positive
PRDX6	chr1	173488654	CUUUCACACAGGGUUUGCAUUUAUCAGUCUGUUUUCCGAUGAUGUGUACAUGAAAGAGUAC	Positive
SRP9	chr1	225790146	UCUGUAGUUUCUCAGAAGGGCUAUGGAUUAGUUUGAACUGUCAAAUCCUUGCAUACUUCUG	Positive
PCBP1	chr2	70088058	GCCCCCGGUCACCCUGAGGCUGGUGGUGCCGGCCACCCAGUGCGGCUCCCUGAUUGGGAAA	Positive
CBWD2	chr2	113437890	UAGGCCGGAAUGUUACCGGCUGUUGGAUCUGCGGAUGAGGAGGAGGAUCCUGCGGAGGAGG	Positive
MZT2B	chr2	130182408	GCUGAGCACCGAGGAGAUGGAGCUGUACGAGCUGGCGCAGGCGGCGGGCGGCGCUAUCGAC	Positive
PTMA	chr2	231711380	CUUAAAGGAGAAGAAGGAAGUUGUGGAAGAGGCAGAAAAUGGAAGAGACGCCCCUGCUAAC	Positive
PTMA	chr2	231712448	UUACCUGGCCUUUGAUUCUCUCCAGGUGAGGAAGAGGAUGGAGAUGAAGAUGAGGAAGCUG	Positive
PTMA	chr2	231712463	UUCUCUCCAGGUGAGGAAGAGGAUGGAGAUGAAGAUGAGGAAGCUGAGUCAGCUACGGGCA	Positive
PTMA	chr2	231712472	GGUGAGGAAGAGGAUGGAGAUGAAGAUGAGGAAGCUGAGUCAGCUACGGGCAAGCGGGCAG	Positive
PTMA	chr2	231712475	GAGGAAGAGGAUGGAGAUGAAGAUGAGGAAGCUGAGUCAGCUACGGGCAAGCGGGCAGCUG	Positive
TMA7	chr3	48440576	UAAGGCUUUCAAGCAGAAACAAAAAGAGGAGCAGAAGAAACUCGAGGAGCUAAAAGCGAAG	Positive
FLNB	chr3	58123111	UUGCUCAAAUAGGUGAAGGCCCACGGUCCCGGCCUCGAAGGUGGUCUCGUGGGCAAGCCUG	Positive
SEC61A1	chr3	128071134	CCCGGCAGAGGGGCACACUCUGGAGACCUUGCUGGCAGUGCUAGCCAGGAAACAGAGUGAC	Positive
AHRR	chr5	314582	GAGCCAAAAUGUCACAGUUCCUAUCUGUGAGGGAAUGGAGCACAGGUGCAGUUAGAUGCUG	Positive
COX7C	chr5	86617976	CAGUCCUUGCGCACCGGGGAACAAGGUCGUGAAAAAAAAGGUCUUGGUGAGGUGCCGCCAU	Positive
PCBD2	chr5	134928104	ACGUGUUGGAGAUUGAGACUAGUAGGGCUAGGCCUACUGCUGCCUUGCAGGCAGCAAAGAC	Positive
CTNNA1	chr5	138934204	ACACUGAUACUAGAUUCCACAGGGAAAUGGGCAGACUGAACCAGUCCAGGUGGUGAAUUUU	Positive
ZMAT2	chr5	140704542	AUGGAAGAGAAGCAGAAGGAUUAUGAUUUUGAGGAAAGGAUGAAGGAGCUCAGAGAAGAGG	Positive
NPM1	chr5	171387878	CCUUUCCCUGGUGUGAUUCCGUCCUGCGCGGUUGUUCUCUGGAGCAGCGUUCUUUUAUCUC	Positive
HNRNPAB	chr5	178206743	CCCCUUUCUGUUGGAACAGGUCCUAGACCAGAAGGAGCACAGGCUGGAUGGCCGUGUCAUU	Positive
PTP4A1	chr6	63576723	GAUUGAAGAAUUGCUGCUUCUUGUUAGGAGGUUCAUUUCACUUAUCAUUACUUACAACUUC	Positive
FSCN1	chr7	5606497	CCUCCGGGAGCCCUGGGGUGAGCCGCCGGGGCCCCCCUGCUGCCAGCCUCCCCCGUCCCCA	Positive
CCT6A	chr7	56051922	GAGCGCAGGCGGCGCUGGCGGUCAACAUCAGCGCAGCGCGGGGUCUGCAGGACGUGCUAAG	Positive
EIF4H	chr7	74196237	GCACUGGGCUGACUGCGGCGCUGACGCAGCGUUUCCCCCCAUCCCUGUUGCCUGUGUGUUG	Positive
MCM4	chr8	47974770	GUAGACAUGAGGAAGAUUGGCAGUAGCCGGGGAAUGGUUUCUGCAUACCCUCGACAGCUAG	Positive
MCM4	chr8	47976785	GGGAAGACCGUGCGCUUGCUCUGAAGCCUUGUGAGCAAGGAAGGCUCCCUGCAUGUCCUGC	Positive
MYC	chr8	127740407	UCUAUUUCCUUUCUUAAAGAGGAGGAACAAGAAGAUGAGGAAGAAAUCGAUGUUGUUUCUG	Positive
ANXA2P2	chr9	33624861	UGAUUAUGAACUGAUUGACCAAGAUGCCCAGGAUCUCUAUGACGCUGGAGUGAAGAGGAAA	Positive
ATP6V1G1	chr9	114598184	GAAAAAGUAGUAAAUAGUUCUUUGUAACCUGUGUGAAGCAGCAGCCAGCCUUAAAGUAGUC	Positive
SET	chr9	128689486	GCCGGGAGGAGGCGGCCGGACCGAGCGGGCGCCCGCGCGUGUGGCGUGAGGGGAAGCCGCU	Positive
TUBB4B	chr9	137243403	CACGGCCAUGUUCCGGCGCAAGGCCUUCCUGCACUGGUACACGGGCGAGGGCAUGGACGAG	Positive
CDC123	chr10	12250313	UUAACAUCCCCUUGGUUUUCUUUGACAGAAGAGAAAUCAGCAGGAGGACGACUGAUGAGCG	Positive
HNRNPH3	chr10	68338616	GACCAUAUGAUAGACCAAUAGGAGGAAGAGGGGGUUAUUAUGGAGCUGGGCGUGGAAGUAU	Positive
RPS24	chr10	78037259	GCAACGAAAGGAACGCAAGAACAGAAUGAAGAAAGUCAGGGGGACUGCAAAGGCCAAUGUU	Positive
PGAM1	chr10	97432610	UCUGCCCCUCCCACCUGCACAUGUCACACUGACCACAUCUGUAGACAUCUUGAGUUGUAGC	Positive
SCD	chr10	100363277	ACCUUGGACCACUCCUGUCCCUGUAGCUCAGUCAUCAAAGCAGAAGUCUGGCUUUGCUCUA	Positive
BANF1	chr11	66003315	CAGAGCCCAUGGGGGAGAAGCCAGUGGGGAGCCUGGCUGGGAUUGGUGAAGUCCUGGGCAA	Positive
RPS3	chr11	75404055	GCUAUGGUGUGCUGCGGUUCAUCAUGGAGAGUGGGGCCAAAGGCUGCGAGGUUGUGGUGUC	Positive
YAP1	chr11	102110494	GCCGCCAGGGAAAAGAAAGGGAGGAAGGAAGGAACAAGAAAAGGAAAUAAAGAGAAAGGGG	Positive
PTMS	chr12	6770177	GGCUCCUCAGAUGAGGAAGAAGAAGAAGAGGAUGAUGAAGGGCCCGCGCUGAAGAGAGCUG	Positive
TPI1	chr12	6868948	AUCCCAAGAUUGCUGUGGCUGCGCAGAACUGCUACAAAGUGACUAAUGGGGCUUUUACUGG	Positive
TUBA1C	chr12	49272330	UGGUGGGGGAACUGGUUCUGGGUUCACCUCGCUGCUCAUGGAACGUCUCUCAGUUGAUUAU	Positive
TUBA1C	chr12	49272739	GCUGAGAAAGCCUACCACGAACAGCUUACUGUAGCAGAGAUCACCAAUGCUUGCUUUGAGC	Positive
KRT18	chr12	52952142	CCUGCAGAAGGCCAGCUUGGAGAACAGCCUGAGGGAGGUGGAGGCCCGCUACGCCCUACAG	Positive
TXNRD1	chr12	104348597	CUUGGAUAGGAGUUGGUGAAUAGAAGGCAGGCAGCAUCACACUGGGGUCACUGACAGACUU	Positive
TXNRD1	chr12	104348954	UUGGAGGCUAUGUAGGCUUGUCCCGGGAAAGAGAACUGUCCUGCAGCUGAAAUGGACUGUU	Positive
TXNRD1	chr12	104349265	CUGUCUUUAGUUUAUUGUGUGCUGGUCUAAGCAAGCUGAGAUCAUUUGCAAUGGAAAACAC	Positive
ERP29	chr12	112022278	AACCCAGUCCCAUACACUGGGGCAGUUAAGGUUGGAGCCAUCCAGCGCUGGCUGAAGGGGC	Positive
COX6A1	chr12	120438205	CGCCCACAGCUGGGGCGGCCUAUGUCGAGUGGCGCCCAUGGCGAAGAGGGCUCAGGUACUG	Positive
CRIP1	chr14	105488196	CCGAGAGGGUGACCUCUCUGGGCAAGGACUGGCAUCGGCCCUGCCUGAAGUGCGAGAAAUG	Positive
PDIA3	chr15	43756689	CUGCCAACACUAACACCUGUAAUAAAUAUGGAGUCAGUGGAUAUCCAACCCUGAAGAUAUU	Positive
RPLP1	chr15	69455209	AACGUCAACAUUGGGAGCCUCAUCUGCAAUGUAGGGGCCGGUGGACCUGCUCCAGCAGCUG	Positive
RPLP1	chr15	69455445	UUUUUUUUUCUAGCUGAGGAGAAGAAAGUGGAAGCAAAGAAAGAAGAAUCCGAGGAGUCUG	Positive
ALDOA	chr16	30069958	UUCUCCUACGGCCGAGCCCUGCAGGCCUCUGCCCUGAAGGCCUGGGGCGGGAAGAAGGAGA	Positive
FUS	chr16	31184987	AAUCCUCCAUGAGUAGUGGUGGUGGCAGUGGUGGCGGUUAUGGCAAUCAAGACCAGAGUGG	Positive
FUS	chr16	31190323	GCUAUGGAGGUGGUGGCAGUGGUGGUGGUGGCCGAGGAGGAUUUCCCAGUGGAGGUGGUGG	Positive
MT2A	chr16	56608606	UGCACUCCACCACGCCUCCUCCAAGUCCCAGCGAACCCGCGUGCAACCUGUCCCGACUCUA	Positive
MT2A	chr16	56608608	CACUCCACCACGCCUCCUCCAAGUCCCAGCGAACCCGCGUGCAACCUGUCCCGACUCUAGC	Positive
RNF167	chr17	4942879	AGAGGAAAUCCAGCAGCAGAUCUGGAUCCCGUCUGUAUUUAUUGGGGAGAGAAGCUCCGAG	Positive
AP2B1	chr17	35724865	UUCCAUAUUGAUUUUGACGCUCUGUAUAUUGGCAUCAGGUGGCAGCUGAAUAUCUUUUGAA	Positive
RPL19	chr17	39204584	CCAAGGAAGCACGCAAGCGCCGUGAAGAGCGCCUCCAGGCCAAGAAGGAGGAGAUCAUCAA	Positive
KPNB1	chr17	47677127	GGUGAUGCAGCUGCUUCUGGAAAAUUUGGGGGUGAGUAUCUACACACAAUCUAAUUAACCA	Positive
LUC7L3	chr17	50745854	AGAAAGAGAAAGGAAAAGACGAAGGGAAGAGGAAGAAAGAGAAAAAGAAAGGGCUCGUGAC	Positive
LUC7L3	chr17	50745855	GAAAGAGAAAGGAAAAGACGAAGGGAAGAGGAAGAAAGAGAAAAAGAAAGGGCUCGUGACA	Positive
MFSD11	chr17	76736842	GUCCGUAGCCACCGCCCCCGUACCUGCGGGGUGGCGGUCCCCGGCGGCUGUGGUGUGAGUC	Positive
SLC16A3	chr17	82238977	GUGGUUCACACCCCGGAAACAAGUGUCUGAGUGGCUGGGCGGGGCCGGCAGGCACAGGGAG	Positive
BSG	chr19	582517	CCUCUCACCCGGCCCCUCGUGCCCCAGGAAGAGCAGCGGGCAGCACCAGAAUGACAAAGGC	Positive
PTBP1	chr19	808431	AAGAAGGAGAACGCCCUAGUGCAGAUGGCGGACGGCAACCAGGCCCAGCUGGGUAAGAGGC	Positive
OAZ1	chr19	2269602	UUCCUGGUUUCGGACCCCAGCGGCCGGAUGGUGAAAUCCUCCCUGCAGCGGAUCCUCAAUA	Positive
PRKCSH	chr19	11442398	UGCCUUCUGCCCACCCAGAAAAAGCUCAUUGAGCUACAGGCUGGGAAGAAGUCUCUGGAAG	Positive
CALR	chr19	12944241	GCUCCCCUCCAACCUGGGGGGCAGUGGUGUGGAGAAGCCACAGGCCUGAGAUUUCAUCUGC	Positive
TPM4	chr19	16101314	GAAGAGAACGUGGGCUUACAUCAGACACUGGAUCAGACACUAAACGAACUUAACUGUAUAU	Positive
RPSAP58	chr19	23827710	GAUGUGGUGGAUGCUGGCUCGGGAAGUUCUGCGCAUGCGUGGCACCAUUUCCCGUGAACAC	Positive
FTL	chr19	48966778	CCCAGCGACUUCUGAAGGGCCCCUUGCAAAGUAAUAGGGCUUCUGCCUAAGCCUCUCCCUC	Positive
RPL13A	chr19	49491934	UCCAGGUGCCACAGGCAGCCCUGGGACAUAGGAAGCUGGGAGCAAGGAAAGGGUCUUAGUC	Positive
RPL28	chr19	55388323	GGUGAAGAGGAAGCGGACCCGCCCCACCAAGAGCUCCUGAGCCCCCUGCCCCCAGAGCAAU	Positive
RPL28	chr19	55388333	AAGCGGACCCGCCCCACCAAGAGCUCCUGAGCCCCCUGCCCCCAGAGCAAUAAAGUCAGCU	Positive
DSTN	chr20	17607211	UUAAUGUUAUCCUCUUGCUAUAUAAAUAAAGCAAAUAUAUUUAGGCCAGGGUCUCACUGAG	Positive
GNAS	chr20	58903532	AUUUUCUUUUCUUUUCAAUCCCACUGCAGUGAGAAGGCAACCAAAGUGCAGGACAUCAAAA	Positive
GNAS	chr20	58909542	CCCCACCAGCAUGUUUGACGUGGGUGGCCAGCGCGAUGAACGCCGCAAGUGGAUCCAGUGC	Positive
OGFR	chr20	62812546	CCCCAUCCGCUCGAGGGCUCCAGGAAGGUGGAGGAGGAAGGAAGCCCCGGGGACCCCGACC	Positive
UBA1	chrX	47214938	UGUCCGAUACACCAUCCGCUGACCCCGUCUGCUCCUCUAGGCUGGCCCCUUGUCCACCCCU	Positive
RBM3	chrX	48576508	AACUGCCAUUUAAAUAUUUUUCUGCUCUAGGUGGUGGGGACCAGGGCUAUGGGAGUGGCAG	Positive
NONO	chrX	71297415	AGGCGCCAAGAAGAACUUCGGAGGAUGGAAGAGCUGCACAACCAAGAGGUGCAAAAACGAA	Positive
NONO	chrX	71297909	CAGCAAGAAGAAAUGAUGCGGCGACAGCAGGAAGGAUUCAAGGGAACCUUCCCUGAUGCGG	Positive
NDUFA1	chrX	119871959	CCCCGGACUCUCCGUCAUGGGCGUGUGCUUGUUGAUUCCAGGACUGGCUACUGCGUACAUC	Positive
RPL10	chrX	154399840	GGCUGCCCGAAUUUGUGCCAAUAAGUACAUGGUAAAAAGUUGUGGCAAAGAUGGCUUCCAU	Positive
RPL10	chrX	154400833	GUACAUCCCCAGUCGUGGCCCUCUGGACAAGUGGCGGGCCCUGCACUCAUGAGGGCUUCCA	Positive
RRAGC	chr1	38839620	AGGUGGGUGUGACUUCUCACAGGAGCUGUGGUCACCAGACUAGUGCCUCCAGUCUGAAAGC	Positive
TAGLN2	chr1	159918305	GAGCCUGUGGCAGCUGCUGCCCCAGCCACAGCUGCACUGACUGUGCUCACCACACAUCUGG	Positive
HNRNPU	chr1	244853841	GGUAUAAUUGGGAUUGAAAACUAAAACUUGGAACUAAGAUAGAGAAGAUGGAGUGUAUGUA	Positive
NCL	chr2	231460759	AACGUGGCUGAGGAUGAAGAUGAAGAAGAGGAUGAUGAGGACGAGGAUGACGACGACGACG	Positive
EEF1E1	chr6	8079890	CAAGAACAGACUAUAUACUAAUUCCCACUAGAAGCUGUCCAUGCCAUACAGAAGAUCUAUU	Positive
BCLAF1	chr6	136261294	GAUGAAGAAGAGACCAUGGAAAAUAAUGAAGAAAAGAAGGACAGACGCAAGGAAGAAAAGG	Positive
RPL7	chr8	73291661	ACCUUAUUUAUGUUUGCUUUUUCACUUCAGGUACCCCAAUCUGAAGUCAGUAAAUGAACUA	Positive
TUBA1B	chr12	49128120	GGCUCGCCUGGACCACAAGUUUGACCUGAUGUAUGCCAAGCGUGCCUUUGUUCACUGGUAC	Positive
TUBA1B	chr12	49128191	GGUGGAGACCUGGCCAAGGUACAGAGAGCUGUGUGCAUGCUGAGCAACACCACAGCCAUUG	Positive
TUBA1B	chr12	49128536	GUUGACCUGACAGAAUUCCAGACCAACCUGGUGCCCUACCCCCGCAUCCACUUCCCUCUGG	Positive
TUBA1B	chr12	49128563	UCCCUGAGAUUUGAUGGAGCCCUGAAUGUUGACCUGACAGAAUUCCAGACCAACCUGGUGC	Positive
TUBA1A	chr12	49185756	ACCCUGGAGCACUCUGAUUGUGCCUUCAUGGUAGACAAUGAGGCCAUCUAUGACAUCUGUC	Positive
NACA	chr12	56712902	UGCUUUUUCCCUCUCAUCUCUCAGGUCGAUGAAACAGGUGUAGAAGUUAAGGACAUUGAAU	Positive
ARGLU1	chr13	106559578	AGAGUAGAAGAAUUGGUAGCAAAAAGGGUGGAGGAAGAACUGGAGAAAAGGAAGGAUGAAA	Positive
RPL4	chr15	66499515	AAAGAAGGCUGCUGUUGGUGUUAAGAAGCAGAAGAAGCCUCUGGUGGGAAAAAAGGCAGCA	Positive
KIFC3	chr16	57758745	GUCUCCCCUCAAAGAUGAGAAACAUGUUCAGAAGGAAACGGUGUCUCUCGGCUGUGGCUCU	Positive
MTSS2	chr16	70662722	AAUGGAGCUGACUGUGGACGAGGACUAAGUGUGGGGGAGAGGGGACGAUACAGGGUGUGUG	Positive
MTSS2	chr16	70662724	AAAAUGGAGCUGACUGUGGACGAGGACUAAGUGUGGGGGAGAGGGGACGAUACAGGGUGUG	Positive
SLC7A5	chr16	87868979	CAUCAUCCGGCCUUCAUCGCAGUACAUCGUGGCCCUGGUCUUCGCCACCUACCUGCUCAAG	Positive
SMARCE1	chr17	40630735	GCUAACAAAGGCGAGGAGAAGAAAGACGACGAGAACAUUCCGAUGGAGACAGGUAACCCAC	Positive
NACA2	chr17	61590697	AACAUUCAAGAAAACACACAGACUCCAACUGUACAAGAGGAGAGUGAAGAGGAAGAGGUCG	Positive
SAMD1	chr19	14089332	AGAGGUGGAGAAGAGCGAGUACUUGAGAAAGAAGAGGAAGAAGAUGAUGAUGAAGAUGAAG	Positive
EFHD2	chr1	15429919	GUGUGGUGUCUGUUGCUGUGUCGUGAAACUGUGACCAUCACUCAGUCCAAACAAGUGAGUG	Positive
PINK1	chr1	20648586	AGAGCAUCGGCCUGCAGUUGCCCUUCAGCAGCUGGUACGUGGAUCGGGGCGGAAACGGCUG	Positive
SFN	chr1	26864211	CUCUCCGCACCCGCUUCCUCCCGACCCCAGGACCAGGCUACUUCUCCCCUCCUCUUGCCUC	Positive
NUDC	chr1	26942710	GGAAGAUGAGAAGGACAAAGGAAAACUGAAGCCCAACCUAGGCAACGGGGCAGACCUGCCC	Positive
RCC1	chr1	28509508	AUCCGCCCACCUCAGCCUCCUAAAGUGCUGGGAUUACAGCUGUGAGCCACCCUGCCCGGCC	Positive
KHDRBS1	chr1	32039564	UAUGGACAUGGGGAGGUUCAAGAUUCUUAUGAAGCUUAUGGUAUGUCUUUAUCUCUGUGGU	Positive
YBX1	chr1	42682477	CGGAGAGCGGACCCCAGAGAGCCCUGAGCAGCCCCACCGCCGCCGCCGGCCUAGUUACCAU	Positive
RPS8	chr1	44776059	UGCAGGCAUCUCUCGGGACAACUGGCACAAGCGCCGCAAAACCGGGGGCAAGAGAAAGCCC	Positive
UQCRH	chr1	46310281	CGAUCACAUACAGAAGAGGAUUGCACGGAGGAGCUCUUUGACUUCUUGCAUGCGAGGGACC	Positive
PHGDH	chr1	119737181	AUGUCAUCAGCUGUCCCCACCUGGGUGCCAGCACCAAGGAGGCUCAGAGCCGCUGUGGGGA	Positive
PHGDH	chr1	119743899	GUUUCUUCUAUUUCCAGGCCUCCUGGCAGAGGCAGGCGUGCGGCUGCUGUCCUACCAGACU	Positive
PHGDH	chr1	119744079	CUCACUGGUCCCUGCCUCUGGGGCUUUUCUGAAGAAACCCACCCACUGUGAUCAAUAGGGA	Positive
CHD1L	chr1	147178331	UUGCUCCUGAGUAUGAAGCUGCAGCUACCAGAUUAAAAGGAAUAGUCCCAUUAGCAAAGGC	Positive
LMNA	chr1	156130672	AUAGCUGCUCAGGCUCGGCUGAAGGACCUGGAGGCUCUGCUGAACUCCAAGGAGGCCGCAC	Positive
ACP1	chr2	272150	CGGCAUUCCCAUGAGCCACGUUGCCCGGCAGGUACCGUCCUUGGACUUGAAGUUGUGUGUU	Positive
TMSB10	chr2	84906104	GAAAACGGAGACGCAGGAGAAGAACACCCUGCCGACCAAAGAGAGUGAGUGUGCCUCGGUC	Positive
PTMA	chr2	231711889	GUAAUGACAUGGCCUGUUUUCUGUCGAGGAGAAUGAGGAAAAUGGGGAGCAGGAGGCUGAC	Positive
PTMA	chr2	231711948	ACAAUGAGGUAGACGAAGAAGAGGAAGAAGGUGGGGAGGAAGAGGAGGAGGAAGAAGAAGG	Positive
PTMA	chr2	231712443	GUGGUUUACCUGGCCUUUGAUUCUCUCCAGGUGAGGAAGAGGAUGGAGAUGAAGAUGAGGA	Positive
PTMA	chr2	231712466	UCUCCAGGUGAGGAAGAGGAUGGAGAUGAAGAUGAGGAAGCUGAGUCAGCUACGGGCAAGC	Positive
SEPTIN2	chr2	241352344	GAACAUUCAGAUUUACCAUAAUGUUCCUUAGUGGUAGAGGUGUGUGCCUAGUGAUGUAGAA	Positive
RPL15	chr3	23919366	GAUCACCAAACCAGUCCACAAGCACAGGGAGAUGCGUGGGCUGACAUCUGCAGGCCGAAAG	Positive
RPSA	chr3	39412372	GUAGGAGCAACCACUGACUGGUCUUAAGCUGUUCUUGCAUAGGCUCUUAAGCAGCAUGGAA	Positive
RPL14	chr3	40462122	AGUAAAAAGGCUCCAGCCCAGAAGGUUCCUGCCCAGAAAGCCACAGGCCAGAAAGCAGCGC	Positive
MRFAP1	chr4	6641852	CUGUCUAUGCUCUGUCUCACUUAACACUACGUUUUCUGCUAUGGUCUGUGGUUGAUGACCU	Positive
MRFAP1	chr4	6642508	UGAUGCGUUUUAGAGGACUUGGCAUAAAAUGAAAGAUUGGCAAAGGCCCUUGAGGGGCUUG	Positive
AHRR	chr5	306645	UGAGAACAAGGCCGGCGUGAACUUCAGCGAGUUCACGGGUGUGUGGAAGUACAUCACGGAC	Positive
HMGA1	chr6	34245391	UACUCCACUGCCCUGGCAGCAGCAGGUGUGGCCAAUGGAGGGGGGUGCUGGCCCCCAGGAU	Positive
SRSF3	chr6	36594441	CCGGAGGAAAGCGGGAAGACUCAUCGGAGCGUGUGGAUUUGAGCCGCCGCAUUUUUUAACC	Positive
RPS12	chr6	132814993	GCGUUUAAGCAUUGCUGCUGGAGGUGUAAUGGACGUUAAUACUGCUUUACAAGAGGUUCUG	Positive
FSCN1	chr7	5603267	CCAAGGCCUCCUCUCUGCAGGUAUGGACCUGUCUGCCAAUCAGGACGAGGAGACCGACCAG	Positive
RAC1	chr7	6401954	UAAACUUGAUCUUAGGGAUGAUAAAGACACGAUCGAGAAACUGAAGGAGAAGAAGCUGACU	Positive
SDC2	chr8	96494259	CUGGUUGCAAGCAGCGGCUGGGAGCAGCCGGUCCCUGGGGAAUAUGCGGCGCGCGUGGAUC	Positive
PSAT1	chr9	78308460	CUGGUGCCCAGAAGAAUGUUGGCUCUGCUGGGGUCACCGUGGUGAUUGUCCGUGAUGACCU	Positive
SPTAN1	chr9	128576891	GGAUGAAGUCAAUGCAGCCUGGCAGCGGCUGAAGGGCCUGGCUCUGCAGAGGCAGGGGAAG	Positive
HNRNPH3	chr10	68339215	AUGGGAAUGAUGGCUUUGAUGACAGAAUGAGAGAUGGAAGAGGUAAAAUAAAUAUUAAAGA	Positive
DDIT4	chr10	72274709	GUGCUCUCCUUUCCAGACACGGCUUACCUGGAUGGGGUGUCGUUGCCCGACUUCGAGCUGC	Positive
SCD	chr10	100360929	AAAGAACCGGAGAUGGAAACUACAAGAGUGGCUGAGUUUGGGGUCCCUCAGGUUCCUUUUU	Positive
RRM1	chr11	4106130	GAACUAGAUACUUUGGCUGCUGAAACAGCUGCAACCUUGACUACUAAGCACCCUGACUAUG	Positive
RPL27A	chr11	8685723	CUGGGAAAGGGAAAGCUCCCAAAGCAGCCUGUCAUCGUGAAGGCCAAAUUCUUCAGCAGAA	Positive
LDHA	chr11	18402947	GAUUCAGCCCGAUUCCGUUACCUAAUGGGGGAAAGGCUGGGAGUUCACCCAUUAAGCUGUC	Positive
NEAT1	chr11	65425135	UAAUAAUAGUAAGUUGUUAGUGUUGGUUAAGUUGUUGCUUGGAAGUGAGAAGUUGCUUAGA	Positive
RPS3	chr11	75404075	AUCAUGGAGAGUGGGGCCAAAGGCUGCGAGGUUGUGGUGUCUGGGAAACUCCGAGGACAGA	Positive
TPI1	chr12	6867626	GGGAAACUGGAAGAUGAACGGGCGGAAGCAGAGUCUGGGGGAGCUCAUCGGCACUCUGAAC	Positive
TPI1	chr12	6868943	GCUAGAUCCCAAGAUUGCUGUGGCUGCGCAGAACUGCUACAAAGUGACUAAUGGGGCUUUU	Positive
TPI1	chr12	6868967	UGCGCAGAACUGCUACAAAGUGACUAAUGGGGCUUUUACUGGGGAGAUCAGGUGAGAUCGA	Positive
TPI1	chr12	6868968	GCGCAGAACUGCUACAAAGUGACUAAUGGGGCUUUUACUGGGGAGAUCAGGUGAGAUCGAG	Positive
DDX11	chr12	31074014	GUGUGGCAGCAGAGCUCCUUAGGACGAGGAGCAGCGGGACGAGGAAGGGCAGACUGGUGAA	Positive
TUBA1C	chr12	49269535	AGAUUGGCAAUGCCUGCUGGGAGCUCUACUGCCUGGAACACGGCAUCCAGCCCGAUGGCCA	Positive
TUBA1C	chr12	49272263	GAAACUUUUUUAUUUUGCAGGCUGACCAGUGCACCGGUCUUCAGGGCUUCUUGGUUUUCCA	Positive
TUBA1C	chr12	49272268	UUUUUUAUUUUGCAGGCUGACCAGUGCACCGGUCUUCAGGGCUUCUUGGUUUUCCACAGCU	Positive
TUBA1C	chr12	49273120	GUUCACUGGUACGUGGGUGAGGGGAUGGAGGAAGGCGAGUUUUCAGAGGCCCGUGAGGACA	Positive
TMBIM6	chr12	49741560	AAGAUCGGGAGCGGAAGUGGGCGAGUCAGAGCACAUCCGGUGUUAGAAGCGCUGGUAGGCC	Positive
COPZ1	chr12	54351229	CUGCAGUGGCGAGUGUCCAUCUCUUAGUUAGCUACCUUAACUGUCCACCCUUACUACCUGU	Positive
TXNRD1	chr12	104348408	AGCGCUCUGGGGCAAGCAUCCUCCAGGCUGGCUGCUGAGGUUAAGCCCCAGUGUGGAUGCU	Positive
TXNRD1	chr12	104349814	UACCUGUAUUUCUCAGUUGCAGCACUGAGUGGUCAAAAUACAUUUCUGGGCCACCUCAGGG	Positive
PEBP1	chr12	118144637	UGGUUUACGAGCAGGACAGGCCGCUAAAGUGUGACGAGCCCAUCCUCAGCAACCGAUCUGG	Positive
COX6A1	chr12	120440521	AUAACCCUCAUGUGAAUCCACUUCCAACUGGCUACGAAGAUGAAUAAAGAGAAUCUGGACC	Positive
ITM2B	chr13	48233403	ACGUUCAACUCCGCUCUGGCCCAGAAGGAGGCCAAGAAGGACGAGCCCAAGAGCGGCGAGG	Positive
NDFIP2	chr13	79553707	GAAAUGUGUUUGUGGCAUAUAGGACUGUGGGGUCUGUGUGUGUAGUGAGAGUGUGUAGCCA	Positive
NDFIP2	chr13	79553708	AAAUGUGUUUGUGGCAUAUAGGACUGUGGGGUCUGUGUGUGUAGUGAGAGUGUGUAGCCAC	Positive
CALM1	chr14	90404490	GAUGAAAUGAUCAGAGAAGCAGAUAUUGAUGGAGACGGACAAGUCAACUAUGAAGGUAAAA	Positive
CALM1	chr14	90405208	UAAAAUUGGUUUACCUCAGGAUGACGUGCAGAAAAAUGGGUGAAGGAUAAACCGUUGAGAC	Positive
NUSAP1	chr15	41371569	UACUAAAGAUAAUGAGCAUAAGCGUUCACUGACCAAGACUCCAGCCAGAAAGUCUGCACAU	Positive
KMT2D	chr12	49021814	AGGACGAUCAGCACAAGAUCCCCUGCCACUGUGGAGCCUGGAAUUGUCGGAAAUGGAUGAA	Negative
FOXN2	chr2	48377712	ACACUUGUGCACUGAAAGCUAACAGGGAGAGGUUACACAAUAUUUUACAGUUUCUUAAACA	Negative
LINC01933	chr5	152240544	GAGACAUAGGAACACUUUUACCCUGUUGGUGGGAGUGUAAAUUAGUUCAGCCAUCGUGGAA	Negative
RTRAF	chr14	51991385	GACCAGAAAAUCAGGCACUACAAGAUUGAAGACAGAGGGAAUUUAAGAAACAUCCACAGCA	Negative
TFDP2	chr3	141950013	CUUGAGCUCAGGAGUUCAAGACCAGCCUGGGCAACAUGACAAAACCCUGUCUCUACAAAAA	Negative
ZC3HAV1L	chr7	139025868	AGCCUCCCAGAGUGCUAGGAUUACAGGCAUGAGCCACUGCACCCAGCCUCUUAACAAAUUU	Negative
C2orf72	chr2	231048729	GGCAUCUCAUUUGGGGCUUUUUGGCAGUGGGCCUCAUUUUAAUCCUGCAGGGCUGCCUGCC	Negative
MYH9	chr22	36302583	CUACCUGAAGCUGCGGAACUGGCAGUGGUGGCGGCUCUUCACCAAGGUGCGUGCUAGAAGG	Negative
NCOR2	chr12	124346669	GCCGGCCCAUGAGGGCCUGGUGGCCACGGUGAAGGAGGCGGGCCGCUCCAUCCAUGAGAUC	Negative
LINC01933	chr5	152229528	UUCUAAUUUCCUUUUUUAGCAGAGCAUACAGGCCUUAGGUUCAAAGUGUUUGGUAAGCCAG	Negative
PNPLA6	chr19	7540653	GUCUCAGGACGGGAAGGAGUGUGUGGUGAAGGAAGUGGUUCCUGGGGACAGCGUCAACAGC	Negative
CYTH2	chr19	48481139	AAUAAUUUGGAGGCGAGCGGGGAGGUGAGAGGAAGCUGUGCGGUGCAGGAUGGCGUGGCUG	Negative
PRC1	chr15	90966883	AAAAGUUUAUGGCAAGAAGUGCAAAUUUUAGCAUAUGGGGCCUGACUUCUCUACCACAUAA	Negative
ZBED6	chr1	203800407	ACUACGAUUAUUCUACGUUGGUUCUGAGCUGGGAUCCUGAGCAGAAUGAAGUUGUUCAAAG	Negative
SEPTIN9	chr17	77499621	GGUCAGAGUGGCGUGAGCUGCCCGGCGCCUGCCCUGCCCAAGUGACCAGGGAAGUGUGUGU	Negative
NUP214	chr9	131187331	CUACUCCACAGCCAAAACACCUCACCCAGUGUUGACCCCAGUGGCUGCUAACCAAGCCAAG	Negative
BOK	chr2	241572583	CGUUCCUCCGCAGACCCAGGCCCUCCGGAAGGGGUGAGUGGGGAGGGGCUUUCCUGAGCCU	Negative
NA	chr1	112957297	CAUAAUAGCCGCUGUGACCGCAUAACCAACGUGUGUGUUGAAGUGAUCAAAUAACCAUGGA	Negative
KIAA0930	chr22	45192448	CAACAUGUAUUUUAGCAAAAACACGAUGCUGGCCUCCACUGGAUAGCUCAGUAUGCUGAUU	Negative
WIPI2	chr7	5232941	GGAUUGGUAGUAUAGAAGAUGCUGGGAAUUGUCUUCCUCGCUCAGCCUCGGCUUCCCGCAC	Negative
COX10	chr17	14207966	GGAAGCAGUUCCUUCUAAAAGGGUAGCCCUGGACUUAAUACCAGCCGGAUACCUCUGGCCC	Negative
MICAL3	chr22	17791059	CCUGCCCUGCCUCCUCAGUGCCCGGGAGCUGGAGCUGGAAGACCGGCAGAGUCGACUGCAG	Negative
CDK12	chr17	39531013	GAGCCACCUUGGGGAGUCCAGCAGUUACCAGGGCACAGGGUCAGUGCAGUUUCCAGGGGAC	Negative
WAPL	chr10	86500120	UGCUUGUCAGUUUGUAAUGUUACCAUACAGGAUACUAUGGAACGCAGCAUGGAUGAGUUCA	Negative
TRIM4	chr7	99891072	UAGAUUGUCUGGACUCAGGAGAUUGUGGCAGUUACUGGAUAGUUAUUUUUAAGAUAAUGAU	Negative
LOC100131626	chr11	118398474	GCUUAAGGCCACUACUGGUAAGGAAACCAAGUGUCCUCUGUGCCUUUUUUCUUUCUGUGAA	Negative
C1QTNF2	chr5	160361425	AUCUUCCAAUCUGCAACGGGAGACUGUUCAGCACCCAGGCCUAGUAGGCUUGCUCAAGACA	Negative
NUMA1	chr11	72013186	GAAGGCCAGCUAUGCAGAGCAGCUGAGCAUGCUGAAGAAGGCGCAUGGCCUGCUGGCAGAG	Negative
PTMA	chr2	231708631	CGCGCGCCUCCUCCGCCGCCGCGGACUCCGGCAGCUUUAUCGCCAGAGUCCCUGAACUCUC	Negative
C3orf33	chr3	155782349	UUCAUCAAACUUGGGAAGUUUUCAGUCAUGGUUUUUUUUUUCAAAUAGUUUCUCUCCUGCU	Negative
LARP4B	chr10	825075	CCAGGCAGUCUCGAAUCCUCUCCUGGUUUAGGGAGGGGAAGGUGAGUUGUUGAGCAGUUAC	Negative
LINC01933	chr5	152109079	GCUAUGGGGAGACCAUUCCUGACAGACAGGGGAAUAACCAAUGCAAGGGCCUGGAGUUGGG	Negative
MTRF1L	chr6	152988368	CACCUACUGACAAAGAACAUGGUGCUAUCUGGCAUGGGAGAAAUGUUCAGUUUGCUAUGGC	Negative
ZBTB26	chr9	122918414	UUGCCUUACUUUUGCCCUCUCCCAUUUUCUGUUUUGAGUUAUUUAUCUUGUAAAGUCUGUU	Negative
SOGA1	chr20	36784106	CAGCCAGGGAGGCUGCGUACUCAGCCUCGGGGAGAAAUCCCCGUGGGACCUGAGCCCCAAG	Negative
C1orf43	chr1	154215071	AGGCCAAGGCAGGCGGAUCACUUGAGGUCAGGAGUUUGAGACCAGCCUGGCCAACAUGGUG	Negative
RELL1	chr4	37611283	GAUCCAGAAAGUAGCAAUAUAGGACUUUUAGGGGUAUGUAUUAGUGUAAAUAAUAUAUGUG	Negative
EFHD2	chr1	15429908	CGUGUGCCUGUGUGUGGUGUCUGUUGCUGUGUCGUGAAACUGUGACCAUCACUCAGUCCAA	Negative
PUS10	chr2	60942338	GGUUUUCCUGGCAUGAUGUGGACAUCCAUGGAGCACAUGCCGUAAAAUGGCUGUUUACCCA	Negative
SLC25A28	chr10	99610965	CAAGUAGGUGGGGUGACCGCCUAUUUCCGAGGGGUGCAGGCCAGAGUAAUUUACCAGAUCC	Negative
PSMB2	chr1	35601540	UAUACACUAUUUAAUACGCCAAUGAUAAAUGCCUUACACCAUAAGAAGAAAGCUAAUCAUU	Negative
AK4	chr1	65229489	AGGAAUUCGAGGCUGCAGUGAGCUAUGAUUGCACCUCUGCACCCAAGCCUGGGCGACACAG	Negative
KDM6B	chr17	7848434	AUUCGCAAGGAAGAGGAACAGCAACAACACGAAGCAGGCGUGGCCCCCCAACCCCCGCUGA	Negative
PREX1	chr20	48627555	CUGCGAGUCAAGGACCAGAUGCCCCAGGGUGCUCCGCGGUGAGUGGCUGCCUCGUCCGCCC	Negative
NDRG1	chr8	133237515	CCAGUGCGGCUGCCAGGUUCCUGUACUACUGCCUUGUACUUUUCAUUUUGGCUCACCGUGG	Negative
NDRG1	chr8	133238063	CACAGCCCCAACCUCCCACCCCUGAUACAUGAGCCAGUGAUUAUUCUUGUUCAGGGAGAAG	Negative
FAM117B	chr2	202724938	UCAUUACAGACAGAGAGUGCAUGGGCUGAAGAAUACUCUGAAAAGAAGAAAGGGUCUCACA	Negative
ZFR	chr5	32444697	AGGAGGAGCGGGGCAGAGGAGGGAGGCAGCGGGUGAGAGUUCAGAGUUCAGCAGCAGCAGC	Negative
SLC36A4	chr11	93147100	UGGCGUGUACCUGUAGUCCCAGCUACUGAGGAGGCUGAAGCAGGAGGAUCCCUCGAGCACA	Negative
ARSB	chr5	78778143	GAAUCCCAGGGCUGGGUGUAGGUAGCCGUUGGAGGCCAUCGCUACAGGGCACCUAUCUGUU	Negative
ZFP36L2	chr2	43224786	GCGGCCGCUCUGCUGUACGGCACCGGGGGCGCCGAGGACCUGCUGGCGCCGGGGGCCCCGU	Negative
BRD3OS	chr9	134028238	AAGGCAUAAAGCAAAGCACAAGUGCUCUCCGUGGGGAGAACCCGGCCGGCAGCUGGGGAUG	Negative
CHMP3	chr2	86505006	GCCUUCCUAUCUGUGUUUUCUCAAAGUCAGGAGCUGACCAGGAGCACACUAAGGUGUGGUC	Negative
SCARB2	chr4	76160404	ACAGGGAAUUGGGAGCCAUCAUAUGUCACAGUGUUCAGAAUUCAAGCAUAUUUAAGGGCAU	Negative
PIM3	chr22	49962959	GCUCCGCACAGAGUGCCAGCAGCUGAUCCGGUGGUGCCUGUCCCUGCGGCCCUCAGAGCGG	Negative
MRPL53	chr2	74472087	AGCGCCAAAGAGACCAACAAGAUGAUUUUAGCGUGGACUAGGACACUUAACCUAAGAAGAG	Negative
EXOC5	chr14	57203990	ACAUCAUACUUCACAUAGCAGUCAACCUCAGAGGAAAGUCAUUUAUUCAGAAGGCAUAGAU	Negative
CBX5	chr12	54234604	CAACUGAUUGUGAUCAUUAAUGUCACAAUAGAUCAAAACCUAAUUAUCACAGCCUAGGUAA	Negative
SPTAN1	chr9	128591525	GUGAACGAUCGUCAGGGUUUUGUGCCGGCUGCGUACGUGAAGAAAUUGGACCCCGCCCAGU	Negative
PLEKHM3	chr2	207822901	CAGGCCUCAUGGCUAAUAAACCAGCUAGAGGACAGCUGGGGCCUGUGGCUCCUUCUCCAUG	Negative
DSP	chr6	7580933	GAAGGUGGAAGAGGAGCUGAAUCGGCUGAAGAGGACCGCGUCAGAAGACUCCUGCAAGAGG	Negative
LINC01933	chr5	152091492	GAGGAGGACAUGUGGGCAGAGCACCAGGAGGCUCUGCUUCAGACUACUGGCUAGAGAUAAA	Negative
OTUD5	chrX	48922531	AUGGGGCAUGGAGGAGGGUGCAAAGAUAUGGGUUGCUGUCUUCUGGCCUCCAGCUGCAUGG	Negative
SLC30A9	chr4	42070558	AAUCCACUGUAUGACAGCCUAGGUUCUUUGGGUGUGGGCACCUUAUUAGGCAUGGUCUCAG	Negative
BAZ2A	chr12	56630306	GCUCCGACUCACUCCUCCCCCGCCGGCCAUGUUGGCUCCUCUCGGGCCCCGCGGUUGAGCC	Negative
SOCS5	chr2	46760983	CAGGAUGAUUUUGUGAACCGUGAAGUACGUGAGACUAGAAGACGCCCAAACAAGUCAGAUA	Negative
STX10	chr19	13150238	GGCGGGGGUGGCGGCGCGUUCUCCUCGGUUGGGAGGGAACCAGCCCGCGAACCCAGGCCGG	Negative
C3	chr19	6713431	GAUCCAGGAUGGCGAACAGAGGAUUUCCCUGCCUGAAUCCCUCAAGCGCAUUCCGGUACCA	Negative
DUSP3	chr17	43766947	AUGCCCAGCUGCGGAUGGGAGCUGUUCCUGGACAGCCUUCUACUGCCUGGGAAGUGAUGGA	Negative
FNDC3B	chr3	172398415	AUUUACACUAAUUGUGAGCAGUCUUCUUAUGUGUCAGCUCAUUAUUUUUGAAACAUUUGCC	Negative
SEMA6A	chr5	116444110	CUUGAAUUUUCUCUAGAAAUGCAGAAAUUAGGAAGGUGAUGGGUCUGUAUCCCCCUGCCCC	Negative
GNG7	chr19	2512795	GAGCCCGCCUGCCUCCACCCUUUCCAACAAGCCAUCUUGGUAACUGGGAACAAACACACCC	Negative
CAND1.11	chr11	10398206	GAGGCUAUUCUGGAAAUGCUGAGCUUGGCAGAAGAGGCUUUGGGGGCUCAGGGGAGAAAAG	Negative
SMG5	chr1	156266207	AAAGUUGGUGAUGACAGUGACCUGAGUGAAGGCUUUGAAUCGGACUCAAGCCAUGACUCAG	Negative
LOC101926913	chr2	170716372	GCCGGGCGCGGCGGCGCCCCCGGACUUCCUGCAGGUGCCCUACGACCCCGCGCUGGGCUCA	Negative
DM1-AS	chr19	45771795	AGAGCCUGAGCCGGGAGAUGGAGGCCAUCCGCACGGACAACCAGAACUUCGCCAGGUCGGG	Negative
KPNA3	chr13	49700932	AGUUGAAAGCAAGAGUCCCUGAGUAUAAAGGAAAAACAGCAAAACAAAAAGCAAACAAAAA	Negative
MRPL44	chr2	223967346	UCCACCUCACAGGUUCAAGCGAUUCUCGUGGCUCAGCCUCCCUAGUAGCUGGGAUUACAGG	Negative
HBA2	chr16	173184	CCUACUUCCCGCACUUCGACCUGAGCCACGGCUCUGCCCAGGUUAAGGGCCACGGCAAGAA	Negative
RNASE4	chr14	20699916	AUUUGAGCUGUCCCAGGCUCUGUCUCCUCAGCUCAUUUCCUACUCUUUUUCUCUAUAUAAC	Negative
SPON2	chr4	1171338	GGGGGAGGCGCUGCAGAGCGUGCACGCGGUGUUUUCGGCGCCCGCCGUCCCCAGCGGCACC	Negative
PTPN12	chr7	77537494	AGCUGGGGAAGACGGAGCGGGCUCUGUGCCGGGCGGGCGGGCGGCGGGGGGGCCAGCGACC	Negative
ACVR2B	chr3	38491528	GAGCACUGCCACGAGUUAAGUGUGUGUUUAGCCAAAUAAUUUCUCCGUAAGGGAAAAAUGC	Negative
MANEA	chr6	95608903	CUGGUUAGUGAAUAAUUACAUGAAAAAAAAGAGUCUGUACAUCUUCAGAGUUUCAGUCGGC	Negative
SNX5	chr20	17947574	GAACUCAAACAAAGCUCUGGAUAAGGCCCGGUUAAAGAGCAAAGACGUCAAGUUGGCUGAG	Negative
SPECC1L-ADORA2A	chr22	24423395	UCUCUACUAAAAAAUACAAAAGUUAGCCGGGCGUGGUGGCGGGCGCCUGUAAUCCCAGCUA	Negative
GOLGA8A	chr15	34383767	AAAAGGAGAGAGGGCCCAGUGGCAGCAGAGGAUGAGGAAAAUGUCGCAGGAGGUGAGAUCU	Negative
NAB2	chr12	57095428	AGCGUCUUUCUUUUCAGAUUGUGUACAGUAGAUUAUUUAUUUUGUUAUUUUGGAAUAAAAU	Negative
LINC01933	chr5	152048730	UGGGUUCUCUAUUCUGUUCCAUGGGUCUGUGUGCCUAUUUUUUAUACCAGUGUCAUGCUGU	Negative
CASP6	chr4	109689057	AGGAGAAUCACUUGAACCCAGGAGGUGGAGGCUGCGGUGAGCCGAGAUUGCGCCAUUGCAC	Negative
MAVS	chr20	3867726	ACUUUAUCUUGUGCCUUGAGAAAUUGCUGGGGAGAGAGGUAUGUCCACUGGGCAGCUGUAC	Negative
ATF7	chr12	53523312	CAGCUACUGUUAGCUCAUAAAGACUGCCCAGUCACUGCACUACAGAAAAAGACUCAAGGCU	Negative
C1orf100	chr1	244365080	GAUGGUGGAUGUCUGCGCCAUUACCCCUGAGACCCAGGAUUUAGAUACCAUAGGGGAAGAG	Negative
SETD1A	chr16	30965180	UCCCCAGCCCCGGAGACCACCAAUGAGAGUGUGCCCUUCGCCCAGCACAGCAGCCUGGAUU	Negative
NACA	chr12	56719993	AUACCAGUCUCUCCUCCUCUGCCAGACCCUGAAGACCUCAAAAAUCUCCCCAGUUCAGUAU	Negative
JUND	chr19	18279759	UUCUGUUUUCAGUAAAGUCUCGUUACGCCAGCUCGGCUCUCCGCCUCCUUCUUCCCCCGCC	Negative
KATNAL1	chr13	30202953	CACACAAACCUGGAAAAACAUCACAUUUUUGUCACAUUUUUACUGACAAAUGUAUAUUCAU	Negative
LAMA5	chr20	62334186	GAGGGGCUACGCGCAGAUGGCACCUGUCCAGGUGGGCGCUGUGCUCCCCCUCCCAGGCUCA	Negative
GFPT1	chr2	69321837	UCAAAAUGUUAUGUAAUUACCAUAAAUAAUGGCUAGCGAGAACAUCUUUGGAAAUUCUCAA	Negative
LNPEP	chr5	97028884	UCCAGAAAGUUACUGACACAGUAAAACAAGGAAAGUUCUACCCUAAGAGCCGCCAUCACUU	Negative
NFE2L1	chr17	48056487	UAGUCACCGCCAGAAGGAGCAGGAUGUGGAGAAGGAGCUGCGAGAUGGAGGCGAGCAGGAC	Negative
JMJD6	chr17	76726690	AGCCAAAGCCAAUGGAAAACCGCGAGAGGCGUCGGGGCGGGGAAGACGGCGGCCGCUUGCC	Negative
YES1	chr18	722927	ACCACGCCUGGCUAGUUUUUUGUAUUUUUAGUAGAGACGCAGUUUCACCGUGUUAGCCAGG	Negative
GOLGA5	chr14	92806797	AGGUCAAGAGGAAUCUUCAAAGGAAAAUGUGUCAUCAAAUGCUGCCUGCCCUGACCACACC	Negative
TET1	chr10	68645885	UAAUGAAGUGGAGUAUUGCAACCAGUUACUGGACAGCAGCAAAAAAUUGGACUCAGAUGAU	Negative
CLCC1	chr1	108930788	CCCAGGGGUUCAAGUGAUUCUCCUGCCUCAGCCUCCCAAGUAGCUGAAACUACAGGCGCAU	Negative
C3orf22	chr3	126539218	UACGUUCAGACAUAGUCACAGAAUCCACAAGGCUGGGACUGGCUUCGCAGUCAUCCCAGGU	Negative
TSPYL4	chr6	116253454	AAAGAAGGUAGUGCAGAAGGAAAAAAAGGUGGCAGGAGGGGUGAAAGAGGAGACACGGCCC	Negative
DNHD1	chr11	6565843	AAGAAAAAAUGAGCAGGAGAAAGAGCAAGAGGAAAAUGAAGAGAAAGAGGAGGAGAAGACA	Negative
TMEM41A	chr3	185490351	UCAUGCUAGGAGAAUGGGUUCAGUAUAUGGGGCCAUCAGGCAGUAUACCCUCUGAAUGUUU	Negative
PABPC1L	chr20	44910137	CUCCUGCUUGCCCCGCAGCCCCGGCCCCCUGCCCACCAUGAACGCCAGCGGUUCUGGCUAC	Negative
CPN2	chr3	194342259	GGGUCUUUUCCAGCACCUGGCUGCCCUGGAGUCCCUCCACCUGCAGGGGAACCAGCUCCAG	Negative
MCUR1	chr6	13787633	GAAGCAGAAUCUCACAUGGACGGAACGUCUGUAUUUCCCUCUCCUGCACGAAUCACUCAUC	Negative
CAND1.11	chr11	10318706	AUGUCAGGGAGCACAGCAGCGCGCAUUCUAGGAGCAAACUAUAGGCAGGCCCAAGAGAGGU	Negative
SEC22C	chr3	42549580	UCAACUCUCCCACCCAUGCCUGGGAGUCAAGUCUUGGAGAGGAGUAACACUUGGUGGUCAG	Negative
LINC01933	chr5	151961950	GGAUGGGUGAUAGGUGAGUGUGAUAUUGCUGUCUGGUGGGUAGAGACCAGGGAUACUGCCA	Negative
LINC01933	chr5	152122020	AGGACAUGAACUCAUAAUAUUUAACUCCUGGAGAUACCAAGCUGUGUUUAACCAAACCUCU	Negative
SMIM14	chr4	39551630	UGUAUUUACAUUUACCUUGGUAGUUUAUUUGUGGAUGGCAGUUUUCUGUAGUUUUGGGGAC	Negative
VAMP2	chr17	8161685	AAGCUGUCGGAGCUGGACGACCGUGCAGAUGCACUCCAGGCGGGGGCCUCCCAGUUUGAAA	Negative
NA	chr5	179699054	CUCUCUUUACUGCGGCGCGGGGCAAGGUGUGCGGGCGGGAAGGGGCACGGGCACCCCCGCG	Negative
SFXN5	chr2	72968492	GACGGCGCUGACGCGAGUGGUCCUGCCCAUGCCCAUCCUGGUGCUACCCCCGAUCGUCAUG	Negative
NUDT4B	chr1	148751273	GUUCACAAAUUAAUGCUGUCAAAGGAAUGAGUAAAGCAGAAAAACUUUUAACCAGCAACAU	Negative
MAGI2-AS3	chr7	79462476	AAGAAUAUGAAGCUAGCAUAGGUUCACAAAGAAUGAGUCAAAUCAAACAACAUGCAUUUUU	Negative
NDUFAF3	chr3	49021383	GGGGGACGGGGGACUCCCAGGACGCGAGCAGAGUGAACGAGGACAAGGUGAUGCUCCACGC	Negative
CNN2	chr19	1037909	CCAGGAGGAGGCCGGCUACUGAGGCUCCCAGCACGCUCUCUCCCCACAUCGUCUGCCCAUC	Negative
CLNS1A	chr11	77637672	AAAAGUUUCCCGCCGCCUGGGCCAGCGGAGGGGCUCCUGCGGCAGCAGCCAGACACUGAGG	Negative
GNA13	chr17	65009905	UAUACUACUUGGUAUGUGACUUUGGUUUGUGUUAAGAAAGCUUGUAUAUAAUAUUUUUUGC	Negative
SLC6A12	chr12	190952	UCUCCUGCCACAAUCCUGCUGGGAACCUCUGGAGAGCCACAGGCACCCCCAGCUGGAGGCC	Negative
PAK2	chr3	196827298	GAUUUCUUAAAUCGAUGUUUGGAAAUGGAUGUGGAAAAAAGGGGUUCAGCCAAAGAAUUAU	Negative
JAG1	chr20	10673599	GCGGCGGCCGCAGGGGCAGCGGCGACGGCAGCACCGGCGGCAGCACCAGCGCGAACAGCAG	Negative
SMIM12	chr1	34853977	UGUUGUUGUUGUUGUUGUUGUUUUAAAUAUGGAGUCUCGCUGUAUUGCCCAGGCUGGAGUG	Negative
COQ2	chr4	83267695	UCGGAGAAAAUACCAAGCCGUGGCUCAGCGGCUUCAGUGUUGCAAUGCUGGGGGCACUGAG	Negative
PPP3CA	chr4	101025673	AAGAGGGAGAGAGAUAAUAAACUAUAUUUUGGUGGGGAUGGUGAUUAAACACCUCUUUUGG	Negative
IGF1R	chr15	98891585	AGCGACUCCGAGGGGUUUGUGAUCCACGACGGCGAGUGCAUGCAGGAGUGCCCCUCGGGCU	Negative
C1QTNF9	chr13	24311772	GUUUCAUAUGCUUAUGUCAAAGAUGUGCUGGCAGGUCUGGUCUGUGGAGUCAUCUGAGGCC	Negative
ZNF773	chr19	57516203	GAAUCUGAAUGCAAAGACAGAACAAGGACCGACUGGAGUCACACUGACAUCAACCCCCAUA	Negative
TMF1	chr3	69021907	CCAAGGCGGGCAUAUCACCUGAUGUCAGGAGUUCAAGACCAGCAUGGCCAGCAGUUUGGUG	Negative
PFN2	chr3	149968417	ACGUCGAUGGUGACUGCACAAUGGACAUCCGGACAAAGAGUCAAGGUGGGGAGCCAACAUA	Negative
ST7-AS1	chr7	116953064	CUAUAGGUAGGGAAACUGAGGCUCACAGCAGCUGCGUAGUUUACCUUAAGGUGGAACCAAA	Negative
GBP2	chr1	89120212	UGAGCAGCACCUUCGUGUACAAUAGCAUGGGAACCAUCAACCAGCAGGCCAUGGACCAACU	Negative
NEAT1	chr11	65432138	UUGCAAUUCUGAAUUGUGCUAUGAUCAGGUGUCUUUUUAGUAUAAUGAUUUACUCUCCUUU	Negative
FXR2	chr17	7593945	CCGAGAGAACAUCAGCAAUGCCCAGGCUUUGCUGGAGUAUCACCUCUCCUACCUGCAGGUA	Negative
RHOBTB2	chr8	22999690	AGGAGGUCGCGAGCGGUACCUGGGACUGCAGCGCCAGGCGUCUUCGCGGCAGCGCCUUCGC	Negative
RIMKLA	chr1	42404546	CAUGAAGACUUUUCAAAAAUGAUUGAUGAAGCUGAGCCCCUGGGCUACCCAGUCGUGGUGA	Negative
WDR89	chr14	63597784	GAAAUGAGGGGGAAGAAACAAAAACGUGAUGGUGCCUCAUGCUGCUUAAAAUCUUCAGUAC	Negative
SIRT7	chr17	81915500	UUCCUUUCUGCCUGGCAGUGCUGCCGACCUGAGCGAGGCCGAGCCAACCCUCACCCACAUG	Negative
LSP1P4	chr2	91654949	AUGAGCAAGAAAAGCCUCUGGGAGCAGAAGGGAGGCUCCAAGACCUCAUCAACAAUUAAGG	Negative
LGR4	chr11	27368559	CUAUUAAACUCACUAGCAUUUUUAUUAAUGGCCGUUAUCUACACUAAACUAUACUGCAACU	Negative
NFATC2IP	chr16	28965502	AUCAUGAGGGCAGGAGAUUGAGACCCUCCUGGCCAACAUGGUGAAACCCCGUCUCUACUAA	Negative
SEC22C	chr3	42561177	AAGUUGCAGCCUCCAGCGGUUCUCACUCUGGAGGACACAGAUGUGGCAAAUGGGGUGAUGA	Negative
CHST12	chr7	2432940	CCGCCUGCGCCGGGGAGCAUGGAGGAGAGCGUGAGAGGCUACGACUGGUCCCCGCGCGACG	Negative
TBC1D24	chr16	2497015	GGUGUCCCCUGAGAAGCUGCUGGAGAAAGCGUUCGCCAUCCGCCUCUUCUCCCGCAAGGAG	Negative
TLE4	chr9	79718846	CGCCAGAUCAACACCCUCAACCACGGGGAGGUGGUGUGCGCGGUGACCAUCAGCAACCCCA	Negative
BHLHE40	chr3	4979507	GCACACACCGCCAGUCUGUGCGCUGAGUCGGAGCCAGAGGCCGCGGGGACACCGGGCCAUG	Negative
CDC42	chr1	22092606	CCUGCUUCAUUAAGAAGCUGGGGGUAGGGUGGGGGUGGGGAGAACACUUAACAACAUGGGG	Negative
PATL1	chr11	59637485	UGCUUUGGCAGUGUGGCUUUUUGCACACUUGCCCUGUCUUCCUGAGACUACUUCAGUAAGC	Negative
ZNF274	chr19	58213313	GAGACUGCCCAGCACAUAAUGAAUAAAUAAGAAAAUGAGUGAGGAGUUAUUAACAUCAUUU	Negative
CAND1.11	chr11	10414297	GGAAGAUGCAUGUCGUUUGCACCCGGCACUGACUUCCAGCUCCCUUUUGCGUAGGAGGCUC	Negative
UBE2H	chr7	129831766	GGGCUCCCUCUGGAAGCCCCAGCACCGGGGGGCUUUUGGGCACAGGGUCAGUGGUAGCCAU	Negative
CHD9	chr16	53327216	AAUUACAUAAUACUAAAGUUGCAGUUGAAAGAAUAUCCAAGUAUGUGUUGGUAGUUACUAA	Negative
HIPK2	chr7	139566913	UUGCAGAGAAGUGCCCCCUGCAGGGCUCCCGUCCCAGAACACCAGCACCAGAGAGGGUCUU	Negative
NACC2	chr9	136008732	CCUGCUGUGUGCUCCCUCCACGUCCUGAAUGUACCGUGGGGCGGGGGCGGCGGCCCGGGCU	Negative
PTPRA	chr20	2923271	GAAUUCCACUGAGUGGUAAUGGAUGAUGCAGUUCAAAUAACUAAGGUAAGAGAAAUAAAAC	Negative
MSI1	chr12	120342433	CCAUCCCGUCCUGUAUCAUAUGUAAAUACUGUGAGGUGAUGUGCCCACCCCUCUCUAAGAC	Negative
LINC01933	chr5	152234022	UUUUGCAGGGGAAGUGUUGAAUUUUGAUGAGGUCUAACAUCAAUAUUUUCUUUUGUGAAUC	Negative
BIRC6	chr2	32487665	UUUAAUUUUCAGUAUCACAGUCUCCCACUGGAACAGAUGAUUCACUUCUAGGGGGUUUACA	Negative
TNFRSF21	chr6	47286420	CCAACACAAGCCUGCGCGUCUGCAGCAGUUGCCCUGUGGGGACCUUUACCAGGCAUGAGAA	Negative
TOLLIP	chr11	1274627	CAGCCUGACUGUGCCAUCUUGGAGCCUCAGGCGGGGCUCCGGAGAUAGAAGACAGGUCGCC	Negative
NA	chr16	21403946	CGUCUGCGGAUUCCGCUUCCACCAUCAGCCGAUGAUAAUCUCAAGACACCUUCCGAGCGUC	Negative
LRP11	chr6	149820199	AACCCAUUACCUUUUAGAAGCCAACUGUUGGCCCCUUACCAUGCUGGACUGCUAUAGGCCC	Negative
SBF2	chr11	9780465	UAUAACUUCUGCGCCCAGGAUGGACAGAGUGCCCAGCAAUGGAUGGACAAGAUCCAGAGUU	Negative
ITPR2	chr12	26832865	CUUGGCCGCUGUAGUCCCGCGAUCCGAUCCGCUUCUGCCGCGGCGGCUCCCUGGAGAGAGG	Negative
H2AZ2	chr7	44828111	UUGUUAUCCCUGAGUUGGAAGAGCAUCACAGGGCAUAGUUUCACAAAAGCUUCAAAAAAUA	Negative
ATP11A	chr13	112882613	CAAGCCCGCCUGCCCUGUGUGUUGGGGCUGGCUGAGUUUCGGUCUCCCCAUCACCGGCCGC	Negative
LSM14B	chr20	62130251	GUAGUCCAGCCGGCAGCUGUGCAAGCUCAAGGGCAGGUGAAUGACGAGAACAGAAGACCUC	Negative
IDI1	chr10	1040684	AAUUAACUUUCAUAUUAGCAGAUUAAACUAGCAGAGCAGGUUCAAGGGAAAUUAAAUGAUA	Negative
KIF13A	chr6	17856094	AGGUCAAGAAGUGGUUUUCAAGUGCCUUGGGGAAGGAAUUCUUGAAAAAGCCUUUCAGGGG	Negative
RALA	chr7	39707017	CCGCUAGAAGUCUGUCCAAAUUUAAAAUGUGUGCCAUAUUCUGGUUCUUGAAAAUAAGAUU	Negative
PPP2CB	chr8	30791245	UCAGUGCACCCAAUUACUGUUAUCGUUGUGGGAACCAGGCUGCUAUCAUGGAAUUAGAUGA	Negative
STXBP5	chr6	147387112	UUAUGCACAACAAACUAGAGACUCAGUUAGGAUUAGAAAGCUUAAAGUAUGUUUGAGUGUA	Negative
ACTR2	chr2	65269313	UAAAGUGUUUUGGGUGGGUUUUGUUGCGGGGGGGAGGGUAACAAUGGGUGGUCUUCUGAUU	Negative
ARIH2	chr3	48983344	GGUCUCCCGGCUGCCAUACUGCAUGCUGCAGGCUCUGCCUUUCAUGACCCCAGGCAACAGC	Negative
NA	chr16	22346516	AAAUAUCUUUGCAAACAGUUUGAAUACUGUGAAUUCAUUACGAAGAAUGUUCGAGAGAAAG	Negative
STAT3	chr17	42315728	CCUCCCCCAUGUGAGGAGCUGAGAACGGAAGCUGCAGAAAGAUACGACUGAGGCGCCUACC	Negative
TRAM1	chr8	70574460	UAAUAUGUUUUCAGUGUUCUCUAAUUUUUUGGAAUUUUUGUAGACUUUACACCUGGAAAAA	Negative
LINC01933	chr5	152264440	AAUUCCAAAGCAAAACAAGUGUAAGUAAGGGAUGAUGAGCUUUGUGUUGGGCCGAGUCAAA	Negative
TMCC1	chr3	129654968	UCAGUCCUAUGAACGGGCCCGGGACAUCCAGGUUAGUAUGAAGGAAAAGGUGUAAAUGCAA	Negative
NORAD	chr20	36046854	CAGACUAUUCAUUGGGUGUUUGGGGUGGGGGAAGGGGGGGUGGGCAGAGGAGGUAUGCAGG	Negative
LINC01933	chr5	152125695	CCCCACAGCCCUCCACUCUUUCUUUAGAAUGAAGCAUUAUUGGUAAAAAGCCCAUAUUGCA	Negative
RUSC1	chr1	155325363	CCGGCUGAGCCCGGAUGUGGGGCACCUGGUGCUGACCACCCUCUGCCCGGCCCUCCACGCC	Negative
MINPP1	chr10	87552225	AUUACAAAAAACAAAUGCAUCGGAAGUUCCGAAGUGGUCUCAUUGUACCUUAUGCCUCGAA	Negative
NCOA4	chr10	46010236	UAUCUUCUGGAGAAGACAAGUGGCUGCUUCGAAAGAAGGCCCAGGUGAGCAUAAACAUCAA	Negative
PHACTR4	chr1	28499043	AGCCAAGAUUGCACCACUGCACUCCAGCCUGGGCAACAGAGCGAGACUCCAUCAAAAAAAA	Negative
ZBTB6	chr9	122908942	GAUCUUGGUCAUUUGAAAGAUCAUUUCCAGGUCUAAAAUUCCAUGAUUUUGUAUUUAAUUC	Negative
POLH	chr6	43618603	UGGCGCUGGGUGAAGUGGGCCCAGAGAAUGGUGUACACAUCCCUCCCAUACAUAUACCCAA	Negative
RAPH1	chr2	203434822	AAAGACAUUUAGAGAAGUGAAUUGAGUCAGGGUGAUGGUGAACACUACAUAUUUUAUAGAU	Negative
C12orf43	chr12	121001811	CCUGGGGCUCUAACGCCUGAGCCCAGGGAGGCCGAAGCUAACAGGGAAGGCAGGCAGGGCU	Negative
ARSD	chrX	2906430	AAAAGAAUGCCUUAAACAAAGCCAGGCACGGUGACUCACACCUGUAAUCCCAGCACUUUGG	Negative
CIAO2A	chr15	64093696	GUCCUGUGGCUCUCCGGCCUCUCUGAGCCGGGAGCUGCCCGGCAGCCCCGGAUCAUGGAAG	Negative
NR5A2	chr1	200039765	GAAGCCCUGGGACUGGCUCGAUCGCAUGGGGAACAGGGCCAGAUGCCGGAAAACAUGCAAG	Negative
HSD17B4	chr5	119506856	AAAUGUGAAGCAGUUGUUGCUGAUGUCCUAGAUAAAGGAUCCGGUGUAGUGAUUAUUAUGG	Negative
AFMID	chr17	78207150	UCCCUCUUCCCAGCCUGGAUGGAGCUCCAGGGCUGGGGAACGUCCGCAAGUCAAUGCUCAG	Negative
DDX21	chr10	68984337	UUUGAUCACCAUGUACUAGGAGCUCUGAUAGCCAGCUCAGCUCCUAAUCCUUGAGGCAACA	Negative
JMJD1C	chr10	63200628	AUUGAAAGAUUGGCGUAAAGUCAAGAAGCUGAAGCAAACUGGGGAAUCCUUUUUACAGGAU	Negative
AARS1	chr16	70289464	CUGCGGGAAUAGGUGCAGCGGGCCCUUGGCGGGGGACUCUGAGGGAGGAGCUGGGGACGGC	Negative
SPECC1L-ADORA2A	chr22	24419038	UUUAGGUUGUCCCUUAGGUGAGGGACCGGGGCAGACAGAACCAGUCUCAACAUGCUCGCAG	Negative
RBBP9	chr20	18487923	UUUGAGACAGUGUCUUGCUCUGUCUCCCAGGCUGGAGGUCAGUGGCACAAAUCUCAGCUCA	Negative
ASCC3	chr6	100508791	UAAUGAUGAUAACAAAGAAAACAAUAUACUGAUCUUAGAAAAUGUAGACAUGGUUAACUGG	Negative
FLVCR2	chr14	75647677	AGCUGAUCUUUCCUAUCUAGCCUGCUGUUUGGCUGUACUCAUGGGCUUUGGUAAUAUCUCC	Negative
SPATA13	chr13	24304106	CAAAGCAGUCCUGCUUCUUGGAAAUCAGAAGCUGCCUUUAUCACAUAUAAAGCCAAACAGG	Negative
PKD1	chr16	2097208	AAGACCUGAUCCAGCAGGUCCUUGCCGAGGGGGUCAGCAGCCCAGCCCCUACCCAAGACAC	Negative
JPH4	chr14	23576245	CGCCUCGGGCUCCCGGGGCGGCUUCGUGCUGGCCGGGCCCGGGGACGCCGACGGCGCGUCG	Negative
ACADSB	chr10	123056009	UUUUAUUGUCAAUAUUGCUAUCAGCAUUUUGGGCAAAGCCAUUCAGCAAGUAUCUAGGAAG	Negative
SLC31A1	chr9	113261873	AUGGAAAUUUGAAUUGCUGAUUGGUAGAUGGUGUGUCUGGACUUAACUCACGUAGUAAAUA	Negative
CAND1.11	chr11	10325502	AUGCUUGUUUCUUGAGUGGUUUAGAUACCAGUUAUUGCCCCUCCUGUUAUGCCUGGUAACU	Negative
KAZN	chr1	14924540	CCGGCGAUCGGCCCCGCGCCGGGGUUCCCCGGGUCCGAGCGGAUGGCGACUGCAGCCAGCC	Negative
MDM2	chr12	68841325	CUGUGUUGCCCAGGCUGGUCUCGAACUCCUGGGCUCAAGAGAUCCUCCUGUCUUGGCCUCG	Negative
EDEM3	chr1	184693887	UAGGAAUCUGGAGCAUGCUGUGUUAGAAUUGACCUUGUUUAAAACUGUCCCAUCAAAAAUG	Negative
MALAT1	chr11	65505620	GACCCUUCACCCCUCACCUCGAUGCAGCCAGUAGCUUGGAUCCUUGUGGGCAUGAUCCAUA	Negative
CXXC5	chr5	139655096	GACAGGCCUCCUGGCUUUCUUGAUAGGGUGGCUGGCAGCUCUGGAAGGCCGGCUGUACCCA	Negative
SOGA1	chr20	36816040	AACCUGCUGAGCCGCCGCAUCGUGGAGCUGGAGGUGGAGAACCGAGGCCUGCGGGCUGAGA	Negative
CXCL8	chr4	73741659	AACUGAGAGUGAUUGAGAGUGGACCACACUGCGCCAACACAGAAAUUAUGUAAGUACUUUA	Negative
RBL2	chr16	53490404	UUUUUUCCUUAAUCCAGCUGAUGAGUUACAGCCUGUUAGUAACAUGAGGGGACAUUUUGGU	Negative
SPTLC2	chr14	77506343	UUUUUCCCCUGACCAAGUUACCUGUAAACUGGAAUUUGCAAGGGGAUGCUGUGAUGAUAAC	Negative
NMT2	chr10	15105993	GACUCUAUCUCGAAAGUAAAAUAAAUAACUGCAGCAUUGCCAGUUGGAAACUUUGUCAUGA	Negative
CASP7	chr10	113730483	CUGGAAGCCACCUCACCAAGGACCUUGGAAGAGCAAGGGACAGUGAGGCAGGAGAAGAACA	Negative
TANC1	chr2	159136292	AGAGAAGUAGCCAAGCCAACAGAGCCUGAUGAGCAUGGUAAGAAUUUCAGUGAUUUCCUUC	Negative
SNHG12	chr1	28580644	UGACAGUUGUUCUCAUUUUGCUGUCCAGAUGAAGACUCUUAAGAUGACAGAAGGUGAUUUU	Negative
WSB2	chr12	118052364	CCUUCUCCCCAGAUGGCUCCUGGUUUGCUUGGUCUCAAGGACACUGCAUCGUCAAACUGAU	Negative
MBNL1	chr3	152463369	UUCAAAAGGGAUUGCCAUUUCUGAGACACAGUAACAAAAAAAUGAGGAAAUUAUUUUGCUU	Negative
SPATA18	chr4	52096170	CUCUUCAGUGCCUGCCCCUUGAGUCUAAUGGUCACCACCUCAUUCUGAAGUAUGAGUUGAA	Negative
IMPAD1	chr8	56962595	UUUUUCUAGUCUGGUUAGAAAAAAAAAGUUGUGACAUAUUCAUUGUGUUACCGUAACUAGA	Negative
NHSL1	chr6	138424414	GCCUCGGAGUCUGUCCUUUUCCGGCCCCAGGUACGGCCGCAGCCGAACGCCGCCUUCUGCC	Negative
ADORA2A	chr22	24429826	AGCUGUGUCUGAGGGUCCAGUGCAGUGCCUGGCCUCUAGGCAGGUGCCCCCUGGGACGCGU	Negative
SACS	chr13	23335172	GCCAGAAGGAACCUGUGGCGUGAUGAUAAUGGAGUUGGUGUUCGAAGUGACUGGAAUAACA	Negative
ZNF652	chr17	49295138	GCGCCACUGCGCUCCAGCCUGGGCAACAGAGCGAGACUCCAUCUCAAAAAAAAAAAAAAAA	Negative
FLNB	chr3	58163267	AGCCCCUUCAAAGUGCGCGUUGGGGAGCCUGGACAAGCGGGGAACCCUGCCCUGGUGUCCG	Negative
SLC35D1	chr1	67002312	AAAGCAAGCAGUUGAUUGAAUUUGGUGUCAGAGAGGAGCAUACUUUGCAAAUCAGGAAGAG	Negative
RAB10	chr2	26034114	GUCUCAGGCAGCGCGCACGCCGGCGUGAGAGGGCACGGGGAAAAGGUGGCUCUGGCCGGGG	Negative
EIF4G1	chr3	184335240	UUUUAUUUUCUGAAAAUCACUCUCGGGACUGCCGUCCUCGCUGCUGGGGGCAUAUGCCCCA	Negative
IL6ST	chr5	55938652	UUAGGUAGGCAAAGAAAUCUGGUUAUUUAUGUAAAAACUAGUCUAAUAAAGUUAGUUAGUG	Negative
CDK19	chr6	110614466	CAGGCUCCAGCAAUAUGUCUGCAUUGAAAAGAACCAAAAAAAUGCAAACUAUGAUGCCAUU	Negative
KLC1	chr14	103698295	CUCAGGCCACAGUGGGGCUGCAGGCAGGCGGCUCCUCCUCACCCACCUCUGGGUCCUUGGC	Negative
MTCH1	chr6	36968572	GCUUAUGGGGGCCCAGGUUGGAUGGGGAAAGGCUAAUGGGGUCAGACCCCACCCCGUCUAC	Negative
TGOLN2	chr2	85322402	GAGUGGAGGGGUAUAUGGAAACACGGCUAUGACCAAAGGGAGAUCCCAGCCUGGGCAGGCU	Negative
CCT5	chr5	10265660	AACCCAGUGAGGCAGAUACACUUUCUUACUGCUCACAUCUUACAGGUGAGUACUCAUAAUU	Negative
DIDO1	chr20	62881014	CCUGGGGAGGGCACCCGCCCCGCCACGGUUGGAGACAGCUCGGCCAGGCCUGCCCGGAGGG	Negative
LOC105374952	chr6	17706666	GUGCUGUCCUCUGCGGGAGAUCUCCAUAGAGACCGUGACACACACAGAGGCGGGGGUCCGC	Negative
ORC6	chr16	46698098	UUGCACCACCGCACUCCAGCCUGGGUGACAGAGCGAGACUUAUCUCAUAAAUAAAUAGAUA	Negative
TSPAN14	chr10	80522295	CUUUGGGAGGCUAAGACAGGCAGAUCACUUGAGGCCAGGAGUUCGAGACCAGCCUGGACAA	Negative
MICU2	chr13	21604010	GCGGCAGUGGCCGGCGCGGCCCUGGCAGGAGCAGGAGCGGCCUGGCACCACAGCCGCGUCA	Negative
VWA1	chr1	1439616	GGAGGUGCCCGCGGGCCGCAACUGCACCACGCUGCAGGGCCUGGCGCCGGGCACCGCCUAC	Negative
LDLR	chr19	11089612	GUCGCCUUGCUCCUCGCCGCGGCGGGGACUGCAGGUAAGGCUUGCUCCAGGCGCCAGAAUA	Negative
LAMA5	chr20	62358475	CCCUGGGCCUGGUUGGGCACUCAGCCAUGUGGCCAGUGCCCCAGGACGGUCAGUGGGUUGU	Negative
TTC21A	chr3	39134272	UACCUGCUCCAGGGGCACCUGGACCUGUGUGAGCAGCACUGUGCCAUCCUCCUGCAGACUG	Negative
MYLK	chr3	123613847	UCAUUUAGGGAAAUCACCAGUAACUUGACUGACCAAUUGAUUUUAGAGAGAAAGUAACCAA	Negative
LUC7L3	chr17	50746568	UAAGAAGUAGAGAUCGACGAAGAAGCAGAAGCCAUGAUCGAUCAGAAAGAAAACACAGAUC	Negative
HSPBP1	chr19	55277698	AGGCCGAGCAGGCGGCCGACCAGCAAGAGCGAGAGGGGGCCCUGGAGCUGCUGGCCGACCU	Negative
RHNO1	chr12	2889275	GGGACUACAUAAGAUGAGGGGAGAUAAGGGGGACAUAGAUGAGUUCUUUAGGAUUGCGUGU	Negative
SIRPA	chr20	1924873	GGCCCUCUACCUCGUCCGAAUCAGACAGAAGAAAGGUGGGUGCAUUCCCCUCUUCCUCCCU	Negative
ZNF778	chr16	89229411	GGUUAGUCUUGAGGAUCCAGAUGUGAUUCUGUGAGCAGUGUAGGCUCUGGUUGGUUAGUCU	Negative
STX12	chr1	27810285	AGGCAAAGAGAGGAGCAGCUGGUCUCAUUUGACAGGUAAUAGAAUUAUUCAUACAACCUGC	Negative
PHETA1	chr12	111361560	UGACCGCCGGUCCCCUUUCUUCUCACCACAGUGCCCAUUUUUCAUCCAGGGAGAACCUCGG	Negative
LZTS3	chr20	3164847	GGCCACCUGCGAGAGCGACGAGGCUAAGAUGCGCCGUCAGGCCGGGGUGGCCGCUGCCGCC	Negative
AKAP1	chr17	57106404	CUGGGCAAUGAGGAGAGCUUGGAUAGAAAUGAGGAGGGCUUGGAUAGAAAUGAGGAGGGCU	Negative
SNTB1	chr8	120537920	ACUGACCCUUGUUUUUGCCUGUGCUUGUAUGCAUGCAUUUUCAAGCAAGUAAUAAAGCAGC	Negative
FBXL19-AS1	chr16	30921769	CCAGCGUCUGUUACCGAGCACUGCUCCCAGGGGGCGCUCAAUCUCCAUUCGACUGAGGUAC	Negative
NA	chr5	179599593	ACACGGCCUCGGAGUUUCCUGGGAGGUCCAGUUCCACAGCCAGACAGUGAAGGCCUGCUGG	Negative
LINC01933	chr5	152029613	AUAUGUAUAUACACAUAUACAGUAACACUCGGGUUUUGAUACCUGUACCUCAAGUUUUAUU	Negative
SPATA13	chr13	24302692	CACUAUGCCCACAAGCGUCCCCCAGCAGCAGGUCUUUGGCCUGGCGGAACCCAAGAGGAAG	Negative
AJUBA	chr14	22971592	UAUACAGACAACAGUAAUAACUAAAAGGGUGAAUCUGCUAAAUCCUUUUGAAAUGCUGCAG	Negative
C1orf100	chr1	244367455	AGCCGUCCCAUGGGAGAUCCAGCCUGGAGGGGGAAUGCACGGACUUGCUGAUUGGACCCAC	Negative
EPDR1	chr7	37951358	CUCUCUGUCUGACUUCUGCAUCUCCUUCCAGGUCAGCUCAUUCACAAGAGUUGCUCCCAAG	Negative
LPIN2	chr18	2917485	AAGCGCUGGCCCGGAACAGCCCCUGCAACUGUGGGGCCUGCACACAGCCCUUCCACAGUUG	Negative
RORA	chr15	60488750	UAUACAUGCAAGUUUGGAAACAGUAAUACUGUACCUAUAAAUAUAUGCUGUCUGUUUUGUG	Negative
SLC12A6	chr15	34231678	CUGAGGCGGGAGAAUGGCGUGAACCCGGGAGGUGGAACUUGCAGUGAACCGAGAUUGCACC	Negative
CBS	chr21	33358112	UGUUAGGUCUCUAGGAAGUUGGAGCACAAGGCUUCACGCUUUAAGACCAUCUGUGGUUUUC	Negative
ZNF738	chr19	21385073	UACCCUUACUAAAGAUAAAAGAGUUUGACUGGGUGCGGUGGCUCAUGCCUGUAAUCCCAGC	Negative
ARHGAP32	chr11	128972987	GAAUCAGCCACAUCAAGCAUAUUUAUCUGGGGACCCAGAAAAGGCCAGAAUUACUUCAGUU	Negative
KIF3C	chr2	25956361	CGAACAGCAGAAGAUGUUGGAACUGAAGAGGCAGGAGAUUGCCGAGCAGGUAGGGCCUCCA	Negative
PPARA	chr22	46238631	CUAACAGCCUUGGUCUACCGUGCUGACCAGGGUGAAGGCACGGCGAGGGACUCCUCCCAGA	Negative
NBPF8	chr1	120438606	AUGCUGAGGAAUGAGCGACAGUUCAAGGAGGAGAAGCUUGCAGAGCAGCUCAAGCAAGCUG	Negative
PEX10	chr1	2405198	CCCCAGGACUUGAUGACCACACGGGGCAGAGAGAAACCAACCAAGGCCAGCACCUCCGUCG	Negative
NA	chr9	133362327	AUUUAAAGUUUUCUAACACUGCCUUAUACUGUGUUUCUCUUUUUGGGGGAGCUUAACUGCU	Negative
UHRF1	chr19	4954409	CAACCGAGAGCGAGAGAAGGAGAACAGCAAGAGGGAGGAGGAGGAGCAGCAGGAGGGGGGC	Negative
ZSCAN25	chr7	99630743	GUGUCAGGCUAUAACAUUCUAUCCUCAUCUGUAAAACUUCCCCGUCCAUUAUUCCUUGCAC	Negative
DOK4	chr16	57475892	CUCCAGCAAGGGGCCCCAGCGGCUGGAGAAGUAUCCAGAUGAGAAGUCGGUGUGCCUCCGG	Negative
RIPOR1	chr16	67543126	GGCCAUGGCUGUCCAGACCCCAGUCCCAACGGCAGCCGGAGGGUCUGGGGACAGGAGCCUG	Negative
SAP130	chr2	127942468	CUGCAGGAAGGGAUUAUCCCAAAGAAAAAAGCAGCAACAGAUGAUGAUCUCCACCGAAUAA	Negative
ODR4	chr1	186419301	CGCAUUUCCAGAAAUAACGUUAUGCAUCUAGAUGGAAGCUGCAUGUAACAAAUCAUUAUUA	Negative
FAM20B	chr1	179073386	CCCAGGCUGGAGUGCAGUGGCACGAUCUUGGCUUACUGCAACCUCCGUCUCCCAGGUUCAA	Negative
NA	chr8	8377546	GGCAUGGUGGCAGGGACUGCUCACCCACGUGCUGGGAGCAGGGGAAGUGUUCCGGGCCCGC	Negative
UPRT	chrX	75304215	UAAUUUACAAGAUUGAACCGGGGAUGUCUGGAUGCUGACAAGGGAGAGCCAAGUACUGUUA	Negative
DCAF16	chr4	17810577	GGAUAACAACCUCCCUUGUGGCCGAAGGGCGGGGGAUCCCCACACGAGGGCUCCGCUUCGA	Negative
METAP2	chr12	95494196	GAAAAUACGUAAUGAGCUGGAUCAAGCCUGGGAUGACAAUGAUAGAAAUCUGGUAAAAGGA	Negative
LINC00342	chr2	95826315	GGAAGGGCGGCAGCCAUUUCUACAGAGCCAGGCUGCUGUUUUUCCUUUGCUGAUGCCAGGG	Negative
MBNL3	chrX	132377565	UUUUCACAUUGUUUUUGCUUCAGAACAUUUGAUGCUCUCUUCCAAAGCAGACCCAUUUGGC	Negative
STAG2	chrX	124061341	UUACUGGAAGAGCCACUUAGUGGAGAGGAAGGUAAGGAUGUUUAAUUAUGAUAUUUUUGUU	Negative
ELOA3C	chr18	46963557	AGAGGCCUGGAUGCAGGCCAACUACGAUCUGCUGUCCGCUUUUGAGGCCAUGACCUCCCAG	Negative
MAP2K3	chr17	21314219	AUUGCUGCCUUCGUGAAGGAGAUCCUGGGAGAAGACUCAUAGGGGCUGGGCCUCGGACCCC	Negative
TNFRSF21	chr6	47309589	GGGCUCCCGGCCCGGGAGGCGGCGGUGGAUGCGGCGCUGGGCAGAAGCAGCCGCCGAUUCC	Negative
NYAP1	chr7	100489276	GGGAAGACCAGCCCCCACGGUGGGGCCAUGGGCGCAGCAGCUGGGGUCCUCCACCACCGCG	Negative
TUFT1	chr1	151569707	GGAUGUUGAGAGCUUGAGGAAGACGGUGCAGGACUUGCUGGCCAAGCUUCAGGAGGCCAAG	Negative
PTPN18	chr2	130372467	ACCCGGGGCGCACGCGGAGGACGCGAGGGGGACGCUGCCUGGCCGCGGUGAGUCGAGGCUU	Negative
B3GALT6	chr1	1232773	GGACGACGACUCCUUCGCGCGGCUGGACGCGCUGCUGGCCGAGCUGCGCGCCCGCGAGCCC	Negative
SRPK1	chr6	35920523	CUUCAUCCAUCCCUCUCUCCUGCAGUGCUUGCGCUCCAGGCCCGAAAGAAAAGGACCAAGG	Negative
MCMBP	chr10	119872788	CCGUACGCGCCCGCCUGACUGUCGCCAGCAGCUCCUCGGCGGCCCCACCGCAGCCGCCGCU	Negative
UCK1	chr9	131524794	AGGCUCGUUGCGGUUUAAAGAUCCCUCUAGGUCACUGAGAAAUGCCACAGAAUGUGCAGGA	Negative
LAMA5	chr20	62320121	AGAUGGGGUUUCUCCAUGUUGGUCAGGCUGGUCUUGAACUCCUGACCUCAGGUGAUCUGCC	Negative
NOP14	chr4	2950131	CCAGUGACCCUGAGAGCAACGAGGAAGAAGGUGACAGUUCAGGCGGGGAGGACACAGAGGA	Negative
TP53	chr17	7668675	GGUUCAUGCCACCAUGGCCAGCCAACUUUUGCAUGUUUUGUAGAGAUGGGGUCUCACAGUG	Negative
ST7	chr7	117088050	CAUACAUAAAGGAAUUGGAUUGGAAAACAGGGCGGAUGAGAAGCAGUGGGAGAGAAUGCUG	Negative
C12orf75	chr12	105370872	ACGAAAGACAAGUUAACAAACUGUCAUGGAGGCUGUUGUUGCCCAGCCAGGGCCGCUGCAU	Negative
KIAA1549	chr7	138837529	GAAAGGAACCAAGCGUUUCUGUGGGAUUGAGACUGGUACGUGUACGAUGAACCUGCUGCUU	Negative
LINC01933	chr5	152124150	GAUAAGUCAAGCCAAUGAUUUCAAGGGGUUGGGAAAACCUCACAGGGCAACAUGUCCUUGC	Negative
UNKL	chr16	1365482	AUGUUCCAGCCUCGUGGCGUGGGAGCAGGAGAGCUCCGUCCUGCAUUUCUGUGGUCCGUGG	Negative
NR6A1	chr9	124518167	UGAAGCCCUAAAUGGACCACAGCCUGCACAGGAAUCAACUGUAGGCUCAAAGGGAGGCGGU	Negative
FAM177A1	chr14	35053280	UCAUUUUCUUAAAAUAUCGUUGAUAUAGAUGAGUAACGAAAGAGGCUUUGAAAAUGUAGAA	Negative
LINC01933	chr5	152130387	AUAGCUUUCUUACACACCAUGUAUUCUAAUGAUUUUCAUAUGCUUACCCAUUGUUUACUCU	Negative
FGD5-AS1	chr3	14947852	CUCGAAGCGGGUCCCGUGUCUGCGGCGGGCGGCCCCCGGCGCGGAGGGCAGGGCGCGGGGA	Negative
BRWD1	chr21	39191255	CGAGCGCUGUGAGUUUUACAUAUGAGCUUGGAUAGGGGAACUGAAGCGAGUCAGGAGCCCU	Negative
CNNM2	chr10	102918721	GAGACGGUGAUCAUCGGGCUGCGACUGGAGGACACGAACGACGUGUCGUUCAUGGAAGGGG	Negative
RSL1D1	chr16	11837230	CUUCUCUGUGGUUGUUCAGCACUUUAGGUAGCCAAGGUGAGAGGAUUGCUUGAGGCCAGGA	Negative
RAB5C	chr17	42130492	CCACUACAGCUGGACGGGCAAUGGCGGGUCGGGGAGGCGCAGCACGACCCAAUGGACCAGC	Negative
ZFP64	chr20	52151953	CUCACUGCAACGUCCGCCUCCCAGGUUCAAGCGAUUCUCAUGCCUCAGCCCUCCGAGUAGC	Negative
NHSL1	chr6	138424127	CUGUGGAUGGGACAGCCAGUGCAGAGGGCAGAGAGCCCUCCCCACAGUGUGGCGGUUCUCU	Negative
TBC1D4	chr13	75286743	AGCAGAAAGUGCUCCUUAGAAUACUACAGAGAGGAAGAGCCUGCAUGUCGCUGGCCCAAGG	Negative
LINC01933	chr5	152145948	CAGAGGCAAUAACUGUUAAGUUUCUUGCGUGUCCUUUCAGAUAUUUUAUUUGCAUAUACAU	Negative
NUCB1	chr19	48923067	UCUCAUCGCCAGCCUCCUCCUGGACCUCUUGGCCCCCAGCCCCUUCCCCACACAGCCCCAG	Negative
CDK11B	chr1	1641910	CGAGAGGAAGACCAGCUCGGCCGAGUCCUCGUCAGGUACCUGGAACCGCCUGGCCAAGGCC	Negative
CALD1	chr7	134933800	AAGAGAAAAGGGCAGCAGAGGAGAGGCAGAGGAUAAAGGAGGAAGAGAAAAGGGCAGCAGA	Negative
BAIAP2	chr17	81117094	GGCCAACUCGGCCUGCAGGAAGGGAGACCUGCAGGGCGCUACCCCUGCGCCCCCACACACA	Negative
SEPTIN2	chr2	241346175	UGCAUUCCUCUUCUCUUUCAGCACCCACAUGCAGGAUCUCCAGGAGGUGACCCAGGACCUU	Negative
LATS2	chr13	20974055	GACCUCUUCGCUAUGAUUGUAUCUCUUACUGUUUUGUUAAAGAAAUGCAGAUGUGUAACUG	Negative
GDE1	chr16	19501835	UUAGAAGGCCACCAGUCCCCAUAGCUAUGUGACAAUGAGAAGCAAACUUUUUUGUGACAGA	Negative
LINC01933	chr5	152151365	CUGGCACAGUUUGACUCAGCGAUCUCCCGUGAGAUCAGACUGGCUGGGCCUGCCGUAACAU	Negative
RBM33	chr7	155780247	GUGGGUAACAUUUUCAAUAACGCGCGCACAGCACACAGGGGUGCCCUGAGCCGAAGGAGCA	Negative
DAPK3	chr19	3958818	GACCCUCCAGGCAGCGUGGCCUGUGGCACCGUGAGGGUUGGGACCCACCGAGGCGCAGAGG	Negative
WAC	chr10	28532966	AAGGAAAGGGCAGACUGGUCGCGAAGAGAAGAUCCAGGCCUCAGAGGAGGAGAAAGGCCGG	Negative
NR1H4	chr12	100563372	UGAAAAUCCUCAACACUUUGCCUGUCUCCUGGGUCGCCUGACUGAAUUACGGACAUUCAAU	Negative
CD68	chr17	7580585	CUAUGGACACCUCAGCUUUGGAUUCAUGCAGGUAUAGCCAUGACCUCAGUCUCACCCCUCA	Negative
STRADB	chr2	201472960	ACAUGAGUUUUAUGUCUGAUUACAGGAAGAGGAUUUGACAACUUGACUUCUGUCCAUCUUG	Negative
CAMTA1	chr1	7738345	CCGAAGGGGACCAGUGUAGGAAAGGAGGCAGCACCUUCACAGGUGCGUCCACGGGAACCAA	Negative
TBC1D2B	chr15	77996351	UGCUGAGGAGGUGCAGCAGGAAUGGGGCUGGGCCCUGAGGUUUUACUUUCCGAGCCAAUGG	Negative
EBLN3P	chr9	37089862	UGUGCAUACAGACACACAUAUUUCUGAAAUGUAAAUAUUCUCUUCUUAAAAAAAUUAUUAU	Negative
LINC01933	chr5	151977387	CUUCAAAUAUUUAUCAUUUCUUUGUGCUGGGAACAUUCAAAAUCUUCUAUCUAUUUGAGAA	Negative
HS3ST3B1	chr17	14346065	UCCUGCCUGUGUACCUCGUAGGAACGCUGAGCUGCCUCAACAGGGCUGUAUUCUGAAGGGC	Negative
PHF10	chr6	169712410	AGAUGAUGGCGAAGAUGGUCGAGGUGAUGAGAAACGGAAAAAUAAAGGCACUUCGGUGAGA	Negative
APOA1	chr11	116837154	GAUCUGGGUCUCCCCUCCCACCCUCAGGGAGCCAGGCUCGGCAUUUCUGGCAGCAAGAUGA	Negative
LOC101929057	chr6	89658338	GGAAGAAGAACGGGAGGACUCUGAUACAGAGGAGCAGGUGCCAGAGGCUUUGGAGAGGAAG	Negative
LINC01933	chr5	151995799	UUAUUAAAUUGAAGUCUAUCUCUCCCUUUAGAUUUAAUAAUAUUUGCUUUCUAUAGCUGGA	Negative
TOPBP1	chr3	133601103	AGAGUAUAAUGAUGACCCUUCUUGAGUUUUGAACACCUGAAAUUGUAAUCACUGAAAUAUU	Negative
NA	chr16	22244638	CCUUCUCCUUUGCCUUCCACAGGAAGCCUGGAAGCACGCAAUCCAGAAGGCCAAGCACAUG	Negative
MARCKSL1	chr1	32334719	GCAGCCACCCCUGAGAGCCAGGAACCCCAGGCCAAGGGGGCAGAGGCUAGUGCAGCCUCAG	Negative
GPATCH2L	chr14	76208694	ACUUGAUCUAGCUACAGCCUCACACUCCUGGCACAUACAGCUUUGCAUUUAAACAUGUUCA	Negative
ZNF69	chr19	11913942	AUGUUUUCCUCUAUCACAUUUAGAAAUAUAGUUACAAAAUGCCCUUAGUUUUAUCCUGAUU	Negative
GLUD1	chr10	87094697	GGGCCCGCUGCCCUGGGCUCGGCGUCCGCCGACUCGGCCGCGUUGCUGGGCUGGGCCCGGG	Negative
CCDC85C	chr14	99510422	GAAGACCGAGGGACCCUCCUACGGUGCCCUGCCCCCCGCCUACGGCCCACCUGCACACCUG	Negative
MYC	chr8	127738556	CGGUGGCGGGAGCUUCUCCACGGCCGACCAGCUGGAGAUGGUGACCGAGCUGCUGGGAGGA	Negative
MBNL3	chrX	132382185	CCAGCGUUCCGUUCGCUGCACCAACUACAGGCAAUCAGGUUUGGCCAUUUAUUUAAGCUGU	Negative
ERCC2	chr19	45363847	UUUCCUGGGCUUCCUGAGGCGGCUGCUGGAGUACGUGAAGUGGCGGCUGCGUGUGCAGCAU	Negative
MPDU1	chr17	7588079	UCAGGCAGGGCCCCAGGGUGGGGUGAGGAGGUUCCUGCUCUGGCAGGUCUAGGCGGAAGGG	Negative
LINC01933	chr5	152043263	UGUGUAUGGGCAUUAUUCAAUCAGUUAAAGGACUGUAGGAACAAAUCCUGAAUUUUUCUGG	Negative
NPTN	chr15	73633261	CUCCCUCCCUCCCCUCCCUUCCCCGGCCCCGGCUCUGGCCCCGGCCCAUUCGCUGUUGGGU	Negative
HERPUD2	chr7	35633029	CACAUAUAAAUGUCUAUAGCUAGUAGCCUGGCCCUUUAAUGUUUAAUUUGAAUAGAUAUAU	Negative
HDDC2	chr6	125275612	CUGCAGACUGCUUCAGACUUCUAAUCAUAGGCUUGUAAACCUACUAAUAGGCUCUGCCCCU	Negative
FASN	chr17	82084032	CUGCUCAUCCACUCGGGCUCGGGCGGCGUGGGCCAGGCCGCCAUCGCCAUCGCCCUCAGUC	Negative
STMN1	chr1	25901625	CUGGCUGAGAAACGAGAGCACGAGAAAGAAGUGCUUCAGAAGGCAAUAGAAGAGAACAACA	Negative
LRP10	chr14	22876041	GGCUGCCCACCUGGACACUUCCCCUGUGGGGCUGCUGGCACCUCUGGUGCCACAGCCUGCU	Negative
NCMAP	chr1	24605641	UGAGGACGAGGCGGGAACUAGAGCCCAAGGGCCCCAAGCCAACCGCCCCUUCUGCCGUGGG	Negative
ASH1L	chr1	155503048	ACGGGCUGGGGGCUCCAAAAGAUUGCUGAGGAGAUCAAAAGCAGAUGCUGAAAAUUAUAAG	Negative
RNF139	chr8	124474976	CUCGAGGGACGCGAGCGGGCGGCGGGGCUGGCCGUGAGAGAGACAGGAGAGGAAGGAGGGC	Negative
CGREF1	chr2	27099395	ACAGCCCUGCAAGACGGCUCCACUCAGCUGGGUGUUAGCCCACCCCGUCCCCCCAGCCAUC	Negative
TKFC	chr11	61339406	UUCACUGUCCUGAAGAAGGCAGGCCGGCGGGGGCUGUGCGGCACGGUGCUUAUACACAAGG	Negative
MED13L	chr12	115984324	CACAAGCCCAUCUGCAAAGUGCUACGUGACGGGAUCAUGCGCGUGGGAAAAACUGUGGCAC	Negative
TRIM41	chr5	181224201	GAGUUAGAUCGGGAGGAGGAGGAGGAGGACGGAGAGGAGGAGGAAGUGGAGGCUGUGGGGG	Negative
ERV3-1	chr7	64993158	AGCUGACUAGUCUAUGCACGGCCGAAGCUUGAGUCAUCAUCAGGGAAGUAAAUGUGGUUAG	Negative
GSE1	chr16	85661378	AGCCGCCAGGCAGCCGUGCCGCUGGUGAAGGUGGAGCGGGUCUUCUGCCCGGAGAAAGCAG	Negative
SPARC	chr5	151666446	GAGGCAGGAGACCACCCCGUGGAGCUGCUGGCCCGGGACUUCGAGAAGAACUAUAACAUGU	Negative
PHF2	chr9	93667143	AUCGACACAGACACCAAGCCCGGCCGCAAUGCCAGAGUCAAGAAGGAGAGUGGGAGCUCGG	Negative
GDAP2	chr1	117866316	AGAAACCCCAAGAUCAAAGUGCCAUCCAGCGCAAUUCCUGAUGAGGGCCCUCUUCUGGCUU	Negative
AGPAT3	chr21	43986295	CGGGAAAUAGAAUGACGGGAACACUUUUAGGGAGCCCAGGAAGUUACCAGGGACAUUGGUG	Negative
ARF1	chr1	228097925	UGGGGCUGCACUCACUACGCCACAGGAACUGGUACAUUCAGGCCACCUGCGCCACCAGCGG	Negative
SEMA4A	chr1	156176906	UGCGCCCUGGGGAGAAGGCCCCGUUAAGCAGAGAGCAACACCUCCAGUCUCCCAAGGAAUG	Negative
HMBS	chr11	119084885	ACCUCCCCUUCGAGGGAGGGCGCCGGAAGUGACGCGAGGCUCUGCGGAGACCAGGAGUCAG	Negative
TMEM181	chr6	158633361	CCCUGGAGCUUCCCCGUUCCUUUCAGUCAGGGACUCCAUAUAGAGUCUCAUGUGGACGUCU	Negative
GGCX	chr2	85547682	GUCCCCUGAUUACUUUGUAAGAAUGGGUGGGAGGGAUGCUGAUUUUCAAUCCUUUUGCAGA	Negative
RFX7	chr15	56098262	CUCCAAUUGAUGCUAAACAGCAGUUGCAACGGAAAAUCCAGAAGAAGCAGCAAGAACAGAA	Negative
FOXO3	chr6	108682721	CACCAUGUCACAUUCUGAGUGAGUGUCACAGGUCCCUAACAAUAAUUUUCUGAUCUGGAGC	Negative
PLGRKT	chr9	5431974	CUUGCUUUUUUUACAUUUUAGGUCAAAAUGGGGUUUAUAUUUUCAAAAUCUAUGAAUGAAA	Negative
TEN1	chr17	75979308	GCGAUGUCCGCGUCGUGGCUGGGGCCGGUCGCGGGGCAGACUAAUCCCCUGCUCCUGGCCA	Negative
VAMP8	chr2	85579047	CAGUGAAGGUGGAGGAAAUGAUCGUGUGCGGAACCUGCAAAGUGAGGUGGAGGGAGUUAAG	Negative
MTMR2	chr11	95834699	ACGGUGUGGUAGUAGUUGAAAAUUAUUGCCGUCAUUAUUUACAUACUUAAGACAUAUUAGC	Negative
CIC	chr19	42272017	GCGGGGCCCUGGGGCUGAAGGUCCUCCACUGGAGCUGCACCCUGGCGACCCGGCUCCAGGC	Negative
ADORA2A-AS1	chr22	24444435	CCUGUUGAGGUGGGCUCUGCCCCCUAGCAUGUUUAUAUGUGCACAAAUGUAUUCUCUUAUC	Negative
C1orf198	chr1	230860024	AAAUUUUACAAUCAGCUCUCGUUAGUUGGUGCAGGCCUGCUCCAACACACCUCUGGUUGCA	Negative
S100A1	chr1	153631758	GUGAUGAAGGAGCUAGACGAGAAUGGAGACGGGGAGGUGGACUUCCAGGAGUAUGUGGUGC	Negative
SNRK	chr3	43350600	UAGCCUUAUUAGUUGUGUGGUUGACCCUUGGGGUAUACAAAUGUCAGUCUGAGUGGUGUCU	Negative
CAND1.11	chr11	10322392	AUCUCCUUACCUCGUGAUCUGCCUGCCUCGGCCUCCCAAAGUGCUGGGAUUACAGGCGUGA	Negative
HIPK1	chr1	113963429	CCACUAAUGGUAGCAACUCUCCACCCUCAAGUAGCCACCAUCACACCGCAGUAUGCGGUGC	Negative
EIF5A2	chr3	170891766	AAUUUUAGACAUUAUUACAGGGUUUGUGAGGACCUUUGACUCAGUGACAAUCAUCAUAUUG	Negative
CBS	chr21	17547059	UUCGCCAGAAGUUUGAGUAUCACUACUCCUGAAGAGAUGAUUGAAAAAGCCAAAGGGGAAA	Negative
THTPA	chr14	23556415	GGGCAGGUCCUCCCGGGUCGUGAGCCAGUAGCCUCCUGGGGUGGCAAGGUGUAGAGAGGGG	Negative
CTD-2201I18.1	chr5	80072980	UGGCAGGUGGAGGCAUGGAACUCUGGCACGGGUCACAGGGAGCCAGCCAUAGGCAUGGGGA	Negative
EDEM3	chr1	184693623	GGUUAGAGGCUCUUUUGGGAAGAUGCAUCCGAGUAUUGUGGCAUUCUGAUUAUGCUGCCUU	Negative
ZMYND8	chr20	47210611	AGUUGAGCCUGAGCCCCCGGCGCGGGGGCUGCUACACUACAGGACACCCAGCAUCGGCUUU	Negative
SEC14L1	chr17	77213937	UGCCAUUACAGAGGUUCCAUGACGAGCCUGGAGUCCAGCCACAGCGGCUUCUCCCAGCUGA	Negative
A1CF	chr10	50809894	ACUGCUGCUGCUGCUGCUACUGCUUUCCCAGGUAUGGGAAAAUUGUGCCAGAAAUGGCGCC	Negative
DOT1L	chr19	2229896	GGCCUGCCGGGCUCCCACCCCUGGACGGCAGAGGCAAGGACGGACGGGAGCUCCACUGUGA	Negative
ZBTB44	chr11	130261422	UAGAUGCUGGACAAGAAAAUAAUUCUAACUGCAAUUUUACUUCUCGAGAUGGGAGCAUUUC	Negative
LETM1	chr4	1841539	CAAGUCCUUGAAGGACAAGAACAAGAAGCUGGAGGAAGGCGGCCCGGUGUACAGCCCCCCC	Negative
C1orf61	chr1	156408950	CACACUGGCUUUUUAUUUUUAUUUUUUGGAGACGGAGUCUUGCUCUGUCACCCAGGCUGGA	Negative
CEACAM1	chr19	42528469	GCCCCAGGGAGGAGGCUCAGCACAGAGAGUGGAAAACAGCAGAGGUGACAGAGCAGCCGUG	Negative
CYP3A7	chr7	99705405	AUUACUUUACAAAUAGAACCCUGAAAUGAAGACGGGCUUCAUCCAAUGUGCUGCAUAAAUA	Negative
MOCS2	chr5	53097159	AGAUUGGGCCAGAAGGAUACUGGAAGGGCAGACAAACCCUCCGCCUACUUCCUCUGCCGGG	Negative
ILRUN	chr6	34587863	UAGGUGAUAGGGUCUGAACCCAGUUGGGGAGACAGAGGGGUUCAGACUUGGGAAGAAUCUG	Negative
SPTBN1	chr2	54630994	GAAAAGACCAAGGUCAUCGAGUCCACCCAGGACCUGGGCAAUGACCUGGCUGGCGUCAUGG	Negative
ZEB1	chr10	31528169	CUGUAAGUGCCAUUUCUCAGUAUUUUCAAGGCUCUAACCCGCCUUCAUCCAAUGUGUGGCC	Negative
CAPN1	chr11	65211740	GAGCCGCCUCCCGGCUCGGGGAGGCCCCGGGGCUGGGAACGCCUGUGCCUUCCUGCGCCGA	Negative
SFXN5	chr2	72943968	UAUCAGAGAAGCAGCAUCAACCUAGGAGCAGUGGGCCCUGGCUCUGUCACUAAAUGGCAGU	Negative
SEMA6B	chr19	4543154	UGGAAAGGUCCCUCCCCAACCCAGGCCCCUGGCGUGUGUGGGUGUGCGUGCGUGUGCGUGC	Negative
CAP1	chr1	40071473	UUUGCAGAAUGAAUUCCCAGUUCCUGAGCAGUUCAAGACCCUAUGGAACGGGCAGAAGUUG	Negative
ACSL3	chr2	222861138	UUGGACGGGGUCGCAUACGUUCGUCCCCUCGCAUUGCGGCCCCGACAGCUGCGCCAGGAUC	Negative
ZNF74	chr22	20405658	GACACACGCAAGAACGUCCAGGCCACUGAGGGCAGAACCAAGGCCCCCGCGAGACUGUGUG	Negative
SPEN	chr1	15931393	CCGAUAAAGAAGCUGCCAUGAUGCCUGCGGGUGUUGAGGAAGGUUCAUCAGGUGACCAGCC	Negative
SPAST	chr2	32114659	CCUUGUCAGAAAGUGGAGCUGUUCCAAAAAGAAAAGACCCCUUAACACACACUAGUAAUUC	Negative
PBXIP1	chr1	154948297	AUGACACCGACGUGGACAUGGAGGGUCUGCGGAGACGGCGGGGCCGGGAGGCCGGCCCACC	Negative
GFER	chr16	1987046	UGCUGAGCUGGGAUGAGGCAGGUAAGGGUGGAACAGGAGGGGUGGGGAGGAAGCCGGGGCA	Negative
TOR4A	chr9	137281179	CCGGGCCUGCCCGGGAGGAGCGCAGGGGCGGCGAUGACCAGUCCCGAAAGGGGCUCAGAGG	Negative
EPB41L2	chr6	130839537	CUGUGGUGGUGUUCUGUUGGUUACAAGAAAGUUAUACCAUUUAAAGCUGGCACCAGAGACC	Negative
MDM2	chr12	68843379	UUGCUACAAAUAAAUGAUAUUUGAGCUGAUGGGUGUGCUAAUUACACUGAUUUGAUCAAUA	Negative
TRMT1L	chr1	185140204	AUUUUUCCUAAGGGAUAAUGGGAUUACAGUGGGCAAAACAUCUUGGAAAUGCAGUCAAAGU	Negative
GIGYF2	chr2	232819890	AUUGCAUUAAGGCGACAGCGAGAAGAGGAAGAAAGACAGCAGCAAGAAGAAGCUCUUAGAA	Negative
ARF1	chr1	228098541	GCCAGUCGCCAGCCCAGCUGUUCCCCUCGGGAACAUGAGGUGGUGGUGGCGCAGCAGACUG	Negative
KCTD20	chr6	36489977	GAAAAAUAUUUGAAAGAAUGGCAGCAAAAAGGUUAAGAAAGCAAGCCAGAUUUACUGCACA	Negative
PAXIP1	chr7	154954387	UACAUUCUUGGUGGAGAGGUUGCGGAGUCUGCACAGAAGUGCACACACCUCAUUGCCAGCA	Negative
REST	chr4	56932948	GAUGCUUUUAGACUUGUUUGCAAAAGGGCAGUUUUCUUUUUCUUUGCUGCAGUUGUCUAUU	Negative
CXXC5	chr5	139665154	CCGCCAACUGCCUGCUGGGCGGGCAGGGGGGAGUGCCAGCCAGCUCCUCGCCUGACGCUGC	Negative
TRNP1	chr1	26994554	GACCGACUGAUCGCGGACGCCGGCUGGAAGGACUACGGAUCCGCAGGAAGAGGCAGUUGGG	Negative
CSNK1G2	chr19	1980607	CAGCCGCCCCCGUUAGCGUCAUAAAGUCCAGCUUGUCUCCCUCGAUCCAAAGGCCGUUUUC	Negative
TCTA	chr3	49413096	UCAGAAUGGAUCCACGCCUGAUGGCUCCACGCAUUUCCCUUCGUGGUGAGUAAAUCUGUCC	Negative
CBS	chr21	42909014	CUCAGCCCUCCUCAGGCCGGGAGUCACCUCGACACUGAGGGCCCUCGGUGUGAAGAUGAAC	Negative
MIDEAS	chr14	73718083	GCAGGGAAGGGAGCUGUACGGAGGCUGGAAGCUGCAGGGUUAGGCCCGAGAGAGCUUUUGA	Negative
LINC01933	chr5	152188126	UGGCAAAGGUGGAAGAGGUGGAGGAGGUUGGGCACACUGGUGUAACUUUUAUUGAAAAAAA	Negative
MRPL43	chr10	100978978	AGGAGGGCUCUGGCAGCUUCACUCAGAGCCGCAGCAGUCACCGUGUGGCCCGUGUGGCUCG	Negative
PNPLA2	chr11	825357	AGGUCUCCCAGCGUCGCACUCCUGGGCCUGGCAUUUGGAACCUGCCAGGCUGGCCUGGGAA	Negative
LIN28B	chr6	105081739	CCACUUUGCCCAGAGGUGGAGGUUGGAAGGGGUAGCAGGGAGAGGGGUUGGUGUAUGCAGG	Negative
ACLY	chr17	41883124	AUCGGGACGUGUGCCACCAUGUUCUCCUCUGAGGUAUGGCUGAGAUGGGUCACUUCUGGGC	Negative
WDR27	chr6	169701667	CACCCGAAGCCUCCUCCUGACGCCGUGCUAGUGCGAGGGUCUCCAGGGGAAUUCGGGGCAC	Negative
NCR3LG1	chr11	17376896	AUGAUCUAAGAAAAUUGGAAGCCAUAUGGAGGGGAGGCUUUCAGAAUUCAGCGUCUCCUCC	Negative
ARPIN	chr15	89898791	GCUUUCAGGGGCCCCCAUGUGGCUGGUAGGGGCAGCUUUUGGAAGCUAGACUGGAUCCUAU	Negative
UBXN4	chr2	135770646	AUGUUGGAUUAUAAAAGAAAACAAGAAGAAGAAUUAACAAAAAGAAUGCUGGAGGAAAGAA	Negative
MED12	chrX	71142302	AUUCCCAAUCCCAUUCCUGGGCUAGCACCAGUAGUGGUUGGGGCCCUCCCCUCAGGCUCCA	Negative
MYH14	chr19	50276799	ACAGGAGGUGACGGAGCUGAAGAAGACUCUGGAGGAGGAGACUCGCAUCCACGAGGCGGCA	Negative
TBC1D16	chr17	79938409	AGUCUCCUGGCCCUACAGCUUCUCACCCCUGCUGCUCCCCAAGACCUGACCCGGACCAAUC	Negative
CYTH2	chr19	48479134	GACCCCUCCCCUUCUGCAGGGCGGCUGUGAGUGUGGACCCCUUCUAUGAGAUGCUGGCAGC	Negative
IL1R1	chr2	102177170	CCUGUAAUCCCAGCUACACCUGAGGCUGAGGCAGGAGAAUUGCUUGAACCGGGGAGACGGA	Negative
ATG9A	chr2	219229607	UGAGUGGCAGACACCCGGCCUAGCGCCGCGGGUCGCGCCGAGCCGAGCCGAGCCGAGCGGA	Negative
CHD4	chr12	6602159	UUGCCCUGCUCCAGCGUAUGCUCUUAUGCCGGCAGCUGGGGGACAGCUCUGGGGAGGGGCC	Negative
CCNI2	chr5	132752074	UCCCUGACCAGGCAGCUGCAGCACUGUAUGGCGGGCCACCAGCUGCUGCAGUUCAAGGGCU	Negative
STRN	chr2	36848873	CACCUGGCAAAGCAUUUUACCUGUUAGGGGGAGAAAAAUGCAAUAAUAUGUUAAAUAUAUU	Negative
SYN3	chr22	32533812	GUGCCGUCAAGGCUGUCCACAGCAAGGAUGGCAGAGAUUACAUCAUCGAGGUGAGGGAUGA	Negative
ARHGAP32	chr11	128965731	UGUUUUCAGCCCUGUCAGUCACCCAUUUAGGAUGUUGGCAAAGUACUGCUUGAGCAGAAUG	Negative
CYP2E1	chr10	133528577	GGCUACAAGGCGGUGAAGGAAGCGCUGCUGGACUACAAGGACGAGUUCUCGGGCAGAGGCG	Negative
GOLGA7	chr8	41510049	UUUUCUCCAGGAUUUUGGUGAGGGUUGGCUGUGGCUGUCGUUUUGCACCUCCCAGAUUUCA	Negative
PKM	chr15	72229650	GGGGUACGAGCUUCCUGCUGUGGGAGGGAGGGGGACAGGAAGCCUCGUAAGGUCUCACCAG	Negative
KPNA4	chr3	160498295	UACAAGUGAUAGCCUUAUAUAGUUAUCAUAGCAAGCUUAUUUGGGGAUCAAGGUUGCCUCU	Negative
LOC730183	chr16	30697794	AUAGCUUUCAAACACCUUUGCCAUCUCUUCGCAAACUUUCUAGAUUAAGAAUCCCUUUGAG	Negative
INS-IGF2	chr11	2151057	UUGUGGGCCUGGGAGGCUCCAGGUUUCCAGGAGUUUGACCUGUGGGCUGCUUCCCUUUCAG	Negative
PRUNE1	chr1	151035324	AGGUUCACUUGAUUGUCUGUAUUUCUGUGUGGUUGUAGCAAGGACUCAGCCUCAUGUAGCA	Negative
CHD4	chr12	6602151	CUCCAGCGUAUGCUCUUAUGCCGGCAGCUGGGGGACAGCUCUGGGGAGGGGCCAGAGUUUG	Negative
CXXC5	chr5	139659763	CCGCCUGGGCUGGCUCUCAGUGGCCUCCCAGGUCCUUUAGGCCCCGGGGCCUGGAGGUGGU	Negative
LINC00963	chr9	129503552	GGCUCACACCCUCCACCCCCAGCUGGAGAUGGAAGGAGGAUGCUCACCGCCCAUUCCUCAU	Negative
GTF2IRD1P1	chr7	66810364	CUCUAGCGGGGGUGCUACUGGCACCUAAUGGAUAUGGAUGGCAGGAAUGCUGCUGAACAUU	Negative
FAM117B	chr2	202759239	AAUCUAAUGUGUCAUUUCUUGCAGAGAAUGGGAACAAUUCUCCUUUGCCCAAAUAUGCAAC	Negative
MRPL19	chr2	75657175	UUUUUGUUGUCUAUAUUUCAGACUUUUCCAGGAUAUCUGAUAAUCUUUGGCUGUCUUCUUA	Negative
PRX	chr19	40396368	GUGCACCUCCCGGAAGUGCAGCUCCCGAAAGUCCCAGAGAUGAAACUCCCUAAAAUGCCUG	Negative
INF2	chr14	104714522	CCUGAAGCCCCUCAAGUUCUCCAGCAACCAGCCCCCUGCAGCCGGAAGUUCAAGGCAAGAU	Negative
ADAM17	chr2	9489416	UUAUAAGUAUCUUCAUGUAUCCCUGUUACUGAUAGGGAUACAUGCUCUUAGAAAAUUCACU	Negative
ASH1L	chr1	155484888	AUCACUCUGUCACCUAGGCUAAAGUGCAGUGGUACGAUCUUGGCUCACUGCAACCUCCCCC	Negative
NA	chr8	9780545	UGUUUGAGCUAUUGUACACAUCUAGCAUAUGGAAAGCAAAUGCACUCGAAAACUACUAUUC	Negative
NA	chr19	38868870	AGACAGGCGUAUCAGAGAAAGCCUCACUGAGGUGACAUCUGCAGAAAGGCCUGAAGGAGGG	Negative
NA	chr19	38724024	GCGGCCCCCUUCAACAACUGGAUGGAGAGCGCCAUGGAGGACCUCCAGGACAUGUUCAUCG	Negative
LINC01278	chrX	63428583	UUGUCUUUCUACACACACCCAAUGAUUCACGGCUCUUCCGGCUGACCUACUUACAUGGACA	Negative
CBS	chr21	17569429	AUUCCUGUGUUUAGUAGUGUAAAUGUUCUGGGCAAGUUUUAAUAUUUUGAAUGCCUUUGGA	Negative
C11orf95	chr11	63763816	GCUCCCUUGGAGCGGCCCGCCGAAGAAGAGGAGGACGAAGAGGACGGCCAGGAGCCUGGGG	Negative
CORO2B	chr15	68726073	ACCAGUGACCCCAGAGACAGAGCCAGGACAGGAGUGGGGGCCAGCCUGAGGACCCCCGCCU	Negative
C1orf50	chr1	42769652	UCACGAGAUCAGGAAUUCAAGACCAGCCUGGCCAACAUAGUGAAACCCUGUCUCUACUAAA	Negative
PRR14L	chr22	31725543	AUGUGGACCUCCCUGAAGAUUUUCUAAGGAGCAAAGGUAUUUAUUUCUCUCAAAUCUCUUC	Negative
IDE	chr10	92468966	CCAUAGGCUGCAUUAGGAAUUAUGCAGAUGGUUGAAGACACCCUCAUUGAACAUGCUCAUA	Negative
PSMB2	chr1	35602096	ACUCCUGGGCUCAAGCAGUCUGCCUGCCUUGGCUUCCCAGUGCUGGGAUUACAGGCGUGAG	Negative
DOT1L	chr19	2226907	CGGCGCGGCGUCCUCCGCCCAGACGCACCGGUCCUUCCUGGGCCCCUUCCCGCCGGGACCG	Negative
HTT	chr4	3148098	CCAAGCAAGAGGAGGUCUGGCCAGCCCUGGGGGACCGGGCCCUGGUGCCCAUGGUGGAGCA	Negative
LANCL1	chr2	210431552	GCUACUUUAGAAAUAGAAAAUGUGAAGAGUGACUAUUUACAUGUAUACUCCUUUGGCUGCU	Negative
IMPAD1	chr8	56960370	GCUAGGAAGAGGGUCAGAAAGAAGCUAGAGGGAGGUCAGGAGAAGGGUAACAGGGAGGAUG	Negative
GPN1	chr2	27650619	CUACUCCCCCAGCUUCUUGCUCUUGACCCUGCACUGUAAGUUGCCCUUCUAUUAGCAGCCA	Negative
TNS1	chr2	217809909	ACAGGCCAUCUCUAAAGCCACAUCUGAGACGUUGGCUGCAGACCCCACGCCAGCUGCCACC	Negative
RDX	chr11	110231013	UCUUUUAUAGACUGAUUUAGAAAAACAAAUGAUUAGUUAAAAAAAGAAAAUAUACAUUUGU	Negative
BOLA3-AS1	chr2	74149379	CUGAGCCAGACCAAUGAGAAUUGGUAGAGGGACUUCCUUUUGCAACUUCUAUUUUAGAAUC	Negative
POLA1	chrX	24996696	UAACAAUCCAUUAACAUGUGUAGGGGUUACGGUGAGGAUCACUGUGUUGUAUUCAGAAAAA	Negative
MGAT5	chr2	134449386	CAGGGUGCAGGAGAGAGACCGUGUGCCGUGGGGCUGGUGGCCUGCUCAGGGACAGCCAUGG	Negative
C1orf100	chr1	244388225	CUGGGAUUACAGGCUUGAGCCACCACGCCUGGCCUAUUUUCUAUUUAUUGUGAUAUCUAUC	Negative
CAND1.11	chr11	10401490	UCAUCUCCCCGCAACUCUUCCCCAGGAGUCGUGGUCCCCUUCUGCUGAGUUCUGGGCUUUG	Negative
LINC01933	chr5	152082128	UGAAAAAAUGCUCAUCAUCACUGGCCAUCAGAGAAAUGCAAAUCAAAACCACUAUGAGAUA	Negative
PRRC2C	chr1	171579416	CAUUUAUUCAAUACCCAACAUGCACGAUUGGCUCCGCCAUCCUUGGCUCAACAACAGGGUU	Negative
REL	chr2	60927641	CUUGUAUAACAUUUUUUGAAUGUCCAAUGUGCAAAGCACGAUGUUGGAAAUUAUACAGAGG	Negative
PARD3	chr10	34119711	GCCGAACGCACGGCCGGCGACGCAGAGCGGGCGACACUCGGUGUCCGUGGAGGUGCAGAUG	Negative
SLC7A6	chr16	68300541	UGCCUUAAGUCCUUGGUAUUUAUAAUCAAUGCUGAACCUUCUAUUUCACUACCGCUCCCUG	Negative
TSC22D4	chr7	100477900	ACCGGGCCCCCGCCCCGCCUGCCCAAUGGGGAGCCCAGCCCCGAUCCGGGGGGCAAGGGCA	Negative
RELN	chr7	103630008	CAUUAGUCUUGACUUUACCAAUCUUGUGGAGGUCACUCAGUCUCUGGGAUUCUACCUUGGA	Negative
RELN	chr7	103574118	CAAUGGCCCUGGGAAAAGGGAAGCCCGGACGGUCCCUCUGGACACCAGGAAUAUCAGGUAA	Negative
BOP1	chr8	144263491	GCCUGGAACCCCAGCCCCGCUGUCUGCCUGGUGGCUGCAGCCGUGUAAGUGGAGGCCCUGG	Negative
SLC38A1	chr12	46184813	AAAGCUGUGAGGAAAUGAAAGUGAGGCUUUGGUUGGGGCGAGGCAGUUGUGAAAGAAAUUA	Negative
RASA1	chr5	87268652	GGCUGGAACUCUGGGUGGCGGAGCCGCUUUGGGGUCAGAGUUCCUAGGAGCCGGGUCUGUG	Negative
RAPGEF1	chr9	131578444	UUUCAGCCAGUGCUGUCAGUGCCCCUGGGAGGGAAGGGCAUCCCUGAGGCACCCGAAUGGU	Negative
IL6R	chr1	154465689	CACUCACACGGACACUCAAAAGCUGGGCAGGUUGGUGGGGGCCUCGGUGUGGAGAAGCGGC	Negative
C15orf40	chr15	82990769	ACACUAAAGCUUUUUGCUAACAACAUAGCAGGUCAAAAUUCACACAUAAGAAAGUUUAACU	Negative
CXXC5	chr5	139682897	UGAUGCUUCCGACGGGAGCCGCCUUCCGGUGGUUUCAGUGACGGCGGCGGAACCCAAAGCU	Negative
ZNF841	chr19	52066942	CUAACAGUACAUCAGAUAGUCCAUACAAGAGGGAAACCAUACCAAUGUGAUGUAUGUGGCA	Negative
ASH1L	chr1	155485255	GUAUUUGGUUUUGGGUUUUUUUUUUUUUUUGAGACGGAAUCUCGCUCUUUCGCCCAGGCUG	Negative
C3orf33	chr3	155801193	UUCUCCUGCCUCAGCCUCCUGAGUAGCUGAGAUUACAGGCGCCUGCCACCACACCUAAUUG	Negative
PARD3	chr10	34814929	GUCGUGCCGUGCGGGGACGGCCACAUGAAAGUUUUCAGCCUCAUCCAGCAGGCGGUGACCC	Negative
ILF2	chr1	153662283	AUUUCCGUGGGAUAGGGAAGAUAGCAGGAAGAAAAGUAAACUCCAUAGAAGUGUCAUUCCA	Negative
GALNT10	chr5	154392412	UCCAAAGAUGGCCUCCUAAGUCUGGGAAGGGUAGUACCAAGGAGGUAUAUCAGUUGGAAGU	Negative
NIBAN2	chr9	127507365	UCUACCGGGACAGCAUGGUCAUGCACAACAGCGACCCCAACCUGCACCUGCUGGCCGAGGG	Negative
SPAG9	chr17	51120557	GUGUCCGGCCUGGCCGGCUCCAUCUACCGCGAGUUCGAGCGGCUUAUCGGGCGCUAUGACG	Negative
MRTFB	chr16	14262197	AAUUCUAUUAGCAACCUUCUGGGUUGGUUAGAUUGAUUUUAAUGUAUAUAUUAGACAUUUG	Negative
EFR3A	chr8	132010830	AGUCCAUCAGGAACACUGACCAUUACUUCUGGGCAUGCCCAAUACCAAUCUGUCCCAGUCU	Negative
SCARB2	chr4	76159415	GGCCUGUUUUAUGAUUCUUAAUAGUUACUUGGUUUAAAUCACAUUUGAUACUAUCCUUCUG	Negative
C1orf198	chr1	230859488	GAGAUUCAGUGCUGCCCAUUUGGUAUGGAUGCCUCUUACGGAAUUUGACUCUGAGGAUAAG	Negative
RAPGEF2	chr4	159353876	GAGCAAGCUGGGCGUCUUCCACAGGUUACUGGGGAGAAGACUCAGAAGGUGACACAGGCAC	Negative
FARSB	chr2	222599989	GAUCAUUCAUGGGCUGCUGGACAGAAUUAUGCAGUUGCUCGAUGUGCCUCCUGGUGAAGAC	Negative
MCMBP	chr10	119831537	GUCAAGAGAACGAUGGCUGAGAGCAAAGCAGCUAGAGUCUUUAAGAAGAACGAGGCUUCAG	Negative
RPAP1	chr15	41517315	UCUGAAGGUCUGUACUGGGAGUGAAGAGUGGCUUAGCUAUUUACCCGCUCUUUGGGGACAG	Negative
UTP18	chr17	51260814	AGGAAGAGAGACGGCUCCGGCAGCGGAACCGCCUGAGGCUGGAGGAGGACAAACCGGCCGU	Negative
PLEKHB2	chr2	131149016	UCUUGAAGCAGAUGUCCCUGUGCUCCCCUGGCUGCUUCUGGCUGAAGGGGGGAGGUGUAGA	Negative
ONECUT2	chr18	57482500	UCCUUGGAGGUUUUGGAGUUAGGUUGAUUGGAAGUAACCAGCUAAUACCUUUUCUAGUGGA	Negative
ALMS1	chr2	73449826	CAGCAGUACCGUCUACUUUCUACUCACAAAGAGAGAAGCCUGGUAUUUUCUACCAACAGAC	Negative
TACC1	chr8	38836195	CUGCUGGAGUCCUCUGCAGAGAAGGCCCCUGUGUCGGUGUCCUGUGGAGGUGAGAGCCCCC	Negative
MCU	chr10	72886758	GAAUAAUUUUAUUGCUAAUCUGCUUUGUGUGACAGCAUUCCAGGCCAGCCAGAUGGGACUG	Negative
SEC14L1	chr17	77214340	UAAAGGAUUGACGUGGUCUCAGAUAUUGAUGCAAAAAAUUUUUCCAACGAACUCCGCAUUG	Negative
ADAM17	chr2	9490002	GUUCUUGUGUGGUUUGGCCCUUCUCCUUUUGAAAAGGUAAGGUGAAGGUGAAUCUAGCUUA	Negative
LOC100507557	chr6	145885035	UCAUUUUUAAAUUAUAAGCAUGGGCCUUCUGAAUCUCAGCAUGACAUGUUAUUAGUAAAAG	Negative
TOX3	chr16	52546782	CUCGACGGUGGAUCUAGCGGCGGCGAGGAGGCGGGUCCCGGCCCCGGCGAACCCCAGUCCC	Negative
LINC01933	chr5	151991574	AUCUACAGAACUCUCCAUCCCAAAUCAACAGAAUAUACAUUUUUUUCAGCACCACACCACA	Negative
CREBBP	chr16	3770594	UCAGUCAUCGCAGCAACAGCCGACGCCUGUGCACGCCCAGCCUCCUGGCACACCGGUAAGC	Negative
COX15	chr10	99710117	UGAGCCUCUUCUUUUAAAGGGCAACCACUUGUAUACCCUCUGGUGGCCACUCCUCCUUCUC	Negative
WIPF2	chr17	40279934	UUAGAGACCUUUCCAGUUGAUUGGAUCACAGGCUAGGGAUCUGUGCAUGGUGCCAGGUGAA	Negative
FYB2	chr1	56778334	CAAGAGAGAGAAAAUUAAACUAGUUACAAAGAGUAAUAAAGUAAUUUCAAGACUAUAACAG	Negative
PLLP	chr16	57256472	CUUAGUCUUUGUUCCAGGAGAGCUGAGCAAGCUGGUGAAACCACUCUCCUUCCUUUAAACA	Negative
GRB2	chr17	75319641	UCAGGAGUUCGAGACCAACCUAGCCAACAUGGUGAAACCCCGUCUCUACUAAAAAUAAGAA	Negative
HOOK2	chr19	12770007	UUGCCGGCGCCGCUUGGGCGAGCUGAGGGAGCUGCGGCGGCAGGUGCGGCAGCUGGAGGAA	Negative
NFAT5	chr16	69703776	UUAUUCCCUUUUUCUCUUCCUCACUUUAUUGCAUAACAUAUUCCUGUACCCAAAGCAUUCU	Negative
NOL12	chr22	37691288	AAAGCCCCCAAGGGCCCCUCGUACCAGCAAGGCCCAGCGCCGCCGUCUCACAGGCAAAGCA	Negative
UBE2S	chr19	55406893	CUGGUGUACAAGGAGGUGACGACACUGACCGCAGACCCACCCGAUGGCAUCAAGGUCUUUC	Negative
CDADC1	chr13	49293359	AUGGGAUAUCAGAGGAAGAAGCAUACAAGUGGGAAAAACUGUGAUUAGAAAGGGAAAAAUA	Negative
SKI	chr1	2309502	UCACCGUUGUAUUAUACAUGUAUAUGCUGGGUCCUUUUUCAGAAACUCUUUUCUUACCUGA	Negative
DDX3Y	chrY	12919051	CAGUGACCAGGCCUCACUACAGGCCUGGUUGGAUUCUGGUCUUUAAUGCAUGCUAGUGUUG	Negative
ZIM2	chr19	56801826	UUAUGUUCUUCAUCCCUAUCCCGGUUGUUGGACACCUUAUUGGCCAGGUCUACUAGUCUUG	Negative
NACC2	chr9	136049705	UACCACAACGAGGAGGACGAGGAGGACGACGAGGCCUACGACACCAUGGUGGAGGAGCAGU	Negative
IST1	chr16	71929594	UGUCACUGCCCACUGCUGUCGUGGCUGCUUGCUCAGAUGAGGUUUUUUGGGGCCAACUGAU	Negative
USP33	chr1	77759660	AGGCCGUUGUUGGUCGAGCUGGCGGGUCCCGCGGGCCAGGCCGUGGAGGUGAGCGCGGCGC	Negative
NA	chr17	82333878	AAAUUCACCGUCACGCUUGUUGUGAACGCGGGUGGUUCCCGAAACUUGGAGGCUUCCCGUA	Negative
BOLA2	chr16	29805139	CGCCAGGUGGAGGACCUGGAACGCGUGGAGGGCAUAACGGGGAAACAGAUGGAGUCCUUCC	Negative
SLC38A2	chr12	46359469	UGGGGCAAGGGCCAGAAAUGUGGAGACAUGGUUUUUGUUACGCAUUCUUGUAUUAUAUGUG	Negative
NUAK1	chr12	106066530	CUCCUAGAGGACCAGCUGUCCAGGGGAGGUGGUAUUGACCGGCACUCAGUGGGUGGAGAGG	Negative
MRTFB	chr16	14261662	UCUACAGUUUAACAUAGCACAGGGCCUUCUGAAAAUCGCACUUGUCAAAGACGACUCAUCU	Negative
SLC49A4	chr3	122880749	AAGUGGCUCUUAUCAGCCAAGGUGGUGAAGGUUCAGGAAAGCUGGGCAGCACUGGGCCCUG	Negative
AKAP12	chr6	151350045	GAGGAAUCAGGGGAGCACACUCAGGUUCCAGCCGAUUCUCCGGACAGCCAGGAGGAGCAAA	Negative
CELSR2	chr1	109275137	UUGGCUCUCUUCUUCAAAGGACCAGGUCCUGUUCCUCUUUCUCCCCGACUCCACCCCAGCU	Negative
POLH	chr6	43617265	UUUGAGGAACAGCAGCCUCAGUAUCACCAGGGAACUUAUUAGAAAUAGUCUCAGCCUCACC	Negative
STYX	chr14	52771132	GCUGACUUGAAGAGCAACAUCAUAGAGUGUGAAUUUCUAUUUGGGAAGGAGAAAAUACAAG	Negative
STPG4	chr2	47129545	GGGAACACCGUGCUGCCUGUAACAGGGAAAGCAACACAGGACAGAAUUCAGCUAGUGCCCA	Negative
GADD45B	chr19	2477156	UGCUGUGACAACGACAUCAACAUCGUGCGGGUGUCGGGCAUGCAGCGCCUGGCGCAGCUCC	Negative
ITPRIPL2	chr16	19120874	UUCCAGAGCAUCUCAUGUAACCUCUAUGGAGUAAGUCACUUUUUCUGUAACAUGUGGCUUU	Negative
GMEB2	chr20	63590218	CACGUUGCCUGGCCUGGGCCCCACCCUGCAGAACGUGGCCCAGGCCUCGCCUGGCUCCAGC	Negative
ATG9A	chr2	219221137	AGCUAUCCCUGUGCAGCACCCCGGCCUGGAGCUCCUGAGACCACUGCCCUGCAUGGGGGCU	Negative
TRAF7	chr16	2176628	UUCCCCUGAACCAGCCCUGGACCUUUCUGAGCCAGGCUGGCCACAUGGGGUGGUCUCGGGG	Negative
CTDSPL	chr3	37862272	GAGGACGAGGGCCGGUUGCCGGGCGCGGGCGAGAAAGGUGAGGAGGGGCGCAGGCGGCCGC	Negative
GRHL3	chr1	24357334	GGGGAGCUGGGUGGGAAGUUCAGGAGGUGGGAACUUUGUACACGCAGAGCACCUGGAGCAC	Negative
USP10	chr16	84758791	AACCCCGUGGGCUGAUCAAUAAAGGGAACUGGUGCUACAUUAAUGCUGUAUCCUUCCUGGA	Negative
EMP2	chr16	10528934	GCGUGCUUUUGUGGACACCCCUCAUGAACAGGCUGGCGCUCUAGGACGCUCUGUGUUCACU	Negative
RPS6KA3	chrX	20151983	UUUUAAGAAGUGACUGCUGUUGGGGCCAGGGGACAUCAUGGGAGGUGGGGCUGUCCAGUUA	Negative
FNBP1	chr9	129888459	GCCCGGAUGACACAGGGUGAGAAGAGUCAGGGCCGCACCUCUGUCCCUGCAAACCAACAGG	Negative
EI24	chr11	125583769	UUCCCUGUUCACCUCCCGCCUGCCAGGGAAGGCAGGACCCGCUCUGCCAAGGGCCCUCUGC	Negative
ATP7B	chr13	51974694	CGGAAACUGCAAGGAGUAGUGAGAGUCAAAGUCUCACUCAGCAACCAAGAGGCCGUCAUCA	Negative
DZIP1	chr13	95642162	AGGUCCGGACCUGGGCGCUGCUAUAGCAACGUCCUGGACGCCCAGACCUUAGGCCGCCGCC	Negative
DARS2	chr1	173858391	CUGGAAUCAGAGGAGAUAACAUAUAUGGAAGAUAAAGUGAAUAAAAGUACUUUGAAAAACU	Negative
ETAA1	chr2	67403646	ACCUUUGUAAAGACAAAUGCUUUGAAAGAGGAGAAAAUCAUUACUAAUGAAACUCUGGUCA	Negative
MRFAP1L1	chr4	6709584	AUAGACGAGGUGGAAGCGCCUGAGGAAGUGGAGGUGCUGGAGCCCGAGGAGGAUUUCGAGC	Negative
FBLIM1	chr1	15785764	UCGCACAUGUACAGGAAUGGGACCCAGUUGGGGCACAGCCAUGGACUUCCCCGCCCUGGAA	Negative
YKT6	chr7	44214229	AUCAUUUGGCGAGACUGUAUUUUAGUAACUGCUGCCUAACUUCCCUGUGUUCUAUUUGAGA	Negative
MKNK2	chr19	2046416	UGACAUCCCGGACGCCAAGAAGAGGGGCAAGAAGAAGAAGCGCGGCCGGGCCACCGACAGC	Negative
NA	chr17	517088	CCAUGGAGUUGCUAUGGUUAAGCAGCCUGAGCCGUACAGUUGAAAAGGGGCGGUGGGGCCC	Negative
ZNF362	chr1	33276440	GCCUCACCUGCCGCCCACGUCGGCCUCGUCGCAGCAGCCGUUGCUAGUGCCGCCGGCACCC	Negative
ALMS1	chr2	73451021	GGCCUUUCCAGAGGGUCAUCUACCUGAAGAGUCUCUGAAAGUUUCAGUUGCUCCUGGACCA	Negative
ATF7IP2	chr16	10433569	AAGAGGAUGUUUUCAGAAAACGAGGAAAAUGUUAAACGCAUGAAAACUUCAGAGCAAAUUA	Negative
OBSL1	chr2	219570993	GCUGACCGCCGCACUGCCCACCGACGCGGGGGUCUACGUGUGCCGCGCCCGCAACGCGGCC	Negative
IRF2BPL	chr14	77026205	GCACCCCCGGGGACCGGGGCCUUGCCGCCCGCCGCGCCGUCGGGCCGGGGCGCAGCCGCCA	Negative
CCDC66	chr3	56620953	AGACAGGGUUUCACUGUGUUAGCCAGGAUGGUCUUGAUCUCCUGACCUCAUGAUCUGCCUG	Negative
CAND1.11	chr11	10405640	UCCUCAACUUUGAUAUGUUCUAAUUUUCAUGCAUGUAUCUUUCACUUCUGUGACUGUAUAC	Negative
COX20	chr1	244844373	UCAAACACAUGUUGAGGGAAAAUUUUUACUGAUUCACAAAAAGGAAGACAGUUUGCCCACU	Negative
VPS8	chr3	184999767	AAUGCACUGUGGAAUUUGAGGGCCAAACAAGAUGGACAUGCUACAAAUGCAGUUCAAGUAA	Negative
KLHDC10	chr7	130134761	UUAUUUUUUGUAUUAUUUUUUAUUUUUCUGGCAUUGAGCUCUAGGGUGGAUGAGGGUUUAU	Negative
KLRC3	chr12	10412536	AGAAAUCAACACAUCUUGGCCUCCCAAGUUGCUGGGAUUACUGACACAAGCCACCGCCCCU	Negative
CAND1.11	chr11	10320273	CCCACUACUUGAAAAAUUAAAGCAAUGUGAGAGCCCAAGAUAUGCCAACUGAUUUCUAGUC	Negative
TYRO3	chr15	41578948	CCUAUCAGGUGCCCCUCUUCCAAAGGCAGCGUGCCGAGCCAGCAAGAGGAAGGGGUGCUGU	Negative
CDK11A	chr1	1709551	UGGAGUCGCAGCCCGCCUCGGCCGCCGCGGGAGCGGUUCGAGUUGGGAGACGGCCGGAAGC	Negative
PAX8	chr2	113218073	CACUUCCCUCCAGCCCACAAGUCACAGCCUGGUGCCGAGGCUCUCCUCACCAGCCACCCAG	Negative
SLC23A2	chr20	4853405	CUGCUGAAAUAUUGGUACUAGCAACUUAAAGUUGGCAAGUCUCAUCUUCAGUAAUACGGAU	Negative
RAB3B	chr1	51916596	UAUGCUCCAGCAAUGGGGCAUUUGUGAAGAGUGACUUGAUUAACUUUUCUGACCAUGGGUA	Negative
ARMH1	chr1	44701910	AUCAUGCCACUGUACUCCCUGGGCAAAAAAGUGAGACUCGUGUCAAAAAAAAAAAAAGGCA	Negative
ITGA2	chr5	53074385	GAUCAUUGUUGUUUCCUUGGUCUUGUUCAGGUUGAUGGGACAGAAGUAACAUGCCAGGUGG	Negative
CEP250	chr20	35504531	UGCCCAGAGGGAUGAAGAGCUGAGACAUCAGCAGGAACGGGAGCAGCUGCUGGAGAAGUCU	Negative
IGF1R	chr15	98958446	GCCCGCCCCCAAGGACACAGAUGGGAAGGGGUUUCCAGGGACUCAGCCCCACUGUUGAUGC	Negative
ACADVL	chr17	7221672	AAAGGCCCAGAAAGAAAAAUACCUCCCCAAGCUGGCAUCUGGUGAGGCAACCCUAGGAGAG	Negative
PXDC1	chr6	3723456	AGGAGGCCUGGGUGUCCUGCAAGUGGAGCAGCAGGGGCUCCUAGUGGGCCAGGCUGACCGC	Negative
HADHA	chr2	26234230	UUGUGGCUGCCAUCAAUGGAUCCUGCCUGGGAGGAGGACUUGAGGUAUAGAUAUUCUAAAG	Negative
CSF3R	chr1	36466346	AGGCGCUGGGGAGCUUCUAGGGCUUCCUGGGGUUCCCUUCUUGGGCCUGCCUCUUAAAGGC	Negative
DNAJC5	chr20	63935728	GCGGCACCUUUUGGUAGAGUUUGUUUCCCUGGAAAAUGGGGAAAAUGUUUCAAGCCAGGUG	Negative
AGFG1	chr2	227561012	CAGGACCUUCUAGUCAGCAGGGCAUGUUUGGAAAAUGUUAAUACGCCAUGAUUUUUGAAGA	Negative
USP24	chr1	55134411	GAAUUUCUAUUUUGCUUUUUUCCAUCAGGAGAAAUCCCUCCCUGGUGUAGUGAUGGCUCUC	Negative
PUM2	chr2	20251525	UAACCAUGUGAAAAGAAUUUUUUUGUGUGUGAAUUAUCAAAACACAACUCAACUAUGAAUC	Negative
SOCS5	chr2	46760636	UAAAAGACUGCCUUCCUUUUAGAAAAAAAUGCAAUUUUCUGGCCACAAGGGCAUAGUGCAG	Negative
MTHFD1L	chr6	150960363	GCCUCGCAGACAUGAAGGCACGGCUGGGAAGGAUGGUGGUGGCCAGUGACAAAAGCGGGCA	Negative
CEP170B	chr14	104895462	ACAUGGAGGUGGGCAGGCUCACCUGUUCCUGGGACUGUCUGAGAUGGCAGGGCACUUGCCC	Negative
C3orf33	chr3	155797046	UGGAAUUACAGGCACCCACCACCACGCCUGGCUAAUUUUUGUAUUUUUAGUAGAGGCGGGG	Negative
BRPF3	chr6	36214197	GGUCGCCGCACAUCAGUCCUCUUCAAGAAGGCCAAGAAUGGGGUUAAGCUACAGAGAAGCC	Negative
PTPN11	chr12	112419062	CGGGCCAGCCCGAUGUGACCGAGCCCAGCGGAGCCUGAGCAAGGAGCGGGUCCGUCGCGGA	Negative
MAML2	chr11	96342970	UCCAGACCCUCAGAUCCACUGGCCGGGGAUGGAAUGUACAAAAGUGGACAGAAAAGUGGCU	Negative
TESK1	chr9	35609079	CACACCCAGCAAGCCAGUCCUGCCUCUUGUGCCACCAUCACCAUUCCCAUCCACUCAGCUG	Negative
SH3PXD2A	chr10	103613049	CAUGGAGAUCAGCAACCUGCUGAACAAGAAGGCGUCUGGGGACAAGGAAACUCCACCAGCC	Negative
WDR82	chr3	52278307	CGGAGCUUCCGCGUCGCUAAGGUGUUCCGCGAAAACUCGGACAAGAUUAACUGCUUCGAUU	Negative
CBX8	chr17	79794758	GGCCAGAAUCCUGGGGGACCCGGAGGAAGAGUCCUGGAGCCCCUCCCUGACUAACCUGGAG	Negative
RALGAPB	chr20	38575030	UUUGGGAACUAUAACACAGCAGAACAGUUUGAUAGGUGAUCACUGUAAAAAUAAAAACAAA	Negative
GRAMD2B	chr5	126473303	UGUGCUCUACAGAAAGAAAUACUAUACCAAGGAAAGCUCUUUGUAUCAGAAAACUGGAUUU	Negative
ROBO1	chr3	78627457	CGAGGCCCCACUCCCCCUGUUCGGGGAGCAGCUUCUUCUCCAGCUGCCGUGUCCUAUAGCC	Negative
MBNL3	chrX	132379254	UGAAGUGUUACCUUACUAUUUUGUUUACAAGAUAGUCUAUUGGGUUGAUUCAGGAUGUAAC	Negative
PLEKHB2	chr2	131147858	GAACAAUAUACAAACAAGUAUGUGGAGGCAGAUUUGCUUUAUUCCAAGAGGCUGUUUGAGU	Negative
TBC1D4	chr13	75362329	AGAGGACCUGGCUGACUUGGAGGUGGUGGUGCCCGGGUCCCCCGGAGACUGCCUGCCGGAG	Negative
PBXIP1	chr1	154946134	AACUGGGGAGGUCAGGAGGACAGGGAGCCAGCAGGAAGGUGGAAGGAGGGCAGGCCAAGGG	Negative
PNKD	chr2	218275423	CCGAUCCUGGGCUCUCCCUUCCAAGCUAGAGGGCUGGGCCCUAUGACUGUGGUCUGGGCUU	Negative
ZNF609	chr15	64673979	GCGCAAUGGCCGGGGUAGAGGCAAACGCAUGCGUCCCAACAGUAAUACACCUGUCAAUGAG	Negative
ITPRID2	chr2	181893259	AAAUCUGUUUAAUUACAUGCUUUGGCAACUGGUACAAAAAUGUUUGAUAAAAUACAGAGGA	Negative
TTN	chr2	178608901	ACUGUUCUCUUCUGAAAUAUUAGAUACACCGGGACCACCAAUCAACUUUGUAUUUGAAGAU	Negative
NCKAP5L	chr12	49796550	CAUCUCAGGUGAAAAGCAAGCUCCAAAUUGGCCCCCCUUCUCCUGGGGAAGCUCAGGGACC	Negative
PLLP	chr16	57284627	GCCUGGAGCCACACAGGGAUCCGGAGCCUGGGGGAAAAGCGGCGCGGGAGCCGGCACCCAC	Negative
ATP13A3	chr3	194403873	UAGAGUUAGUAAGGGUUUUAUAUCUCUUCUGUCCAUAUUGUUUUCAAAGGAAUGAGGUGUU	Negative
ITM2C	chr2	230878362	AAAGUGUUUUCUGUGUCCCACUGUCUUGAAGCUGGGCCUGCCAAAGCCUGGGCCCACAGCU	Negative
LHFPL2	chr5	78486730	GCAGUGUACCUCUAGAUCAACCUGGGAACAGUCACAAGGGAGUGUGACUUCUUGGCCAUAA	Negative
CASKIN2	chr17	75500996	CACAGAAGAGGCCCCUGCCACCCUAGGGACGGGCCAAGGGCUGGUCAGGCUGAAGUGCCCC	Negative
DCP1A	chr3	53292325	CCAGUCUGAUUGCCAACCAGAGCCCCUUCAGGGCCCCAUUGAACGUGACGAACACAGCUGG	Negative
RIMKLA	chr1	42415733	UUGGCCUCAGCUGGAAAUGCACUUCAAUGAGCUAGUGGCCACUCAGUUUAUUUCUUAAGCG	Negative
CRLF3	chr17	30786013	CUUCAUUUACAGAGUUGAAACUGUGGGACAGCCAGACAGAAGAGAUAGCAUAGGAGUGUGU	Negative
ADRM1	chr20	62303767	AUUCACUUCUGCUGGAAGGACAGGACGUCCGGGAACGUGGAAGACGUGAGUGUCCCUGAGC	Negative
SRPK1	chr6	35833489	GCAAUUCUAAUCCACUUUGGGUUUUCAGCUGUUUUUACAUCUAAAGCAAUAGACUAGAACU	Negative
RAB5A	chr3	19978352	UAUGCAGAUGACAAUAGUUUAUUAUUCAUGGAGACAUCCGCUAAAACAUCAAUGAAUGUAA	Negative
TBL1XR1	chr3	177023510	UUUACAUCAAGAGAGGCAGUCAUUCACGAUGGUUUUGUGCCAGCUCUUUUUAGGGUUUUGG	Negative
LINC01933	chr5	152172286	CUUGGGCAGACUUGGCAUAUUGGCAGGGUAGGACAAACAAAAACUUUGUAAGUUUGUGAAA	Negative
BCL9L	chr11	118898970	GAACGACCCCGAGCUGAGCGAGGUGAUCCGGCCCACCCCAACGGGGAUCCCCGAGUUCGAC	Negative
CARMIL1	chr6	25620319	CAGAUUAAUGUAUAUAGUUGAUUGGAAUGAGGUUUUAUGAAUAUUCAUGUUUUUGAAGGCC	Negative
DNMT3B	chr20	32809137	GUGCUAUUUUGUAGAAUAAGGAACAACGUUGACAAGUUUUGUGGGGCUUUUUAUACACUUU	Negative
CASC3	chr17	40171714	UCCUAUUACUGCAGUACAUACGUCUGCCAGGGGUAACCUGGCCACUGUCCCUGUCCUUCUA	Negative
KIAA0930	chr22	45195589	UUUCUCUCUCCCCCAGCAGUGUCUGCUCAGGCCUGACAGCUCAGCUCUGCACGAUUUCAUG	Negative
FAM216A	chr12	110486620	UACCCUUGCACUACAUGGCGACAUCAACUGGAGAGAGAGGACUCGGGGUCUUCUGAUAUCG	Negative
FGD5-AS1	chr3	14947875	CGGGGGCCGCCCGCCGCAGACACGGGACCCGCUUCGAGGCCGCUUUGGCGCCAAAUCCUGA	Negative
PLK5	chr19	1529770	UUCCCAGGGCCCGAGGGGAGCCGGCGGCCAGAGGUGGAGGCGGCCCUCAGACACCUGCAGC	Negative
ERBB3	chr12	56102303	AAGGUUUUCCUUAUUUUGUGUGCUUUCCCAGUCCCAUUCCUCAGCUUCUUCACAGGCACUC	Negative
CUX1	chr7	102257421	AUCUCACGUACCCCCAUCUGAGACCUCUUGGAAAAAAAAAAUCCCGUGUAUUCUGGAGAUG	Negative
TMTC3	chr12	88160750	CCGUGGAAAGGGUAGCAUUCCAUUUUCUAUGCUGCAGACACUAGUAAAACUCAUUGUCUUG	Negative
RELL1	chr4	37635109	UUCCUCCCCACAUUAGCCCCGUGACCCCCAGCACACCAGGGAGCCCGCCAGUGAGUCCUGG	Negative
ACVR2B	chr3	38486755	GCUGUCAUCCAAGCAGGCUCCUGGCUGUAGGGAUGGGCCUUGGGGAAGAAUCUUCUUUGAA	Negative
RECK	chr9	36091164	UCGGCUUCUGCAUUUGUGCUCUUGUUUCAGGGAACUCUGCACUAAACUUUACAGCAUGAGC	Negative
CEBPG	chr19	33374543	GUUUAGAAGAACACGCAACACCUACGGGUCGAAUAGAGAAGAAAUGAAGCACUUCGCAGGC	Negative
LINC01933	chr5	152003974	UCUCCAGCUGCACAAUUUUAACUAGAAACUGGCUCGGUUUAAUGCACACCUUUUCUGCAUU	Negative
NA	chr3	44750694	CUUUAUGAACACAUCAGCCUUUCAAUUAGUGCCUUGGAAGUUUUCUGUCUAAUCCAAUGGC	Negative
EZR	chr6	158769816	CUGCGGGCUAAGGAGGAGCUGGAGAGACAGGCGGUGGAUCAGAUAAAGAGCCAGGAGCAGC	Negative
CREBBP	chr16	3769341	CUUUCGGUUUUUUCACAGCUUUCCCAGGCAGCAGCCAGCAUUGAUAACAGAGUCCCUACCC	Negative
EPAS1	chr2	46377948	CAGCCUAUGGCAAGGCCAUCCUGCCCCCGAGCCAGCCAUGGGCCACGGAGUUGAGGAGCCA	Negative
PPP1R13B	chr14	103733402	AUUCUUCCACAGAACCAGUUUGGGCAGUAGGAACUCAGGCUUCUGGUCUGCAGUGGAGCCU	Negative
PRKACA	chr19	14092347	CCAAUCCUGCGAGGGUCUAGGCCCCUUUAGGAAGCCUCCGCUCUCUUUUUCCCCAACAGAC	Negative
ERLIN2	chr8	37755861	GCAGGCAACAAAAUGUGCCUGGGAGUGAUGGAUUUUAAUGUGCUCCAGAGUCCUUUCAGAA	Negative
MPRIP	chr17	17185843	CCCCUGUUAAGUCAAGAAGAAAGUACAGAGGAUGUCAGAAUCUGAUGAGAACAGCACAUUA	Negative
MAFA	chr8	143429497	GAGCAGCUGAAGCUGGAGGUGGGGCGCCUGGCCAAAGAGCGGGACCUGUACAAGGAGAAAU	Negative
STRN	chr2	36845995	GCCUUACAGUGAGGAUGAAGAUUGAGUUUGGGGAGGGGGUGGGAGGGGGGGCACAGAGAGA	Negative
ADM2	chr22	50485318	AGUGAGCCCAGAUGGCGCUGCUGCACUCAAGCUUGGAUGACAGAGCAAGACUCCGUUUCAA	Negative
GRIN2C	chr17	74842531	GGGGCUGGGCACAGGCUACAGAGACAGUGGGGGACUGGACGAGAUCAGCAGGGUAGCCCGU	Negative
NA	chr8	8318249	UUUGCGGAGAAGGCGGUGGAUCGCAGGCGGGGCGUGGAGCUGGAGGACUGGCUUUGCUGCC	Negative
TNKS1BP1	chr11	57308944	GCCACAGCCAGGCCAGAGAGAGUGGCGUGGGGCAGACUGACUGGUCAGGUGUGGAGGCCGG	Negative
RAB18	chr10	27539054	GAAAAAGGCAUAUUGCUUCCAGAUUCUGAUGUGUGAGGGAAAAUACUGUCACAAUGAAAAU	Negative
PDE8A	chr15	85126294	ACCCUAAUCAAACGAAUGCUGAUUAAAUGUGCUGAUGUGUCCAAUCCCUGCCGACCCCUGC	Negative
AFF4	chr5	132963304	CGGUGAAGGUGCAGGCCCGGCGCCGCCACUGCCGCAGCCAGGAGAUGGUUCGGGCCUAGCG	Negative
PLEKHA2	chr8	38971804	UCUACUAAAAAUACGAAAAAAAAAUUAGCCGGGCGCAGUGGCAGGCGCCUGUAGUCCCAGC	Negative
KDM2A	chr11	67250705	GCAGUUGGGCUCAGGAUGGAGACGAAAGCUGGAUGCAGCGGGAGGUCUGGAUGUCUGUCUU	Negative
MTHFD2	chr2	74205747	UGUCAUUUCUGGAAGGAAACUGGCCCAGCAGAUCAAGCAGGAAGUGCGGCAGGAGGUAGAA	Negative
GOLGA8B	chr15	34527784	ACCAACAGCGUGGAGCCUGCACAAGGAGAAGCCAGGGAGGGUUCUUCCCAGGACAACCCUA	Negative
FARP1	chr13	98440151	AGUUCUCGGUCCGAGAUGGAGAAGUGGGUUGAGGACAUCCAGAUGGCCAUUGACCUGGCGG	Negative
RFX7	chr15	56094328	GUCUCUCCUGUGCAGCAUCAAGGUGCCACUGUAAAUAACACCAACAAACAGGAGGGUUUUG	Negative
ADORA2A	chr22	24436528	CUGUGAGAAAGACUUCAGGCCAGAGGCAGAGAUGUAGCUCUCUGUGUUCCCAGAGGAUAGG	Negative
NDST1	chr5	150555458	UGCAGGUGGUUUCACUGUGUACACAGCAGUGUCCCCAUCAUGCCUCUCAAUGGGGCCUGCA	Negative
NHSL1	chr6	138430553	UGCCACGCACCCUGGCACCUCGGUUCUUGAGGGAGGAGCUGCAGGAUCCAUGUCUCCCAGC	Negative
ADORA2A	chr22	24432652	GUUGUCACGGUGCCUCCCACUCUGGACUCAGGGCCAAGGAUCAGAUGUGGUCUGUUUUUUU	Negative
LIPC	chr15	58548483	GCCUGUGCCUGAGCUGCAAGAAGGGCCGCUGCAACACGCUGGGCUACCACGUCCGCCAGGA	Negative
CYB5D1	chr17	7860675	UUUGGGAUGUGGCUUUGUCCUAGGAUCCCUGCACAAUAGGAAAUUGUGGUCCUAUUGUAUA	Negative
NT5E	chr6	85487379	GCAGACAUUAACAAAUGGAGGAUAAAAUUGGAUAAUUAUUCUACCCAGGAAUUAGGGAAAA	Negative
KBTBD2	chr7	32869073	AGAGUAUAAGAAUCUGGAUUAUCUAACAUUGUUAGCCCUGUGUAUGUACAGUUCAAAAAGU	Negative
SORT1	chr1	109313265	AAUUGACUAGAUAUAGCACCUAUUAAAAGAGAACUCUUGCUUCUUCUGAGAUUUUUCAAGC	Negative
PPM1H	chr12	62801915	AGCCUCCCUGCGCGGAGGGGUGGGGGCCCCGGGCUCCCCCAGCACGCCCCCCACACGCUUC	Negative
FLNA	chrX	154365136	UCACGUGGGGUGGUCAGAACAUCGGGCGCAGGUGAGGCCCCCAGGCAUCCCUCUCCCAGCU	Negative
USP33	chr1	77759701	GAGCUGAGAAGGAAAAGAGGAGCUUGCGGAGGUGCGGCUGCAGGCCGUUGUUGGUCGAGCU	Negative
MRPS26	chr20	3046692	GUUGGAGCAGGCCCGCAAGGCCGAAGAGGUGCAGGCCUGGGCGCAGCGCAAGGAGCGGGAA	Negative
ZC3H14	chr14	88612372	UUUCCUGCCUUCUGUGACAGGAUGAAUGAGGUGGGUAUGGACAGUGGAGGCAGCUGGAAUG	Negative
LINC01933	chr5	152232944	CUAACCCCUGGCACUUGUGAACGUGACCAUGUUUUGGAGUAGAGUCUACAAGUAUACUCAA	Negative
GAB1	chr4	143438039	GAUUCUGCAAAAUCCACCUCUUCUGAAACAGACUGCAAUGAUAACGUCCCUUCUCAUAAAA	Negative
GPR107	chr9	130138277	AAGAAACCACUUCAGAGUGAAAUAUCCAGGGUUUCCCCGCCCUGGACAUGUCCAGCCUGCC	Negative
NUMB	chr14	73275905	UUGUAUGAGUUGUAAGUAAUCUUGCCAAAGGUAAAGGGGCUAGUUGUAAGAAAUUGUACAU	Negative
PTPRM	chr18	7567535	GAGGCGGCGAGCUCAGCAACCGGAACCGAGGGAAGAUUUUGGCUCCGCGGGCUCGCCCUCC	Negative
CELF1	chr11	47467148	ACUUAAGCUGCUGGUGGGUGGGUGAGCUGGGAAGUAGGACUGUCCAGGGAAGGGUGGAGAG	Negative
CXXC5	chr5	139665075	AUUCUGGGAAGGAGAUGGUGCCAAUCUGCUGGCUCAGCCAGCUUGGCCACUGACCUUCAGA	Negative
PKD2	chr4	88067988	CGAAGCCUGGAUGACUCUGAGGAGGAUGACGAUGAAGAUAGCGGACAUAGCUCCAGAAGGA	Negative
LIFR	chr5	38475483	AAGAUAGGGAGAAACUGCGGAUCCCAAACUGUUCCCUUUUUCAUUUCUUGAAAUGUUACCA	Negative
PRKAR2A-AS1	chr3	48851829	AACCAGAGGCACAGAUAUGGACACAAUGGGGCCAAUUUGCAGAGAUGUUUGCAACUAUGGA	Negative
C1orf100	chr1	244372500	GUCUCACUCUGUCCCCCAGGCUGGAGUGCAGUGGCACGAUCUCAGCUCACUGCAAGCCCCA	Negative
ADORA2A-AS1	chr22	24453138	AAAGACAUUUUCAUAUAUUUGCUUUUUAAAGUGUUAAAGAUCUUUGUUUCUUUCACCUUUG	Negative
TGOLN2	chr2	85322273	CUCUGCACUGUUUCUCUCUGCAGACCUAGGGGAAAACUGCAGGUGGAAGUGCUUUUCUACU	Negative
ASH1L	chr1	155497429	UCCUUAUCGUCUUCAUUUUGAAUAGGCCAAGGAGGAAGAGUAGGGGUUGGUCUUGCUGUCU	Negative
ZIM2	chr19	56805057	GGCUGAAAAACCCUGGAGCAGAGGAAGGAUGGUUCUGCAAAGGAAGGGGGACAGAGCAGAG	Negative
CXXC5	chr5	139651011	GAUGGUUUGAUUUUUGCCCUGGGAAGAGAUGGGAACAGCUGAAGGAGAUUGGCCUCCGAGU	Negative
GSK3B	chr3	119825963	UUAGCACAGUUUCAAACUAGUGACCUGGGAGGAGAUGGAAGGGGUGUUGAGCAGGCUGAGC	Negative
RPL36A	chrX	101391804	GAAGCAGAGUGGCUAUGGUGGGCAAACUAAGCCGAUUUUCCGGAAAAAGGUGAGUGGUAGU	Negative
COL27A1	chr9	114235609	CUUUGCUGGUGUGUACUUAGGGUGAACAAGGGGUUCCAGGUGUGUCAGGAGAUCCCGGAUU	Negative
WDR59	chr16	74915959	AAAGAAGAUCCCCCUAGAAAUCUCCUGGAAGAGAGGAAAUCAGAUCAACUGGGGCUGCCUC	Negative
PRKAR2A	chr3	48847697	AGCGGCGCGACGUGAGCCGGGGCCGUGCGCGAAGAGACCUCGCGGGCGCGGAGCGAAAGGC	Negative
ZSWIM6	chr5	61525882	CGAUCUCCACUGGCAGGAUAGCCACUUGCAGCACAUUAUCAGCAGUGACCUAUACACCAAC	Negative
LOC388242	chr16	30203646	CCUAUGACCAACUACACCACCGUCCCCCAGGAGCUCAUGGACCACAGCAUCUCCCCCUUCA	Negative
LOC101927100	chr5	115613800	UUUUUCUAUUAAAUAAACAAAUGGUUUGUGGUUCACAGCUUUCAUCCAAGCUUGGUGAUAA	Negative
NA	chr14	24316403	ACCUGGCUGAGGCGGGCCGCGCGCUGGCCGGCCAGGCCGCCGGGUUAGGGCUCGUGGGGAA	Negative
AK2	chr1	33009805	CUUUCUUGUCGCUGGCAGCUGUGUGGUAGGGAGGUCCAAGUAUGUGCAUAUGAGAUAAGCC	Negative
TUFT1	chr1	151582334	CUUUCUGGGGAGGAGGGAAUGUACAUUCAGGGAGUAGCCUUUUGCGGAAAAAUUCUCUAGG	Negative
ZNF585A	chr19	37149556	GGAUUAUGGGAGAAUGAAGUGACUUUUUUUGGGUCACAUGAUGGAUGGGAUCCAAGCCAGC	Negative
ASH1L	chr1	155513255	GGGGCAUUAUAAUUCUAUGUUUAAUUUUUUGAAAGAAUUACCAUACUGUUUUCCACAGGGG	Negative
DROSHA	chr5	31526354	UAGUUUCCAGAACAACCCUAGUUCUUUCCUGCCCAGUGCUAAUAACAGCAGUAGUCCUCAU	Negative
HMOX1	chr22	35386876	GGAGGUCAUCCCCUACACACCAGCCAUGCAGCGCUAUGUGAAGCGGCUCCACGAGGUGGGG	Negative
NA	chr1	28238030	AUGGCACAUGUCAUUGCCCACUUCUGUGUAGACAUGGUUCUGGUUUAACUAAUAUUUGUCU	Negative
SUSD6	chr14	69713615	GACUCCACAGCUGCCUUGAGGUAGGGCCUGGCUGAGAGACAAGGGUAGCAGCAGGUGGCAG	Negative
THRB	chr3	24120529	GAGGAAGGCAAGCAGGCAGGGUCCUGCAGCGUCAGGCCUUCUGGGGAAAGUUUCCUCAUUU	Negative
SYT7	chr11	61517722	GCACCUACUGUGUGCAUAGCAUUCCACCAGGACUCAUCUCCCUUCCUUCUCAGGGGGUCCC	Negative
PXK	chr3	58403872	UUUGUUUCUUUUCUUUACAGAUUAUUCAGCGAUGUUUUACUAACCACUUCUGAAAAACCAC	Negative
CYB561	chr17	63432720	CCAGGCCCCUCCCCAGCAGGGUCUGCCCAGGCUCCUUCGAGCCCCUUUCCCCGCCUCCUCU	Negative
PKP4	chr2	158631896	CCAGUGUACCGCAGCCCAAACCAUGGAACUGUGGAGCUCCAAGGAUCGCAGACGGCGUUGU	Negative
SPRED2	chr2	65312006	GUGGAGACCACCGGGGACAGGCUUGCGGACGCCGGCUGUUCUUCCCGCCACGAUCUUUCUG	Negative
UGCG	chr9	111896967	GAGCGCGGGACCGCGGUCGCCCCGACCAGAGCCGGGAGACCGCAGCACCCGCAGCCGCCCG	Negative
[truncated: 320 more rows]

## Sheet: QKI7
QKI7
[truncated: 1,235 more rows]
